# Supplementary material for: Exposing the molecular heterogeneity of glycosylated biotherapeutics
Source: Nat Commun. 2024 Apr 16;15:3259. doi: 10.1038/s41467-024-47693-8 (PMC11021452; doi:10.1038/s41467-024-47693-8)
Supplement: Supplementary file 3 — Supplementary Dataset 1 [file 41467_2024_47693_MOESM3_ESM.xlsx]

## Sheet: 69310.0
	Measured Delta Mass	Match Mass	Error	Probability	Sum Norm Prob	Max Norm Prob	Site1	Site2	Site3	Site4

## Sheet: 69380.0
	Measured Delta Mass	Match Mass	Error	Probability	Sum Norm Prob	Max Norm Prob	Site1	Site2	Site3	Site4

## Sheet: 69430.0
	Measured Delta Mass	Match Mass	Error	Probability	Sum Norm Prob	Max Norm Prob	Site1	Site2	Site3	Site4

## Sheet: 69460.0
	Measured Delta Mass	Match Mass	Error	Probability	Sum Norm Prob	Max Norm Prob	Site1	Site2	Site3	Site4

## Sheet: 69530.0
	Measured Delta Mass	Match Mass	Error	Probability	Sum Norm Prob	Max Norm Prob	Site1	Site2	Site3	Site4

## Sheet: 69580.0
	Measured Delta Mass	Match Mass	Error	Probability	Sum Norm Prob	Max Norm Prob	Site1	Site2	Site3	Site4

## Sheet: 69630.0
	Measured Delta Mass	Match Mass	Error	Probability	Sum Norm Prob	Max Norm Prob	Site1	Site2	Site3	Site4

## Sheet: 69680.0
	Measured Delta Mass	Match Mass	Error	Probability	Sum Norm Prob	Max Norm Prob	Site1	Site2	Site3	Site4

## Sheet: 69750.0
	Measured Delta Mass	Match Mass	Error	Probability	Sum Norm Prob	Max Norm Prob	Site1	Site2	Site3	Site4

## Sheet: 69820.0
	Measured Delta Mass	Match Mass	Error	Probability	Sum Norm Prob	Max Norm Prob	Site1	Site2	Site3	Site4

[truncated: 121 more sheets: 69910.0, 69990.0, 70050.0, 70150.0, 70200.0, 70280.0, 70350.0, 70430.0, 70500.0, 70580.0, 70730.0, 70800.0, 70840.0, 70870.0, 70960.0, 71030.0, 71100.0, 71130.0, 71210.0, 71260.0 …]
