# Supplementary material for: Exposing the molecular heterogeneity of glycosylated biotherapeutics
Source: Nat Commun. 2024 Apr 16;15:3259. doi: 10.1038/s41467-024-47693-8 (PMC11021452; doi:10.1038/s41467-024-47693-8)
Supplement: Supplementary file 4 — Supplementary Dataset 2 [file 41467_2024_47693_MOESM4_ESM.xlsx]

## Sheet: 94898.0
	Measured Delta Mass	Match Mass	Error	Probability	Sum Norm Prob	Max Norm Prob	Site1	Site2	Site3	Site4	Site5	Site6	Site7	Site8
0	9304.24	9308.42	4.18	9.37088e-08	0.00180609	0.194131	A2G0F	A3G0F	A2G0F	A3G0F	A2G0	A3G2	Free	Free
1	9304.24	9308.42	4.18	1.62566e-07	0.0031332	0.336778	A2G0F	A2G0F	A3G0F	A3G0F	A3G1	A2G1	Free	Free
2	9304.24	9308.42	4.18	6.59117e-08	0.00127035	0.136546	A4G0F	A3G0F	A2G0F	A2G0F	A2G1	A2G1	Free	Free
3	9304.24	9308.42	4.18	6.70882e-08	0.00129302	0.138983	A2G0F	A3G0F	A2G0F	A3G0F	A3G0	A2G2	Free	Free
4	9304.24	9308.42	4.18	1.02005e-07	0.00196598	0.211317	A3G0F	A2G0F	A2G0F	A2G0F	A3G2	A3G0	Free	Free
5	9304.24	9308.42	4.18	1.28494e-07	0.00247652	0.266194	A2G0F	A2G0F	A3G0F	A4G0F	A2G2	A2G0	Free	Free
6	9304.24	9308.42	4.18	1.02005e-07	0.00196598	0.211317	A3G0F	A2G0F	A2G0F	A2G0F	A3G0	A3G2	Free	Free
7	9304.24	9308.42	4.18	3.00967e-07	0.00580066	0.623495	A3G0F	A2G0F	A2G0F	A4G0F	A2G1	A2G1	Free	Free
8	9304.24	9308.42	4.18	1.9537e-07	0.00376544	0.404736	A2G0F	A2G0F	A4G0F	A2G0F	A2G0	A3G2	Free	Free
9	9304.24	9308.42	4.18	6.70882e-08	0.00129302	0.138983	A2G0F	A3G0F	A2G0F	A3G0F	A2G2	A3G0	Free	Free
10	9304.24	9308.42	4.18	1.9537e-07	0.00376544	0.404736	A2G0F	A2G0F	A4G0F	A2G0F	A3G2	A2G0	Free	Free
11	9304.24	9308.42	4.18	6.16321e-08	0.00118786	0.12768	A2G0F	A3G0F	A3G0F	A3G0F	A2G0	A2G2	Free	Free
12	9304.24	9308.42	4.18	1.28494e-07	0.00247652	0.266194	A2G0F	A2G0F	A3G0F	A4G0F	A2G0	A2G2	Free	Free
13	9304.24	9308.42	4.18	3.00967e-07	0.00580066	0.623495	A2G0F	A3G0F	A2G0F	A4G0F	A2G1	A2G1	Free	Free
14	9304.24	9308.42	4.18	1.28494e-07	0.00247652	0.266194	A2G0F	A2G0F	A4G0F	A3G0F	A2G2	A2G0	Free	Free
15	9304.24	9308.42	4.18	1.01359e-07	0.00195354	0.209979	A3G0F	A2G0F	A3G0F	A2G0F	A2G1	A3G1	Free	Free
16	9304.24	9308.42	4.18	6.70882e-08	0.00129302	0.138983	A3G0F	A2G0F	A3G0F	A2G0F	A2G2	A3G0	Free	Free
17	9304.24	9308.42	4.18	7.11677e-08	0.00137165	0.147434	A2G0F	A2G0F	A2G0F	A3G0F	A3G1	A3G1	Free	Free
18	9304.24	9308.42	4.18	3.00967e-07	0.00580066	0.623495	A3G0F	A2G0F	A4G0F	A2G0F	A2G1	A2G1	Free	Free
19	9304.24	9308.42	4.18	1.02005e-07	0.00196598	0.211317	A2G0F	A3G0F	A2G0F	A2G0F	A3G2	A3G0	Free	Free
20	9304.24	9308.42	4.18	8.01155e-08	0.0015441	0.165971	A3G0F	A2G0F	A4G0F	A2G0F	A2G2	A2G0	Free	Free
21	9304.24	9308.42	4.18	2.11319e-07	0.00407285	0.437778	A2G0F	A2G0F	A2G0F	A4G0F	A2G1	A3G1	Free	Free
22	9304.24	9308.42	4.18	7.11677e-08	0.00137165	0.147434	A2G0F	A2G0F	A3G0F	A2G0F	A3G1	A3G1	Free	Free
23	9304.24	9308.42	4.18	8.01155e-08	0.0015441	0.165971	A2G0F	A3G0F	A2G0F	A4G0F	A2G2	A2G0	Free	Free
24	9304.24	9308.42	4.18	4.82709e-07	0.00930346	1	A2G0F	A2G0F	A4G0F	A3G0F	A2G1	A2G1	Free	Free
25	9304.24	9308.42	4.18	2.31531e-07	0.00446239	0.479649	A2G0F	A3G0F	A3G0F	A3G0F	A2G1	A2G1	Free	Free
26	9304.24	9308.42	4.18	1.01359e-07	0.00195354	0.209979	A2G0F	A3G0F	A2G0F	A3G0F	A3G1	A2G1	Free	Free
27	9304.24	9308.42	4.18	9.37088e-08	0.00180609	0.194131	A3G0F	A2G0F	A2G0F	A3G0F	A3G2	A2G0	Free	Free
28	9304.24	9308.42	4.18	1.63601e-07	0.00315316	0.338923	A2G0F	A2G0F	A3G0F	A2G0F	A3G0	A3G2	Free	Free
29	9304.24	9308.42	4.18	4.82709e-07	0.00930346	1	A2G0F	A2G0F	A3G0F	A4G0F	A2G1	A2G1	Free	Free
30	9304.24	9308.42	4.18	2.11319e-07	0.00407285	0.437778	A2G0F	A2G0F	A2G0F	A4G0F	A3G1	A2G1	Free	Free
31	9304.24	9308.42	4.18	8.01155e-08	0.0015441	0.165971	A2G0F	A3G0F	A4G0F	A2G0F	A2G0	A2G2	Free	Free
32	9304.24	9308.42	4.18	1.05713e-07	0.00203746	0.219	A2G0F	A4G0F	A3G0F	A2G0F	A2G1	A2G1	Free	Free
33	9304.24	9308.42	4.18	1.3987e-07	0.00269577	0.28976	A2G0F	A2G0F	A4G0F	A2G0F	A3G0	A2G2	Free	Free
34	9304.24	9308.42	4.18	2.31531e-07	0.00446239	0.479649	A3G0F	A2G0F	A3G0F	A3G0F	A2G1	A2G1	Free	Free
35	9304.24	9308.42	4.18	6.70882e-08	0.00129302	0.138983	A3G0F	A2G0F	A3G0F	A2G0F	A3G0	A2G2	Free	Free
36	9304.24	9308.42	4.18	9.37088e-08	0.00180609	0.194131	A2G0F	A3G0F	A2G0F	A3G0F	A3G2	A2G0	Free	Free
37	9304.24	9308.42	4.18	8.01155e-08	0.0015441	0.165971	A3G0F	A2G0F	A2G0F	A4G0F	A2G2	A2G0	Free	Free
38	9304.24	9308.42	4.18	1.3987e-07	0.00269577	0.28976	A2G0F	A2G0F	A2G0F	A4G0F	A2G2	A3G0	Free	Free
39	9304.24	9308.42	4.18	1.50296e-07	0.00289672	0.31136	A2G0F	A2G0F	A3G0F	A3G0F	A3G2	A2G0	Free	Free
40	9304.24	9308.42	4.18	1.01359e-07	0.00195354	0.209979	A2G0F	A3G0F	A2G0F	A3G0F	A2G1	A3G1	Free	Free
41	9304.24	9308.42	4.18	1.01359e-07	0.00195354	0.209979	A3G0F	A2G0F	A2G0F	A3G0F	A2G1	A3G1	Free	Free
42	9304.24	9308.42	4.18	6.59117e-08	0.00127035	0.136546	A3G0F	A4G0F	A2G0F	A2G0F	A2G1	A2G1	Free	Free
43	9304.24	9308.42	4.18	6.31968e-08	0.00121802	0.130921	A3G0F	A3G0F	A2G0F	A2G0F	A3G1	A2G1	Free	Free
44	9304.24	9308.42	4.18	1.01359e-07	0.00195354	0.209979	A2G0F	A3G0F	A3G0F	A2G0F	A2G1	A3G1	Free	Free
45	9304.24	9308.42	4.18	6.31968e-08	0.00121802	0.130921	A3G0F	A3G0F	A2G0F	A2G0F	A2G1	A3G1	Free	Free
46	9304.24	9308.42	4.18	6.16321e-08	0.00118786	0.12768	A2G0F	A3G0F	A3G0F	A3G0F	A2G2	A2G0	Free	Free
47	9304.24	9308.42	4.18	1.05713e-07	0.00203746	0.219	A4G0F	A2G0F	A2G0F	A3G0F	A2G1	A2G1	Free	Free
48	9304.24	9308.42	4.18	1.9537e-07	0.00376544	0.404736	A2G0F	A2G0F	A2G0F	A4G0F	A2G0	A3G2	Free	Free
49	9304.24	9308.42	4.18	1.9537e-07	0.00376544	0.404736	A2G0F	A2G0F	A2G0F	A4G0F	A3G2	A2G0	Free	Free
50	9304.24	9308.42	4.18	1.05713e-07	0.00203746	0.219	A4G0F	A2G0F	A3G0F	A2G0F	A2G1	A2G1	Free	Free
51	9304.24	9308.42	4.18	1.05713e-07	0.00203746	0.219	A2G0F	A4G0F	A2G0F	A3G0F	A2G1	A2G1	Free	Free
52	9304.24	9308.42	4.18	8.01155e-08	0.0015441	0.165971	A3G0F	A2G0F	A4G0F	A2G0F	A2G0	A2G2	Free	Free
53	9304.24	9308.42	4.18	1.076e-07	0.00207383	0.222909	A2G0F	A2G0F	A3G0F	A3G0F	A3G0	A2G2	Free	Free
54	9304.24	9308.42	4.18	9.37088e-08	0.00180609	0.194131	A3G0F	A2G0F	A2G0F	A3G0F	A2G0	A3G2	Free	Free
55	9304.24	9308.42	4.18	1.63601e-07	0.00315316	0.338923	A2G0F	A2G0F	A2G0F	A3G0F	A3G2	A3G0	Free	Free
56	9304.24	9308.42	4.18	6.70882e-08	0.00129302	0.138983	A3G0F	A2G0F	A2G0F	A3G0F	A3G0	A2G2	Free	Free
57	9304.24	9308.42	4.18	1.01359e-07	0.00195354	0.209979	A3G0F	A2G0F	A3G0F	A2G0F	A3G1	A2G1	Free	Free
58	9304.24	9308.42	4.18	1.01359e-07	0.00195354	0.209979	A2G0F	A3G0F	A3G0F	A2G0F	A3G1	A2G1	Free	Free
59	9304.24	9308.42	4.18	8.01155e-08	0.0015441	0.165971	A2G0F	A3G0F	A4G0F	A2G0F	A2G2	A2G0	Free	Free
60	9304.24	9308.42	4.18	3.00967e-07	0.00580066	0.623495	A2G0F	A3G0F	A4G0F	A2G0F	A2G1	A2G1	Free	Free
61	9304.24	9308.42	4.18	9.37088e-08	0.00180609	0.194131	A2G0F	A3G0F	A3G0F	A2G0F	A3G2	A2G0	Free	Free
62	9304.24	9308.42	4.18	8.01155e-08	0.0015441	0.165971	A3G0F	A2G0F	A2G0F	A4G0F	A2G0	A2G2	Free	Free
63	9304.24	9308.42	4.18	2.11319e-07	0.00407285	0.437778	A2G0F	A2G0F	A4G0F	A2G0F	A3G1	A2G1	Free	Free
64	9304.24	9308.42	4.18	1.50296e-07	0.00289672	0.31136	A2G0F	A2G0F	A3G0F	A3G0F	A2G0	A3G2	Free	Free
65	9304.24	9308.42	4.18	1.44358e-07	0.00278228	0.299059	A3G0F	A3G0F	A2G0F	A3G0F	A2G1	A2G1	Free	Free
66	9304.24	9308.42	4.18	6.16321e-08	0.00118786	0.12768	A3G0F	A2G0F	A3G0F	A3G0F	A2G2	A2G0	Free	Free
67	9304.24	9308.42	4.18	8.01155e-08	0.0015441	0.165971	A2G0F	A3G0F	A2G0F	A4G0F	A2G0	A2G2	Free	Free
68	9304.24	9308.42	4.18	9.37088e-08	0.00180609	0.194131	A3G0F	A2G0F	A3G0F	A2G0F	A2G0	A3G2	Free	Free
69	9304.24	9308.42	4.18	9.37088e-08	0.00180609	0.194131	A3G0F	A2G0F	A3G0F	A2G0F	A3G2	A2G0	Free	Free
70	9304.24	9308.42	4.18	6.16321e-08	0.00118786	0.12768	A3G0F	A2G0F	A3G0F	A3G0F	A2G0	A2G2	Free	Free
71	9304.24	9308.42	4.18	1.076e-07	0.00207383	0.222909	A2G0F	A2G0F	A3G0F	A3G0F	A2G2	A3G0	Free	Free
72	9304.24	9308.42	4.18	9.37088e-08	0.00180609	0.194131	A2G0F	A3G0F	A3G0F	A2G0F	A2G0	A3G2	Free	Free
73	9304.24	9308.42	4.18	1.44358e-07	0.00278228	0.299059	A3G0F	A3G0F	A3G0F	A2G0F	A2G1	A2G1	Free	Free
74	9304.24	9308.42	4.18	1.28494e-07	0.00247652	0.266194	A2G0F	A2G0F	A4G0F	A3G0F	A2G0	A2G2	Free	Free
75	9304.24	9308.42	4.18	1.63601e-07	0.00315316	0.338923	A2G0F	A2G0F	A2G0F	A3G0F	A3G0	A3G2	Free	Free
76	9304.24	9308.42	4.18	6.70882e-08	0.00129302	0.138983	A2G0F	A3G0F	A3G0F	A2G0F	A2G2	A3G0	Free	Free
77	9304.24	9308.42	4.18	2.11319e-07	0.00407285	0.437778	A2G0F	A2G0F	A4G0F	A2G0F	A2G1	A3G1	Free	Free
78	9304.24	9308.42	4.18	6.70882e-08	0.00129302	0.138983	A3G0F	A2G0F	A2G0F	A3G0F	A2G2	A3G0	Free	Free
79	9304.24	9308.42	4.18	1.02005e-07	0.00196598	0.211317	A2G0F	A3G0F	A2G0F	A2G0F	A3G0	A3G2	Free	Free
80	9304.24	9308.42	4.18	1.01359e-07	0.00195354	0.209979	A3G0F	A2G0F	A2G0F	A3G0F	A3G1	A2G1	Free	Free
81	9304.24	9308.42	4.18	6.70882e-08	0.00129302	0.138983	A2G0F	A3G0F	A3G0F	A2G0F	A3G0	A2G2	Free	Free
82	9304.24	9308.42	4.18	1.63601e-07	0.00315316	0.338923	A2G0F	A2G0F	A3G0F	A2G0F	A3G2	A3G0	Free	Free
83	9304.24	9308.42	4.18	1.3987e-07	0.00269577	0.28976	A2G0F	A2G0F	A2G0F	A4G0F	A3G0	A2G2	Free	Free
84	9304.24	9308.42	4.18	1.62566e-07	0.0031332	0.336778	A2G0F	A2G0F	A3G0F	A3G0F	A2G1	A3G1	Free	Free
85	9304.24	9308.42	4.18	1.3987e-07	0.00269577	0.28976	A2G0F	A2G0F	A4G0F	A2G0F	A2G2	A3G0	Free	Free
86	9304.24	9308.43	4.19	3.00096e-07	0.00578388	0.621691	A2G0F	A2G2F	A2G0F	A3G0F	A3G0	A3G0	Free	Free
87	9304.24	9308.43	4.19	1.53774e-07	0.00296375	0.318564	A2G1F	A3G0F	A3G0F	A3G0F	A2G1	A2G0	Free	Free
88	9304.24	9308.43	4.19	2.7569e-07	0.00531349	0.57113	A2G2F	A2G0F	A3G0F	A3G0F	A3G0	A2G0	Free	Free
89	9304.24	9308.43	4.19	1.4035e-07	0.00270503	0.290755	A2G1F	A2G0F	A4G0F	A2G0F	A3G1	A2G0	Free	Free
90	9304.24	9308.43	4.19	8.14584e-08	0.00156998	0.168753	A2G0F	A2G0F	A4G1F	A2G0F	A3G1	A2G0	Free	Free
91	9304.24	9308.43	4.19	1.67387e-07	0.00322612	0.346766	A2G1F	A3G0F	A2G0F	A3G0F	A2G1	A3G0	Free	Free
92	9304.24	9308.43	4.19	7.21e-08	0.00138961	0.149365	A2G2F	A4G0F	A3G0F	A2G0F	A2G0	A2G0	Free	Free
93	9304.24	9308.43	4.19	3.29223e-07	0.00634527	0.682033	A2G0F	A2G2F	A3G0F	A4G0F	A2G0	A2G0	Free	Free
94	9304.24	9308.43	4.19	1.38519e-07	0.00266974	0.286962	A3G1F	A2G0F	A3G0F	A2G0F	A2G1	A3G0	Free	Free
95	9304.24	9308.43	4.19	1.71891e-07	0.00331293	0.356097	A3G0F	A2G2F	A3G0F	A2G0F	A2G0	A3G0	Free	Free
96	9304.24	9308.43	4.19	1.22823e-07	0.00236723	0.254446	A2G0F	A2G0F	A3G1F	A3G0F	A2G1	A3G0	Free	Free
97	9304.24	9308.43	4.19	3.00096e-07	0.00578388	0.621691	A2G2F	A2G0F	A3G0F	A2G0F	A3G0	A3G0	Free	Free
98	9304.24	9308.43	4.19	1.17528e-07	0.00226517	0.243477	A2G1F	A2G0F	A3G0F	A2G0F	A3G1	A3G0	Free	Free
99	9304.24	9308.43	4.19	3.00096e-07	0.00578388	0.621691	A2G0F	A2G2F	A3G0F	A2G0F	A3G0	A3G0	Free	Free
100	9304.24	9308.43	4.19	3.00096e-07	0.00578388	0.621691	A2G2F	A2G0F	A2G0F	A3G0F	A3G0	A3G0	Free	Free
101	9304.24	9308.43	4.19	7.21e-08	0.00138961	0.149365	A4G0F	A2G2F	A3G0F	A2G0F	A2G0	A2G0	Free	Free
102	9304.24	9308.43	4.19	1.9989e-07	0.00385257	0.414101	A3G0F	A2G1F	A4G0F	A2G0F	A2G1	A2G0	Free	Free
103	9304.24	9308.43	4.19	7.02108e-08	0.0013532	0.145452	A2G1F	A4G0F	A3G0F	A2G0F	A2G1	A2G0	Free	Free
104	9304.24	9308.43	4.19	7.21e-08	0.00138961	0.149365	A2G2F	A4G0F	A2G0F	A3G0F	A2G0	A2G0	Free	Free
105	9304.24	9308.43	4.19	7.03517e-08	0.00135592	0.145743	A2G0F	A3G0F	A3G1F	A3G0F	A2G1	A2G0	Free	Free
106	9304.24	9308.43	4.19	7.02108e-08	0.0013532	0.145452	A2G1F	A4G0F	A2G0F	A3G0F	A2G1	A2G0	Free	Free
107	9304.24	9308.43	4.19	6.06406e-08	0.00116875	0.125626	A3G1F	A2G0F	A2G0F	A2G0F	A3G1	A3G0	Free	Free
108	9304.24	9308.43	4.19	1.87108e-07	0.00360622	0.387621	A3G0F	A2G2F	A2G0F	A2G0F	A3G0	A3G0	Free	Free
109	9304.24	9308.43	4.19	2.68466e-07	0.00517426	0.556165	A2G1F	A2G0F	A3G0F	A3G0F	A2G1	A3G0	Free	Free
110	9304.24	9308.43	4.19	7.32783e-08	0.00141232	0.151806	A2G1F	A3G0F	A2G0F	A2G0F	A3G1	A3G0	Free	Free
111	9304.24	9308.43	4.19	1.71891e-07	0.00331293	0.356097	A3G0F	A2G2F	A2G0F	A3G0F	A3G0	A2G0	Free	Free
112	9304.24	9308.43	4.19	1.17528e-07	0.00226517	0.243477	A2G1F	A2G0F	A2G0F	A3G0F	A3G1	A3G0	Free	Free
113	9304.24	9308.43	4.19	3.58369e-07	0.006907	0.742412	A2G0F	A2G2F	A2G0F	A4G0F	A2G0	A3G0	Free	Free
114	9304.24	9308.43	4.19	8.6366e-08	0.00166457	0.178919	A3G1F	A3G0F	A2G0F	A2G0F	A2G1	A3G0	Free	Free
115	9304.24	9308.43	4.19	3.48978e-07	0.00672601	0.722958	A2G0F	A2G1F	A4G0F	A2G0F	A2G1	A3G0	Free	Free
116	9304.24	9308.43	4.19	6.06406e-08	0.00116875	0.125626	A2G0F	A3G1F	A2G0F	A2G0F	A3G1	A3G0	Free	Free
117	9304.24	9308.43	4.19	1.38519e-07	0.00266974	0.286962	A2G0F	A3G1F	A3G0F	A2G0F	A2G1	A3G0	Free	Free
118	9304.24	9308.43	4.19	1.27254e-07	0.00245262	0.263624	A3G1F	A2G0F	A3G0F	A3G0F	A2G1	A2G0	Free	Free
119	9304.24	9308.43	4.19	7.64263e-08	0.001473	0.158328	A2G1F	A4G0F	A2G0F	A2G0F	A2G1	A3G0	Free	Free
120	9304.24	9308.43	4.19	1.16015e-07	0.00223601	0.240342	A3G0F	A2G0F	A4G1F	A2G0F	A2G1	A2G0	Free	Free
121	9304.24	9308.43	4.19	7.64263e-08	0.001473	0.158328	A4G0F	A2G1F	A2G0F	A2G0F	A2G1	A3G0	Free	Free
122	9304.24	9308.43	4.19	3.20597e-07	0.006179	0.664161	A2G1F	A2G0F	A4G0F	A3G0F	A2G1	A2G0	Free	Free
123	9304.24	9308.43	4.19	1.71891e-07	0.00331293	0.356097	A2G2F	A3G0F	A3G0F	A2G0F	A2G0	A3G0	Free	Free
124	9304.24	9308.43	4.19	1.86072e-07	0.00358625	0.385476	A2G0F	A2G0F	A4G1F	A3G0F	A2G1	A2G0	Free	Free
125	9304.24	9308.43	4.19	2.68466e-07	0.00517426	0.556165	A2G0F	A2G1F	A3G0F	A3G0F	A2G1	A3G0	Free	Free
126	9304.24	9308.43	4.19	2.05269e-07	0.00395624	0.425244	A2G2F	A3G0F	A2G0F	A4G0F	A2G0	A2G0	Free	Free
127	9304.24	9308.43	4.19	7.9342e-08	0.00152919	0.164368	A3G1F	A3G0F	A3G0F	A2G0F	A2G1	A2G0	Free	Free
128	9304.24	9308.43	4.19	7.84829e-08	0.00151263	0.162588	A4G0F	A2G2F	A2G0F	A2G0F	A2G0	A3G0	Free	Free
129	9304.24	9308.43	4.19	1.38519e-07	0.00266974	0.286962	A2G0F	A3G1F	A2G0F	A3G0F	A2G1	A3G0	Free	Free
130	9304.24	9308.43	4.19	1.67387e-07	0.00322612	0.346766	A3G0F	A2G1F	A3G0F	A2G0F	A2G1	A3G0	Free	Free
131	9304.24	9308.43	4.19	1.71891e-07	0.00331293	0.356097	A3G0F	A2G2F	A3G0F	A2G0F	A3G0	A2G0	Free	Free
132	9304.24	9308.43	4.19	2.7569e-07	0.00531349	0.57113	A2G2F	A2G0F	A3G0F	A3G0F	A2G0	A3G0	Free	Free
133	9304.24	9308.43	4.19	1.71891e-07	0.00331293	0.356097	A3G0F	A2G2F	A2G0F	A3G0F	A2G0	A3G0	Free	Free
134	9304.24	9308.43	4.19	7.65797e-08	0.00147595	0.158646	A3G0F	A2G0F	A3G1F	A2G0F	A2G1	A3G0	Free	Free
135	9304.24	9308.43	4.19	3.58369e-07	0.006907	0.742412	A2G2F	A2G0F	A2G0F	A4G0F	A3G0	A2G0	Free	Free
136	9304.24	9308.43	4.19	7.02108e-08	0.0013532	0.145452	A4G0F	A2G1F	A2G0F	A3G0F	A2G1	A2G0	Free	Free
137	9304.24	9308.43	4.19	1.17528e-07	0.00226517	0.243477	A2G0F	A2G1F	A2G0F	A3G0F	A3G1	A3G0	Free	Free
138	9304.24	9308.43	4.19	7.02108e-08	0.0013532	0.145452	A4G0F	A2G1F	A3G0F	A2G0F	A2G1	A2G0	Free	Free
139	9304.24	9308.43	4.19	7.84829e-08	0.00151263	0.162588	A2G2F	A4G0F	A2G0F	A2G0F	A2G0	A3G0	Free	Free
140	9304.24	9308.43	4.19	7.9342e-08	0.00152919	0.164368	A3G1F	A3G0F	A2G0F	A3G0F	A2G1	A2G0	Free	Free
141	9304.24	9308.43	4.19	1.0797e-07	0.00208095	0.223675	A2G1F	A2G0F	A3G0F	A3G0F	A3G1	A2G0	Free	Free
142	9304.24	9308.43	4.19	1.16015e-07	0.00223601	0.240342	A2G0F	A3G0F	A4G1F	A2G0F	A2G1	A2G0	Free	Free
143	9304.24	9308.43	4.19	7.65797e-08	0.00147595	0.158646	A2G0F	A3G0F	A3G1F	A2G0F	A2G1	A3G0	Free	Free
144	9304.24	9308.43	4.19	1.57912e-07	0.0030435	0.327136	A2G2F	A3G0F	A3G0F	A3G0F	A2G0	A2G0	Free	Free
145	9304.24	9308.43	4.19	2.02545e-07	0.00390374	0.419601	A2G0F	A2G0F	A4G1F	A2G0F	A2G1	A3G0	Free	Free
146	9304.24	9308.43	4.19	1.71891e-07	0.00331293	0.356097	A2G2F	A3G0F	A2G0F	A3G0F	A3G0	A2G0	Free	Free
147	9304.24	9308.43	4.19	1.57912e-07	0.0030435	0.327136	A3G0F	A2G2F	A3G0F	A3G0F	A2G0	A2G0	Free	Free
148	9304.24	9308.43	4.19	1.4035e-07	0.00270503	0.290755	A2G0F	A2G1F	A4G0F	A2G0F	A3G1	A2G0	Free	Free
149	9304.24	9308.43	4.19	1.87108e-07	0.00360622	0.387621	A2G2F	A3G0F	A2G0F	A2G0F	A3G0	A3G0	Free	Free
150	9304.24	9308.43	4.19	3.48978e-07	0.00672601	0.722958	A2G1F	A2G0F	A4G0F	A2G0F	A2G1	A3G0	Free	Free
151	9304.24	9308.43	4.19	1.0797e-07	0.00208095	0.223675	A2G0F	A2G1F	A3G0F	A3G0F	A3G1	A2G0	Free	Free
152	9304.24	9308.43	4.19	1.53774e-07	0.00296375	0.318564	A3G0F	A2G1F	A3G0F	A3G0F	A2G1	A2G0	Free	Free
153	9304.24	9308.43	4.19	1.65417e-07	0.00318815	0.342685	A3G1F	A2G0F	A4G0F	A2G0F	A2G1	A2G0	Free	Free
154	9304.24	9308.43	4.19	6.73187e-08	0.00129746	0.13946	A3G0F	A2G1F	A2G0F	A3G0F	A3G1	A2G0	Free	Free
155	9304.24	9308.43	4.19	7.9342e-08	0.00152919	0.164368	A3G0F	A3G1F	A2G0F	A3G0F	A2G1	A2G0	Free	Free
156	9304.24	9308.43	4.19	1.65417e-07	0.00318815	0.342685	A2G0F	A3G1F	A4G0F	A2G0F	A2G1	A2G0	Free	Free
157	9304.24	9308.43	4.19	1.38519e-07	0.00266974	0.286962	A3G1F	A2G0F	A2G0F	A3G0F	A2G1	A3G0	Free	Free
158	9304.24	9308.43	4.19	7.84829e-08	0.00151263	0.162588	A2G2F	A4G0F	A2G0F	A2G0F	A3G0	A2G0	Free	Free
159	9304.24	9308.43	4.19	6.73187e-08	0.00129746	0.13946	A2G1F	A3G0F	A2G0F	A3G0F	A3G1	A2G0	Free	Free
160	9304.24	9308.43	4.19	6.73187e-08	0.00129746	0.13946	A2G1F	A3G0F	A3G0F	A2G0F	A3G1	A2G0	Free	Free
161	9304.24	9308.43	4.19	2.7569e-07	0.00531349	0.57113	A2G0F	A2G2F	A3G0F	A3G0F	A2G0	A3G0	Free	Free
162	9304.24	9308.43	4.19	7.21e-08	0.00138961	0.149365	A4G0F	A2G2F	A2G0F	A3G0F	A2G0	A2G0	Free	Free
163	9304.24	9308.43	4.19	2.05269e-07	0.00395624	0.425244	A3G0F	A2G2F	A2G0F	A4G0F	A2G0	A2G0	Free	Free
164	9304.24	9308.43	4.19	8.6366e-08	0.00166457	0.178919	A3G0F	A3G1F	A2G0F	A2G0F	A2G1	A3G0	Free	Free
165	9304.24	9308.43	4.19	2.7569e-07	0.00531349	0.57113	A2G0F	A2G2F	A3G0F	A3G0F	A3G0	A2G0	Free	Free
166	9304.24	9308.43	4.19	7.03517e-08	0.00135592	0.145743	A3G0F	A2G0F	A3G1F	A3G0F	A2G1	A2G0	Free	Free
167	9304.24	9308.43	4.19	1.17528e-07	0.00226517	0.243477	A2G0F	A2G1F	A3G0F	A2G0F	A3G1	A3G0	Free	Free
168	9304.24	9308.43	4.19	7.32783e-08	0.00141232	0.151806	A3G0F	A2G1F	A2G0F	A2G0F	A3G1	A3G0	Free	Free
169	9304.24	9308.43	4.19	3.20597e-07	0.006179	0.664161	A2G0F	A2G1F	A4G0F	A3G0F	A2G1	A2G0	Free	Free
170	9304.24	9308.43	4.19	1.71891e-07	0.00331293	0.356097	A2G2F	A3G0F	A3G0F	A2G0F	A3G0	A2G0	Free	Free
171	9304.24	9308.43	4.19	7.84829e-08	0.00151263	0.162588	A4G0F	A2G2F	A2G0F	A2G0F	A3G0	A2G0	Free	Free
172	9304.24	9308.43	4.19	7.9342e-08	0.00152919	0.164368	A3G0F	A3G1F	A3G0F	A2G0F	A2G1	A2G0	Free	Free
173	9304.24	9308.43	4.19	1.27254e-07	0.00245262	0.263624	A2G0F	A3G1F	A3G0F	A3G0F	A2G1	A2G0	Free	Free
174	9304.24	9308.43	4.19	3.58369e-07	0.006907	0.742412	A2G0F	A2G2F	A2G0F	A4G0F	A3G0	A2G0	Free	Free
175	9304.24	9308.43	4.19	6.73187e-08	0.00129746	0.13946	A3G0F	A2G1F	A3G0F	A2G0F	A3G1	A2G0	Free	Free
176	9304.24	9308.43	4.19	1.9989e-07	0.00385257	0.414101	A2G1F	A3G0F	A4G0F	A2G0F	A2G1	A2G0	Free	Free
177	9304.24	9308.43	4.19	1.67387e-07	0.00322612	0.346766	A3G0F	A2G1F	A2G0F	A3G0F	A2G1	A3G0	Free	Free
178	9304.24	9308.43	4.19	3.29223e-07	0.00634527	0.682033	A2G2F	A2G0F	A3G0F	A4G0F	A2G0	A2G0	Free	Free
179	9304.24	9308.43	4.19	3.58369e-07	0.006907	0.742412	A2G2F	A2G0F	A2G0F	A4G0F	A2G0	A3G0	Free	Free
180	9304.24	9308.43	4.19	1.67387e-07	0.00322612	0.346766	A2G1F	A3G0F	A3G0F	A2G0F	A2G1	A3G0	Free	Free
181	9304.24	9308.43	4.19	1.71891e-07	0.00331293	0.356097	A2G2F	A3G0F	A2G0F	A3G0F	A2G0	A3G0	Free	Free
182	9304.24	9308.43	4.19	1.67387e-07	0.00322612	0.346766	A2G1F	A3G0F	A3G0F	A2G0F	A3G0	A2G1	Free	Free
183	9304.24	9308.43	4.19	6.06406e-08	0.00116875	0.125626	A3G1F	A2G0F	A2G0F	A2G0F	A3G0	A3G1	Free	Free
184	9304.24	9308.43	4.19	1.86072e-07	0.00358625	0.385476	A2G0F	A2G0F	A3G0F	A4G1F	A2G0	A2G1	Free	Free
185	9304.24	9308.43	4.19	2.05269e-07	0.00395624	0.425244	A3G0F	A2G2F	A4G0F	A2G0F	A2G0	A2G0	Free	Free
186	9304.24	9308.43	4.19	1.4035e-07	0.00270503	0.290755	A2G1F	A2G0F	A2G0F	A4G0F	A2G0	A3G1	Free	Free
187	9304.24	9308.43	4.19	2.68466e-07	0.00517426	0.556165	A2G1F	A2G0F	A3G0F	A3G0F	A3G0	A2G1	Free	Free
188	9304.24	9308.43	4.19	6.06406e-08	0.00116875	0.125626	A2G0F	A3G1F	A2G0F	A2G0F	A3G0	A3G1	Free	Free
189	9304.24	9308.43	4.19	1.22823e-07	0.00236723	0.254446	A2G0F	A2G0F	A3G0F	A3G1F	A3G0	A2G1	Free	Free
190	9304.24	9308.43	4.19	6.73187e-08	0.00129746	0.13946	A3G0F	A2G1F	A2G0F	A3G0F	A2G0	A3G1	Free	Free
191	9304.24	9308.43	4.19	1.38519e-07	0.00266974	0.286962	A3G1F	A2G0F	A2G0F	A3G0F	A3G0	A2G1	Free	Free
192	9304.24	9308.43	4.19	1.0797e-07	0.00208095	0.223675	A2G1F	A2G0F	A3G0F	A3G0F	A2G0	A3G1	Free	Free
193	9304.24	9308.43	4.19	1.86072e-07	0.00358625	0.385476	A2G0F	A2G0F	A3G0F	A4G1F	A2G1	A2G0	Free	Free
194	9304.24	9308.43	4.19	1.65417e-07	0.00318815	0.342685	A2G0F	A3G1F	A2G0F	A4G0F	A2G1	A2G0	Free	Free
195	9304.24	9308.43	4.19	1.67387e-07	0.00322612	0.346766	A3G0F	A2G1F	A3G0F	A2G0F	A3G0	A2G1	Free	Free
196	9304.24	9308.43	4.19	2.02545e-07	0.00390374	0.419601	A2G0F	A2G0F	A2G0F	A4G1F	A3G0	A2G1	Free	Free
197	9304.24	9308.43	4.19	6.73187e-08	0.00129746	0.13946	A2G1F	A3G0F	A2G0F	A3G0F	A2G0	A3G1	Free	Free
198	9304.24	9308.43	4.19	1.0797e-07	0.00208095	0.223675	A2G0F	A2G1F	A3G0F	A3G0F	A2G0	A3G1	Free	Free
199	9304.24	9308.43	4.19	1.65417e-07	0.00318815	0.342685	A3G1F	A2G0F	A4G0F	A2G0F	A2G0	A2G1	Free	Free
200	9304.24	9308.43	4.19	7.32783e-08	0.00141232	0.151806	A2G1F	A3G0F	A2G0F	A2G0F	A3G0	A3G1	Free	Free
201	9304.24	9308.43	4.19	1.17528e-07	0.00226517	0.243477	A2G0F	A2G1F	A3G0F	A2G0F	A3G0	A3G1	Free	Free
202	9304.24	9308.43	4.19	1.17528e-07	0.00226517	0.243477	A2G1F	A2G0F	A3G0F	A2G0F	A3G0	A3G1	Free	Free
203	9304.24	9308.43	4.19	7.03517e-08	0.00135592	0.145743	A3G0F	A2G0F	A3G1F	A3G0F	A2G0	A2G1	Free	Free
204	9304.24	9308.43	4.19	1.17528e-07	0.00226517	0.243477	A2G1F	A2G0F	A2G0F	A3G0F	A3G0	A3G1	Free	Free
205	9304.24	9308.43	4.19	3.20597e-07	0.006179	0.664161	A2G0F	A2G1F	A4G0F	A3G0F	A2G0	A2G1	Free	Free
206	9304.24	9308.43	4.19	2.05269e-07	0.00395624	0.425244	A2G2F	A3G0F	A4G0F	A2G0F	A2G0	A2G0	Free	Free
207	9304.24	9308.43	4.19	3.20597e-07	0.006179	0.664161	A2G1F	A2G0F	A3G0F	A4G0F	A2G1	A2G0	Free	Free
208	9304.24	9308.43	4.19	1.46673e-07	0.0028269	0.303855	A2G0F	A2G0F	A4G0F	A3G1F	A2G0	A2G1	Free	Free
209	9304.24	9308.43	4.19	1.16015e-07	0.00223601	0.240342	A3G0F	A2G0F	A2G0F	A4G1F	A2G1	A2G0	Free	Free
210	9304.24	9308.43	4.19	6.73187e-08	0.00129746	0.13946	A2G1F	A3G0F	A3G0F	A2G0F	A2G0	A3G1	Free	Free
211	9304.24	9308.43	4.19	1.67387e-07	0.00322612	0.346766	A2G1F	A3G0F	A2G0F	A3G0F	A3G0	A2G1	Free	Free
212	9304.24	9308.43	4.19	1.46673e-07	0.0028269	0.303855	A2G0F	A2G0F	A4G0F	A3G1F	A2G1	A2G0	Free	Free
213	9304.24	9308.43	4.19	1.65417e-07	0.00318815	0.342685	A3G1F	A2G0F	A2G0F	A4G0F	A2G1	A2G0	Free	Free
214	9304.24	9308.43	4.19	1.22823e-07	0.00236723	0.254446	A2G0F	A2G0F	A3G0F	A3G1F	A2G1	A3G0	Free	Free
215	9304.24	9308.43	4.19	1.9989e-07	0.00385257	0.414101	A3G0F	A2G1F	A4G0F	A2G0F	A2G0	A2G1	Free	Free
216	9304.24	9308.43	4.19	1.16015e-07	0.00223601	0.240342	A2G0F	A3G0F	A2G0F	A4G1F	A2G0	A2G1	Free	Free
217	9304.24	9308.43	4.19	7.64263e-08	0.001473	0.158328	A2G1F	A4G0F	A2G0F	A2G0F	A3G0	A2G1	Free	Free
218	9304.24	9308.43	4.19	1.65417e-07	0.00318815	0.342685	A3G1F	A2G0F	A2G0F	A4G0F	A2G0	A2G1	Free	Free
219	9304.24	9308.43	4.19	7.03517e-08	0.00135592	0.145743	A2G0F	A3G0F	A3G0F	A3G1F	A2G1	A2G0	Free	Free
220	9304.24	9308.43	4.19	2.68466e-07	0.00517426	0.556165	A2G0F	A2G1F	A3G0F	A3G0F	A3G0	A2G1	Free	Free
221	9304.24	9308.43	4.19	3.48978e-07	0.00672601	0.722958	A2G1F	A2G0F	A2G0F	A4G0F	A2G1	A3G0	Free	Free
222	9304.24	9308.43	4.19	7.65797e-08	0.00147595	0.158646	A2G0F	A3G0F	A2G0F	A3G1F	A2G1	A3G0	Free	Free
223	9304.24	9308.43	4.19	3.20597e-07	0.006179	0.664161	A2G1F	A2G0F	A4G0F	A3G0F	A2G0	A2G1	Free	Free
224	9304.24	9308.43	4.19	7.03517e-08	0.00135592	0.145743	A2G0F	A3G0F	A3G0F	A3G1F	A2G0	A2G1	Free	Free
225	9304.24	9308.43	4.19	7.02108e-08	0.0013532	0.145452	A4G0F	A2G1F	A2G0F	A3G0F	A2G0	A2G1	Free	Free
226	9304.24	9308.43	4.19	2.02545e-07	0.00390374	0.419601	A2G0F	A2G0F	A4G1F	A2G0F	A3G0	A2G1	Free	Free
227	9304.24	9308.43	4.19	1.86072e-07	0.00358625	0.385476	A2G0F	A2G0F	A4G1F	A3G0F	A2G0	A2G1	Free	Free
228	9304.24	9308.43	4.19	3.58369e-07	0.006907	0.742412	A2G0F	A2G2F	A4G0F	A2G0F	A2G0	A3G0	Free	Free
229	9304.24	9308.43	4.19	3.48978e-07	0.00672601	0.722958	A2G0F	A2G1F	A4G0F	A2G0F	A3G0	A2G1	Free	Free
230	9304.24	9308.43	4.19	1.46673e-07	0.0028269	0.303855	A2G0F	A2G0F	A3G1F	A4G0F	A2G1	A2G0	Free	Free
231	9304.24	9308.43	4.19	1.53774e-07	0.00296375	0.318564	A3G0F	A2G1F	A3G0F	A3G0F	A2G0	A2G1	Free	Free
232	9304.24	9308.43	4.19	8.14584e-08	0.00156998	0.168753	A2G0F	A2G0F	A4G1F	A2G0F	A2G0	A3G1	Free	Free
233	9304.24	9308.43	4.19	1.27254e-07	0.00245262	0.263624	A2G0F	A3G1F	A3G0F	A3G0F	A2G0	A2G1	Free	Free
234	9304.24	9308.43	4.19	3.48978e-07	0.00672601	0.722958	A2G1F	A2G0F	A2G0F	A4G0F	A3G0	A2G1	Free	Free
235	9304.24	9308.43	4.19	1.65417e-07	0.00318815	0.342685	A2G0F	A3G1F	A4G0F	A2G0F	A2G0	A2G1	Free	Free
236	9304.24	9308.43	4.19	3.48978e-07	0.00672601	0.722958	A2G1F	A2G0F	A4G0F	A2G0F	A3G0	A2G1	Free	Free
237	9304.24	9308.43	4.19	3.29223e-07	0.00634527	0.682033	A2G2F	A2G0F	A4G0F	A3G0F	A2G0	A2G0	Free	Free
238	9304.24	9308.43	4.19	1.9989e-07	0.00385257	0.414101	A2G1F	A3G0F	A2G0F	A4G0F	A2G1	A2G0	Free	Free
239	9304.24	9308.43	4.19	1.27254e-07	0.00245262	0.263624	A3G1F	A2G0F	A3G0F	A3G0F	A2G0	A2G1	Free	Free
240	9304.24	9308.43	4.19	1.38519e-07	0.00266974	0.286962	A3G1F	A2G0F	A3G0F	A2G0F	A3G0	A2G1	Free	Free
241	9304.24	9308.43	4.19	1.9989e-07	0.00385257	0.414101	A3G0F	A2G1F	A2G0F	A4G0F	A2G0	A2G1	Free	Free
242	9304.24	9308.43	4.19	7.02108e-08	0.0013532	0.145452	A2G1F	A4G0F	A2G0F	A3G0F	A2G0	A2G1	Free	Free
243	9304.24	9308.43	4.19	8.14584e-08	0.00156998	0.168753	A2G0F	A2G0F	A2G0F	A4G1F	A3G1	A2G0	Free	Free
244	9304.24	9308.43	4.19	7.65797e-08	0.00147595	0.158646	A3G0F	A2G0F	A2G0F	A3G1F	A3G0	A2G1	Free	Free
245	9304.24	9308.43	4.19	3.48978e-07	0.00672601	0.722958	A2G0F	A2G1F	A2G0F	A4G0F	A3G0	A2G1	Free	Free
246	9304.24	9308.43	4.19	7.32783e-08	0.00141232	0.151806	A3G0F	A2G1F	A2G0F	A2G0F	A3G0	A3G1	Free	Free
247	9304.24	9308.43	4.19	7.9342e-08	0.00152919	0.164368	A3G0F	A3G1F	A3G0F	A2G0F	A2G0	A2G1	Free	Free
248	9304.24	9308.43	4.19	1.4035e-07	0.00270503	0.290755	A2G0F	A2G1F	A2G0F	A4G0F	A3G1	A2G0	Free	Free
249	9304.24	9308.43	4.19	7.9342e-08	0.00152919	0.164368	A3G0F	A3G1F	A2G0F	A3G0F	A2G0	A2G1	Free	Free
250	9304.24	9308.43	4.19	3.58369e-07	0.006907	0.742412	A2G2F	A2G0F	A4G0F	A2G0F	A3G0	A2G0	Free	Free
251	9304.24	9308.43	4.19	1.65417e-07	0.00318815	0.342685	A2G0F	A3G1F	A2G0F	A4G0F	A2G0	A2G1	Free	Free
252	9304.24	9308.43	4.19	3.20597e-07	0.006179	0.664161	A2G0F	A2G1F	A3G0F	A4G0F	A2G0	A2G1	Free	Free
253	9304.24	9308.43	4.19	3.48978e-07	0.00672601	0.722958	A2G0F	A2G1F	A2G0F	A4G0F	A2G1	A3G0	Free	Free
254	9304.24	9308.43	4.19	7.03517e-08	0.00135592	0.145743	A3G0F	A2G0F	A3G0F	A3G1F	A2G0	A2G1	Free	Free
255	9304.24	9308.43	4.19	1.38519e-07	0.00266974	0.286962	A2G0F	A3G1F	A3G0F	A2G0F	A3G0	A2G1	Free	Free
256	9304.24	9308.43	4.19	1.4035e-07	0.00270503	0.290755	A2G0F	A2G1F	A4G0F	A2G0F	A2G0	A3G1	Free	Free
257	9304.24	9308.43	4.19	8.6366e-08	0.00166457	0.178919	A3G0F	A3G1F	A2G0F	A2G0F	A3G0	A2G1	Free	Free
258	9304.24	9308.43	4.19	3.29223e-07	0.00634527	0.682033	A2G0F	A2G2F	A4G0F	A3G0F	A2G0	A2G0	Free	Free
259	9304.24	9308.43	4.19	1.9989e-07	0.00385257	0.414101	A3G0F	A2G1F	A2G0F	A4G0F	A2G1	A2G0	Free	Free
260	9304.24	9308.43	4.19	1.46673e-07	0.0028269	0.303855	A2G0F	A2G0F	A3G1F	A4G0F	A2G0	A2G1	Free	Free
261	9304.24	9308.43	4.19	3.20597e-07	0.006179	0.664161	A2G0F	A2G1F	A3G0F	A4G0F	A2G1	A2G0	Free	Free
262	9304.24	9308.43	4.19	1.67387e-07	0.00322612	0.346766	A3G0F	A2G1F	A2G0F	A3G0F	A3G0	A2G1	Free	Free
263	9304.24	9308.43	4.19	2.02545e-07	0.00390374	0.419601	A2G0F	A2G0F	A2G0F	A4G1F	A2G1	A3G0	Free	Free
264	9304.24	9308.43	4.19	7.03517e-08	0.00135592	0.145743	A2G0F	A3G0F	A3G1F	A3G0F	A2G0	A2G1	Free	Free
265	9304.24	9308.43	4.19	1.4035e-07	0.00270503	0.290755	A2G1F	A2G0F	A4G0F	A2G0F	A2G0	A3G1	Free	Free
266	9304.24	9308.43	4.19	1.16015e-07	0.00223601	0.240342	A2G0F	A3G0F	A4G1F	A2G0F	A2G0	A2G1	Free	Free
267	9304.24	9308.43	4.19	8.14584e-08	0.00156998	0.168753	A2G0F	A2G0F	A2G0F	A4G1F	A2G0	A3G1	Free	Free
268	9304.24	9308.43	4.19	1.16015e-07	0.00223601	0.240342	A2G0F	A3G0F	A2G0F	A4G1F	A2G1	A2G0	Free	Free
269	9304.24	9308.43	4.19	1.53774e-07	0.00296375	0.318564	A2G1F	A3G0F	A3G0F	A3G0F	A2G0	A2G1	Free	Free
270	9304.24	9308.43	4.19	7.03517e-08	0.00135592	0.145743	A3G0F	A2G0F	A3G0F	A3G1F	A2G1	A2G0	Free	Free
271	9304.24	9308.43	4.19	1.16015e-07	0.00223601	0.240342	A3G0F	A2G0F	A4G1F	A2G0F	A2G0	A2G1	Free	Free
272	9304.24	9308.43	4.19	3.58369e-07	0.006907	0.742412	A2G2F	A2G0F	A4G0F	A2G0F	A2G0	A3G0	Free	Free
273	9304.24	9308.43	4.19	1.4035e-07	0.00270503	0.290755	A2G1F	A2G0F	A2G0F	A4G0F	A3G1	A2G0	Free	Free
274	9304.24	9308.43	4.19	3.20597e-07	0.006179	0.664161	A2G1F	A2G0F	A3G0F	A4G0F	A2G0	A2G1	Free	Free
275	9304.24	9308.43	4.19	7.64263e-08	0.001473	0.158328	A4G0F	A2G1F	A2G0F	A2G0F	A3G0	A2G1	Free	Free
276	9304.24	9308.43	4.19	7.65797e-08	0.00147595	0.158646	A3G0F	A2G0F	A2G0F	A3G1F	A2G1	A3G0	Free	Free
277	9304.24	9308.43	4.19	1.4035e-07	0.00270503	0.290755	A2G0F	A2G1F	A2G0F	A4G0F	A2G0	A3G1	Free	Free
278	9304.24	9308.43	4.19	6.73187e-08	0.00129746	0.13946	A3G0F	A2G1F	A3G0F	A2G0F	A2G0	A3G1	Free	Free
279	9304.24	9308.43	4.19	7.9342e-08	0.00152919	0.164368	A3G1F	A3G0F	A2G0F	A3G0F	A2G0	A2G1	Free	Free
280	9304.24	9308.43	4.19	7.65797e-08	0.00147595	0.158646	A2G0F	A3G0F	A2G0F	A3G1F	A3G0	A2G1	Free	Free
281	9304.24	9308.43	4.19	7.02108e-08	0.0013532	0.145452	A4G0F	A2G1F	A3G0F	A2G0F	A2G0	A2G1	Free	Free
282	9304.24	9308.43	4.19	1.22823e-07	0.00236723	0.254446	A2G0F	A2G0F	A3G1F	A3G0F	A3G0	A2G1	Free	Free
283	9304.24	9308.43	4.19	1.16015e-07	0.00223601	0.240342	A3G0F	A2G0F	A2G0F	A4G1F	A2G0	A2G1	Free	Free
284	9304.24	9308.43	4.19	1.9989e-07	0.00385257	0.414101	A2G1F	A3G0F	A4G0F	A2G0F	A2G0	A2G1	Free	Free
285	9304.24	9308.43	4.19	8.6366e-08	0.00166457	0.178919	A3G1F	A3G0F	A2G0F	A2G0F	A3G0	A2G1	Free	Free
286	9304.24	9308.43	4.19	1.17528e-07	0.00226517	0.243477	A2G0F	A2G1F	A2G0F	A3G0F	A3G0	A3G1	Free	Free
287	9304.24	9308.43	4.19	1.9989e-07	0.00385257	0.414101	A2G1F	A3G0F	A2G0F	A4G0F	A2G0	A2G1	Free	Free
288	9304.24	9308.43	4.19	7.02108e-08	0.0013532	0.145452	A2G1F	A4G0F	A3G0F	A2G0F	A2G0	A2G1	Free	Free
289	9304.24	9308.43	4.19	3.58369e-07	0.006907	0.742412	A2G0F	A2G2F	A4G0F	A2G0F	A3G0	A2G0	Free	Free
290	9304.24	9308.43	4.19	7.65797e-08	0.00147595	0.158646	A3G0F	A2G0F	A3G1F	A2G0F	A3G0	A2G1	Free	Free
291	9304.24	9308.43	4.19	7.9342e-08	0.00152919	0.164368	A3G1F	A3G0F	A3G0F	A2G0F	A2G0	A2G1	Free	Free
292	9304.24	9308.43	4.19	7.65797e-08	0.00147595	0.158646	A2G0F	A3G0F	A3G1F	A2G0F	A3G0	A2G1	Free	Free
293	9304.24	9308.43	4.19	1.38519e-07	0.00266974	0.286962	A2G0F	A3G1F	A2G0F	A3G0F	A3G0	A2G1	Free	Free
294	9304.24	9308.44	4.2	1.23582e-07	0.00238185	0.256018	A2G0F	A2G1F	A4G1F	A3G0F	A2G0	A2G0	Free	Free
295	9304.24	9308.44	4.2	7.70528e-08	0.00148507	0.159626	A3G0F	A2G1F	A2G0F	A4G1F	A2G0	A2G0	Free	Free
296	9304.24	9308.44	4.2	1.94089e-07	0.00374077	0.402084	A2G1F	A2G1F	A3G0F	A2G0F	A3G0	A3G0	Free	Free
297	9304.24	9308.44	4.2	1.34523e-07	0.00259271	0.278683	A2G0F	A2G1F	A2G0F	A4G1F	A2G0	A3G0	Free	Free
298	9304.24	9308.44	4.2	6.37642e-08	0.00122895	0.132097	A2G0F	A3G1F	A4G1F	A2G0F	A2G0	A2G0	Free	Free
299	9304.24	9308.44	4.2	8.15746e-08	0.00157222	0.168993	A2G1F	A2G0F	A3G0F	A3G1F	A2G0	A3G0	Free	Free
300	9304.24	9308.44	4.2	1.34523e-07	0.00259271	0.278683	A2G1F	A2G0F	A2G0F	A4G1F	A2G0	A3G0	Free	Free
301	9304.24	9308.44	4.2	1.09864e-07	0.00211745	0.227598	A3G1F	A2G1F	A2G0F	A4G0F	A2G0	A2G0	Free	Free
302	9304.24	9308.44	4.2	2.12928e-07	0.00410385	0.44111	A2G1F	A2G1F	A4G0F	A3G0F	A2G0	A2G0	Free	Free
303	9304.24	9308.44	4.2	8.15746e-08	0.00157222	0.168993	A2G1F	A2G0F	A3G1F	A3G0F	A2G0	A3G0	Free	Free
304	9304.24	9308.44	4.2	9.19991e-08	0.00177314	0.190589	A3G1F	A2G1F	A3G0F	A2G0F	A2G0	A3G0	Free	Free
305	9304.24	9308.44	4.2	2.31778e-07	0.00446716	0.480161	A2G1F	A2G1F	A2G0F	A4G0F	A3G0	A2G0	Free	Free
306	9304.24	9308.44	4.2	9.19991e-08	0.00177314	0.190589	A3G1F	A2G1F	A3G0F	A2G0F	A3G0	A2G0	Free	Free
307	9304.24	9308.44	4.2	1.09864e-07	0.00211745	0.227598	A2G1F	A3G1F	A2G0F	A4G0F	A2G0	A2G0	Free	Free
308	9304.24	9308.44	4.2	8.87961e-08	0.00171141	0.183954	A2G1F	A2G0F	A2G0F	A3G1F	A3G0	A3G0	Free	Free
309	9304.24	9308.44	4.2	6.37642e-08	0.00122895	0.132097	A3G1F	A2G0F	A2G0F	A4G1F	A2G0	A2G0	Free	Free
310	9304.24	9308.44	4.2	9.74148e-08	0.00187752	0.201808	A2G1F	A2G0F	A3G1F	A4G0F	A2G0	A2G0	Free	Free
311	9304.24	9308.44	4.2	1.00144e-07	0.00193011	0.207462	A2G1F	A3G1F	A2G0F	A2G0F	A3G0	A3G0	Free	Free
312	9304.24	9308.44	4.2	8.15746e-08	0.00157222	0.168993	A2G0F	A2G1F	A3G0F	A3G1F	A3G0	A2G0	Free	Free
313	9304.24	9308.44	4.2	1.23582e-07	0.00238185	0.256018	A2G1F	A2G0F	A3G0F	A4G1F	A2G0	A2G0	Free	Free
314	9304.24	9308.44	4.2	1.34523e-07	0.00259271	0.278683	A2G1F	A2G0F	A4G1F	A2G0F	A3G0	A2G0	Free	Free
315	9304.24	9308.44	4.2	9.19991e-08	0.00177314	0.190589	A2G1F	A3G1F	A2G0F	A3G0F	A2G0	A3G0	Free	Free
316	9304.24	9308.44	4.2	6.37642e-08	0.00122895	0.132097	A3G1F	A2G0F	A4G1F	A2G0F	A2G0	A2G0	Free	Free
317	9304.24	9308.44	4.2	9.74148e-08	0.00187752	0.201808	A2G1F	A2G0F	A4G0F	A3G1F	A2G0	A2G0	Free	Free
318	9304.24	9308.44	4.2	8.15746e-08	0.00157222	0.168993	A2G1F	A2G0F	A3G1F	A3G0F	A3G0	A2G0	Free	Free
319	9304.24	9308.44	4.2	8.4517e-08	0.00162893	0.175089	A2G1F	A3G1F	A3G0F	A3G0F	A2G0	A2G0	Free	Free
320	9304.24	9308.44	4.2	1.34523e-07	0.00259271	0.278683	A2G0F	A2G1F	A4G1F	A2G0F	A2G0	A3G0	Free	Free
321	9304.24	9308.44	4.2	9.74148e-08	0.00187752	0.201808	A2G0F	A2G1F	A4G0F	A3G1F	A2G0	A2G0	Free	Free
322	9304.24	9308.44	4.2	1.34523e-07	0.00259271	0.278683	A2G1F	A2G0F	A4G1F	A2G0F	A2G0	A3G0	Free	Free
323	9304.24	9308.44	4.2	9.19991e-08	0.00177314	0.190589	A3G1F	A2G1F	A2G0F	A3G0F	A3G0	A2G0	Free	Free
324	9304.24	9308.44	4.2	7.70528e-08	0.00148507	0.159626	A2G1F	A3G0F	A4G1F	A2G0F	A2G0	A2G0	Free	Free
325	9304.24	9308.44	4.2	1.34523e-07	0.00259271	0.278683	A2G0F	A2G1F	A4G1F	A2G0F	A3G0	A2G0	Free	Free
326	9304.24	9308.44	4.2	2.31778e-07	0.00446716	0.480161	A2G1F	A2G1F	A2G0F	A4G0F	A2G0	A3G0	Free	Free
327	9304.24	9308.44	4.2	8.15746e-08	0.00157222	0.168993	A2G0F	A2G1F	A3G1F	A3G0F	A3G0	A2G0	Free	Free
328	9304.24	9308.44	4.2	9.19991e-08	0.00177314	0.190589	A2G1F	A3G1F	A3G0F	A2G0F	A2G0	A3G0	Free	Free
329	9304.24	9308.44	4.2	2.31778e-07	0.00446716	0.480161	A2G1F	A2G1F	A4G0F	A2G0F	A3G0	A2G0	Free	Free
330	9304.24	9308.44	4.2	8.15746e-08	0.00157222	0.168993	A2G0F	A2G1F	A3G1F	A3G0F	A2G0	A3G0	Free	Free
331	9304.24	9308.44	4.2	6.37642e-08	0.00122895	0.132097	A2G0F	A3G1F	A2G0F	A4G1F	A2G0	A2G0	Free	Free
332	9304.24	9308.44	4.2	1.78305e-07	0.00343654	0.369383	A2G1F	A2G1F	A3G0F	A3G0F	A3G0	A2G0	Free	Free
333	9304.24	9308.44	4.2	9.19991e-08	0.00177314	0.190589	A3G1F	A2G1F	A2G0F	A3G0F	A2G0	A3G0	Free	Free
334	9304.24	9308.44	4.2	8.87961e-08	0.00171141	0.183954	A2G0F	A2G1F	A3G1F	A2G0F	A3G0	A3G0	Free	Free
335	9304.24	9308.44	4.2	7.70528e-08	0.00148507	0.159626	A3G0F	A2G1F	A4G1F	A2G0F	A2G0	A2G0	Free	Free
336	9304.24	9308.44	4.2	1.78305e-07	0.00343654	0.369383	A2G1F	A2G1F	A3G0F	A3G0F	A2G0	A3G0	Free	Free
337	9304.24	9308.44	4.2	1.34523e-07	0.00259271	0.278683	A2G0F	A2G1F	A2G0F	A4G1F	A3G0	A2G0	Free	Free
338	9304.24	9308.44	4.2	8.87961e-08	0.00171141	0.183954	A2G1F	A2G0F	A3G1F	A2G0F	A3G0	A3G0	Free	Free
339	9304.24	9308.44	4.2	9.74148e-08	0.00187752	0.201808	A2G0F	A2G1F	A3G1F	A4G0F	A2G0	A2G0	Free	Free
340	9304.24	9308.44	4.2	1.23582e-07	0.00238185	0.256018	A2G1F	A2G0F	A4G1F	A3G0F	A2G0	A2G0	Free	Free
341	9304.24	9308.44	4.2	1.23582e-07	0.00238185	0.256018	A2G0F	A2G1F	A3G0F	A4G1F	A2G0	A2G0	Free	Free
342	9304.24	9308.44	4.2	9.19991e-08	0.00177314	0.190589	A2G1F	A3G1F	A2G0F	A3G0F	A3G0	A2G0	Free	Free
343	9304.24	9308.44	4.2	2.31778e-07	0.00446716	0.480161	A2G1F	A2G1F	A4G0F	A2G0F	A2G0	A3G0	Free	Free
344	9304.24	9308.44	4.2	7.70528e-08	0.00148507	0.159626	A2G1F	A3G0F	A2G0F	A4G1F	A2G0	A2G0	Free	Free
345	9304.24	9308.44	4.2	2.12928e-07	0.00410385	0.44111	A2G1F	A2G1F	A3G0F	A4G0F	A2G0	A2G0	Free	Free
346	9304.24	9308.44	4.2	8.4517e-08	0.00162893	0.175089	A3G1F	A2G1F	A3G0F	A3G0F	A2G0	A2G0	Free	Free
347	9304.24	9308.44	4.2	1.34523e-07	0.00259271	0.278683	A2G1F	A2G0F	A2G0F	A4G1F	A3G0	A2G0	Free	Free
348	9304.24	9308.44	4.2	8.15746e-08	0.00157222	0.168993	A2G1F	A2G0F	A3G0F	A3G1F	A3G0	A2G0	Free	Free
349	9304.24	9308.44	4.2	8.15746e-08	0.00157222	0.168993	A2G0F	A2G1F	A3G0F	A3G1F	A2G0	A3G0	Free	Free
350	9304.24	9308.44	4.2	1.00144e-07	0.00193011	0.207462	A3G1F	A2G1F	A2G0F	A2G0F	A3G0	A3G0	Free	Free
351	9304.24	9308.44	4.2	9.19991e-08	0.00177314	0.190589	A2G1F	A3G1F	A3G0F	A2G0F	A3G0	A2G0	Free	Free
352	9304.24	9308.44	4.2	8.87961e-08	0.00171141	0.183954	A2G0F	A2G1F	A2G0F	A3G1F	A3G0	A3G0	Free	Free
353	9304.24	9308.44	4.2	1.94089e-07	0.00374077	0.402084	A2G1F	A2G1F	A2G0F	A3G0F	A3G0	A3G0	Free	Free
354	9304.24	9308.44	4.2	1.09864e-07	0.00211745	0.227598	A2G1F	A3G1F	A4G0F	A2G0F	A2G0	A2G0	Free	Free
355	9304.24	9308.44	4.2	1.09864e-07	0.00211745	0.227598	A3G1F	A2G1F	A4G0F	A2G0F	A2G0	A2G0	Free	Free

## Sheet: 95076.0
	Measured Delta Mass	Match Mass	Error	Probability	Sum Norm Prob	Max Norm Prob	Site1	Site2	Site3	Site4	Site5	Site6	Site7	Site8

## Sheet: 95312.0
	Measured Delta Mass	Match Mass	Error	Probability	Sum Norm Prob	Max Norm Prob	Site1	Site2	Site3	Site4	Site5	Site6	Site7	Site8
0	9718.24	9714.57	-3.67	8.21365e-08	0.000519718	0.0831522	A2G0F	A2G0F	A4G0F	A2G0F	A4G0	A3G2	Free	Free
1	9718.24	9714.57	-3.67	8.21365e-08	0.000519718	0.0831522	A2G0F	A2G0F	A4G0F	A2G0F	A3G2	A4G0	Free	Free
2	9718.24	9714.57	-3.67	6.31868e-08	0.000399814	0.0639682	A2G0F	A2G0F	A3G0F	A3G0F	A4G0	A3G2	Free	Free
3	9718.24	9714.57	-3.67	6.31868e-08	0.000399814	0.0639682	A2G0F	A2G0F	A3G0F	A3G0F	A3G2	A4G0	Free	Free
4	9718.24	9714.57	-3.67	8.21365e-08	0.000519718	0.0831522	A2G0F	A2G0F	A2G0F	A4G0F	A3G2	A4G0	Free	Free
5	9718.24	9714.57	-3.67	8.21365e-08	0.000519718	0.0831522	A2G0F	A2G0F	A2G0F	A4G0F	A4G0	A3G2	Free	Free
6	9718.24	9714.58	-3.66	8.62984e-08	0.000546053	0.0873656	A2G2F	A3G0F	A2G0F	A4G0F	A2G0	A4G0	Free	Free
7	9718.24	9714.58	-3.66	1.15904e-07	0.000733384	0.117338	A2G0F	A2G2F	A3G0F	A3G0F	A3G0	A4G0	Free	Free
8	9718.24	9714.58	-3.66	7.75641e-08	0.000490786	0.0785232	A4G0F	A2G0F	A4G0F	A3G0F	A2G2	A2G0	Free	Free
9	9718.24	9714.58	-3.66	7.22658e-08	0.000457261	0.0731594	A2G2F	A3G0F	A3G0F	A2G0F	A3G0	A4G0	Free	Free
10	9718.24	9714.58	-3.66	7.22658e-08	0.000457261	0.0731594	A3G0F	A2G2F	A2G0F	A3G0F	A3G0	A4G0	Free	Free
11	9718.24	9714.58	-3.66	1.15904e-07	0.000733384	0.117338	A2G2F	A2G0F	A3G0F	A3G0F	A3G0	A4G0	Free	Free
12	9718.24	9714.58	-3.66	6.46489e-08	0.000409066	0.0654484	A2G1F	A3G0F	A3G0F	A3G0F	A2G1	A4G0	Free	Free
13	9718.24	9714.58	-3.66	8.62984e-08	0.000546053	0.0873656	A3G0F	A2G2F	A2G0F	A4G0F	A2G0	A4G0	Free	Free
14	9718.24	9714.58	-3.66	7.22658e-08	0.000457261	0.0731594	A2G2F	A3G0F	A2G0F	A3G0F	A3G0	A4G0	Free	Free
15	9718.24	9714.58	-3.66	6.63886e-08	0.000420073	0.0672095	A3G0F	A2G2F	A3G0F	A3G0F	A2G0	A4G0	Free	Free
16	9718.24	9714.58	-3.66	7.75641e-08	0.000490786	0.0785232	A2G0F	A4G0F	A4G0F	A3G0F	A2G2	A2G0	Free	Free
17	9718.24	9714.58	-3.66	6.95439e-08	0.000440039	0.0704039	A3G1F	A2G0F	A4G0F	A2G0F	A2G1	A4G0	Free	Free
18	9718.24	9714.58	-3.66	8.62984e-08	0.000546053	0.0873656	A3G0F	A2G2F	A2G0F	A4G0F	A4G0	A2G0	Free	Free
19	9718.24	9714.58	-3.66	1.50664e-07	0.000953325	0.152527	A2G2F	A2G0F	A2G0F	A4G0F	A3G0	A4G0	Free	Free
20	9718.24	9714.58	-3.66	6.95439e-08	0.000440039	0.0704039	A2G0F	A3G1F	A4G0F	A2G0F	A2G1	A4G0	Free	Free
21	9718.24	9714.58	-3.66	1.34784e-07	0.000852845	0.136451	A2G0F	A2G1F	A4G0F	A3G0F	A2G1	A4G0	Free	Free
22	9718.24	9714.58	-3.66	1.34784e-07	0.000852845	0.136451	A2G1F	A2G0F	A4G0F	A3G0F	A2G1	A4G0	Free	Free
23	9718.24	9714.58	-3.66	6.63886e-08	0.000420073	0.0672095	A2G2F	A3G0F	A3G0F	A3G0F	A2G0	A4G0	Free	Free
24	9718.24	9714.58	-3.66	1.38411e-07	0.000875793	0.140122	A2G2F	A2G0F	A3G0F	A4G0F	A4G0	A2G0	Free	Free
25	9718.24	9714.58	-3.66	1.05919e-07	0.000670199	0.107228	A3G0F	A3G0F	A4G0F	A3G0F	A2G2	A2G0	Free	Free
26	9718.24	9714.58	-3.66	6.46489e-08	0.000409066	0.0654484	A3G0F	A2G1F	A3G0F	A3G0F	A2G1	A4G0	Free	Free
27	9718.24	9714.58	-3.66	1.38411e-07	0.000875793	0.140122	A2G0F	A2G2F	A3G0F	A4G0F	A2G0	A4G0	Free	Free
28	9718.24	9714.58	-3.66	1.50664e-07	0.000953325	0.152527	A2G0F	A2G2F	A2G0F	A4G0F	A3G0	A4G0	Free	Free
29	9718.24	9714.58	-3.66	8.40371e-08	0.000531744	0.0850763	A3G0F	A2G1F	A4G0F	A2G0F	A2G1	A4G0	Free	Free
30	9718.24	9714.58	-3.66	8.40371e-08	0.000531744	0.0850763	A2G1F	A3G0F	A4G0F	A2G0F	A2G1	A4G0	Free	Free
31	9718.24	9714.58	-3.66	1.38411e-07	0.000875793	0.140122	A2G2F	A2G0F	A3G0F	A4G0F	A2G0	A4G0	Free	Free
32	9718.24	9714.58	-3.66	8.62984e-08	0.000546053	0.0873656	A2G2F	A3G0F	A2G0F	A4G0F	A4G0	A2G0	Free	Free
33	9718.24	9714.58	-3.66	1.38411e-07	0.000875793	0.140122	A2G0F	A2G2F	A3G0F	A4G0F	A4G0	A2G0	Free	Free
34	9718.24	9714.58	-3.66	6.63886e-08	0.000420073	0.0672095	A3G0F	A2G2F	A3G0F	A3G0F	A4G0	A2G0	Free	Free
35	9718.24	9714.58	-3.66	6.63886e-08	0.000420073	0.0672095	A2G2F	A3G0F	A3G0F	A3G0F	A4G0	A2G0	Free	Free
36	9718.24	9714.58	-3.66	7.22658e-08	0.000457261	0.0731594	A3G0F	A2G2F	A3G0F	A2G0F	A3G0	A4G0	Free	Free
37	9718.24	9714.58	-3.66	7.82278e-08	0.000494986	0.0791952	A2G0F	A2G0F	A4G1F	A3G0F	A2G1	A4G0	Free	Free
38	9718.24	9714.58	-3.66	9.07245e-08	0.000574059	0.0918464	A4G0F	A2G0F	A3G0F	A3G0F	A2G0	A3G2	Free	Free
39	9718.24	9714.58	-3.66	2.16293e-07	0.00136859	0.218968	A2G0F	A3G0F	A3G0F	A3G0F	A3G2	A3G0	Free	Free
40	9718.24	9714.58	-3.66	2.16293e-07	0.00136859	0.218968	A3G0F	A2G0F	A3G0F	A3G0F	A3G2	A3G0	Free	Free
41	9718.24	9714.58	-3.66	1.34784e-07	0.000852845	0.136451	A2G1F	A2G0F	A4G0F	A3G0F	A4G0	A2G1	Free	Free
42	9718.24	9714.58	-3.66	2.81159e-07	0.00177903	0.284636	A3G0F	A2G0F	A4G0F	A2G0F	A3G0	A3G2	Free	Free
43	9718.24	9714.58	-3.66	6.15739e-08	0.000389609	0.0623353	A3G0F	A4G0F	A2G0F	A2G0F	A3G0	A3G2	Free	Free
44	9718.24	9714.58	-3.66	9.87561e-08	0.000624879	0.0999773	A2G0F	A4G0F	A2G0F	A3G0F	A3G0	A3G2	Free	Free
45	9718.24	9714.58	-3.66	6.49517e-08	0.000410981	0.0657549	A2G0F	A4G0F	A3G0F	A3G0F	A2G2	A3G0	Free	Free
46	9718.24	9714.58	-3.66	3.85527e-07	0.00243942	0.390295	A2G0F	A2G0F	A4G0F	A4G0F	A2G2	A3G0	Free	Free
47	9718.24	9714.58	-3.66	1.2389e-07	0.000783913	0.125422	A3G0F	A3G0F	A3G0F	A3G0F	A2G0	A3G2	Free	Free
48	9718.24	9714.58	-3.66	1.2756e-07	0.000807137	0.129138	A4G0F	A2G0F	A2G0F	A4G0F	A2G1	A3G1	Free	Free
49	9718.24	9714.58	-3.66	4.5094e-07	0.00285332	0.456517	A2G0F	A2G0F	A4G0F	A3G0F	A3G2	A3G0	Free	Free
50	9718.24	9714.58	-3.66	8.44306e-08	0.000534234	0.0854747	A2G0F	A4G0F	A4G0F	A2G0F	A2G2	A3G0	Free	Free
51	9718.24	9714.58	-3.66	1.2756e-07	0.000807137	0.129138	A4G0F	A2G0F	A4G0F	A2G0F	A3G1	A2G1	Free	Free
52	9718.24	9714.58	-3.66	6.16638e-08	0.000390177	0.0624263	A2G0F	A2G0F	A3G1F	A4G0F	A4G0	A2G1	Free	Free
53	9718.24	9714.58	-3.66	1.17933e-07	0.000746218	0.119391	A4G0F	A2G0F	A2G0F	A4G0F	A3G2	A2G0	Free	Free
54	9718.24	9714.58	-3.66	4.5094e-07	0.00285332	0.456517	A2G0F	A2G0F	A3G0F	A4G0F	A3G0	A3G2	Free	Free
55	9718.24	9714.58	-3.66	1.84918e-07	0.00117007	0.187204	A2G0F	A3G0F	A3G0F	A4G0F	A2G2	A3G0	Free	Free
56	9718.24	9714.58	-3.66	2.20825e-07	0.00139727	0.223556	A2G0F	A3G0F	A4G0F	A4G0F	A2G0	A2G2	Free	Free
57	9718.24	9714.58	-3.66	7.22658e-08	0.000457261	0.0731594	A3G0F	A2G2F	A2G0F	A3G0F	A4G0	A3G0	Free	Free
58	9718.24	9714.58	-3.66	4.5094e-07	0.00285332	0.456517	A2G0F	A2G0F	A3G0F	A4G0F	A3G2	A3G0	Free	Free
59	9718.24	9714.58	-3.66	1.34858e-07	0.000853311	0.136525	A3G0F	A3G0F	A3G0F	A2G0F	A3G2	A3G0	Free	Free
60	9718.24	9714.58	-3.66	9.87561e-08	0.000624879	0.0999773	A4G0F	A2G0F	A2G0F	A3G0F	A3G0	A3G2	Free	Free
61	9718.24	9714.58	-3.66	1.39761e-07	0.000884336	0.141489	A3G0F	A4G0F	A3G0F	A3G0F	A2G1	A2G1	Free	Free
62	9718.24	9714.58	-3.66	9.40889e-08	0.000595347	0.0952524	A3G0F	A2G0F	A3G0F	A3G0F	A3G1	A3G1	Free	Free
63	9718.24	9714.58	-3.66	1.96162e-07	0.00124121	0.198588	A2G0F	A2G0F	A4G0F	A3G0F	A3G1	A3G1	Free	Free
64	9718.24	9714.58	-3.66	2.91382e-07	0.00184372	0.294985	A2G0F	A4G0F	A4G0F	A3G0F	A2G1	A2G1	Free	Free
65	9718.24	9714.58	-3.66	9.8131e-08	0.000620923	0.0993445	A2G0F	A4G0F	A3G0F	A3G0F	A2G1	A3G1	Free	Free
66	9718.24	9714.58	-3.66	2.58293e-07	0.00163435	0.261487	A2G0F	A3G0F	A4G0F	A3G0F	A3G2	A2G0	Free	Free
67	9718.24	9714.58	-3.66	8.44306e-08	0.000534234	0.0854747	A4G0F	A2G0F	A2G0F	A4G0F	A2G2	A3G0	Free	Free
68	9718.24	9714.58	-3.66	5.38504e-07	0.00340738	0.545164	A2G0F	A2G0F	A4G0F	A4G0F	A3G2	A2G0	Free	Free
69	9718.24	9714.58	-3.66	2.81159e-07	0.00177903	0.284636	A2G0F	A3G0F	A2G0F	A4G0F	A3G2	A3G0	Free	Free
70	9718.24	9714.58	-3.66	1.05919e-07	0.000670199	0.107228	A3G0F	A3G0F	A3G0F	A4G0F	A2G2	A2G0	Free	Free
71	9718.24	9714.58	-3.66	5.82467e-07	0.00368556	0.58967	A2G0F	A2G0F	A4G0F	A4G0F	A2G1	A3G1	Free	Free
72	9718.24	9714.58	-3.66	6.46489e-08	0.000409066	0.0654484	A2G1F	A3G0F	A3G0F	A3G0F	A4G0	A2G1	Free	Free
73	9718.24	9714.58	-3.66	1.2756e-07	0.000807137	0.129138	A2G0F	A4G0F	A4G0F	A2G0F	A2G1	A3G1	Free	Free
74	9718.24	9714.58	-3.66	1.81675e-07	0.00114955	0.183922	A3G0F	A4G0F	A4G0F	A2G0F	A2G1	A2G1	Free	Free
75	9718.24	9714.58	-3.66	2.81159e-07	0.00177903	0.284636	A3G0F	A2G0F	A2G0F	A4G0F	A3G2	A3G0	Free	Free
76	9718.24	9714.58	-3.66	1.34784e-07	0.000852845	0.136451	A2G0F	A2G1F	A4G0F	A3G0F	A4G0	A2G1	Free	Free
77	9718.24	9714.58	-3.66	7.82278e-08	0.000494986	0.0791952	A2G0F	A2G0F	A3G0F	A4G1F	A4G0	A2G1	Free	Free
78	9718.24	9714.58	-3.66	1.22306e-07	0.000773891	0.123819	A3G0F	A2G0F	A4G0F	A2G0F	A3G1	A3G1	Free	Free
79	9718.24	9714.58	-3.66	9.8131e-08	0.000620923	0.0993445	A2G0F	A4G0F	A3G0F	A3G0F	A3G1	A2G1	Free	Free
80	9718.24	9714.58	-3.66	6.15739e-08	0.000389609	0.0623353	A3G0F	A4G0F	A2G0F	A2G0F	A3G2	A3G0	Free	Free
81	9718.24	9714.58	-3.66	9.87561e-08	0.000624879	0.0999773	A4G0F	A2G0F	A2G0F	A3G0F	A3G2	A3G0	Free	Free
82	9718.24	9714.58	-3.66	2.79379e-07	0.00176777	0.282834	A2G0F	A3G0F	A3G0F	A4G0F	A2G1	A3G1	Free	Free
83	9718.24	9714.58	-3.66	9.87561e-08	0.000624879	0.0999773	A4G0F	A2G0F	A3G0F	A2G0F	A3G0	A3G2	Free	Free
84	9718.24	9714.58	-3.66	8.44306e-08	0.000534234	0.0854747	A4G0F	A2G0F	A2G0F	A4G0F	A3G0	A2G2	Free	Free
85	9718.24	9714.58	-3.66	3.85527e-07	0.00243942	0.390295	A2G0F	A2G0F	A4G0F	A4G0F	A3G0	A2G2	Free	Free
86	9718.24	9714.58	-3.66	1.15904e-07	0.000733384	0.117338	A2G2F	A2G0F	A3G0F	A3G0F	A4G0	A3G0	Free	Free
87	9718.24	9714.58	-3.66	1.34784e-07	0.000852845	0.136451	A2G1F	A2G0F	A3G0F	A4G0F	A2G1	A4G0	Free	Free
88	9718.24	9714.58	-3.66	2.20825e-07	0.00139727	0.223556	A2G0F	A3G0F	A4G0F	A4G0F	A2G2	A2G0	Free	Free
89	9718.24	9714.58	-3.66	6.46489e-08	0.000409066	0.0654484	A3G0F	A2G1F	A3G0F	A3G0F	A4G0	A2G1	Free	Free
90	9718.24	9714.58	-3.66	1.17933e-07	0.000746218	0.119391	A4G0F	A2G0F	A4G0F	A2G0F	A3G2	A2G0	Free	Free
91	9718.24	9714.58	-3.66	6.49517e-08	0.000410981	0.0657549	A2G0F	A4G0F	A3G0F	A3G0F	A3G0	A2G2	Free	Free
92	9718.24	9714.58	-3.66	8.62984e-08	0.000546053	0.0873656	A3G0F	A2G2F	A4G0F	A2G0F	A4G0	A2G0	Free	Free
93	9718.24	9714.58	-3.66	1.22306e-07	0.000773891	0.123819	A3G0F	A2G0F	A2G0F	A4G0F	A3G1	A3G1	Free	Free
94	9718.24	9714.58	-3.66	2.58293e-07	0.00163435	0.261487	A3G0F	A2G0F	A3G0F	A4G0F	A3G2	A2G0	Free	Free
95	9718.24	9714.58	-3.66	1.05919e-07	0.000670199	0.107228	A3G0F	A3G0F	A3G0F	A4G0F	A2G0	A2G2	Free	Free
96	9718.24	9714.58	-3.66	2.58293e-07	0.00163435	0.261487	A2G0F	A3G0F	A3G0F	A4G0F	A3G2	A2G0	Free	Free
97	9718.24	9714.58	-3.66	1.96162e-07	0.00124121	0.198588	A2G0F	A2G0F	A3G0F	A4G0F	A3G1	A3G1	Free	Free
98	9718.24	9714.58	-3.66	7.75641e-08	0.000490786	0.0785232	A2G0F	A4G0F	A4G0F	A3G0F	A2G0	A2G2	Free	Free
99	9718.24	9714.58	-3.66	2.58293e-07	0.00163435	0.261487	A3G0F	A2G0F	A4G0F	A3G0F	A2G0	A3G2	Free	Free
100	9718.24	9714.58	-3.66	2.81159e-07	0.00177903	0.284636	A3G0F	A2G0F	A4G0F	A2G0F	A3G2	A3G0	Free	Free
101	9718.24	9714.58	-3.66	9.07245e-08	0.000574059	0.0918464	A2G0F	A4G0F	A3G0F	A3G0F	A3G2	A2G0	Free	Free
102	9718.24	9714.58	-3.66	6.95439e-08	0.000440039	0.0704039	A2G0F	A3G1F	A2G0F	A4G0F	A2G1	A4G0	Free	Free
103	9718.24	9714.58	-3.66	5.38504e-07	0.00340738	0.545164	A2G0F	A2G0F	A4G0F	A4G0F	A2G0	A3G2	Free	Free
104	9718.24	9714.58	-3.66	6.16638e-08	0.000390177	0.0624263	A2G0F	A2G0F	A3G1F	A4G0F	A2G1	A4G0	Free	Free
105	9718.24	9714.58	-3.66	1.2756e-07	0.000807137	0.129138	A2G0F	A4G0F	A4G0F	A2G0F	A3G1	A2G1	Free	Free
106	9718.24	9714.58	-3.66	9.87561e-08	0.000624879	0.0999773	A2G0F	A4G0F	A2G0F	A3G0F	A3G2	A3G0	Free	Free
107	9718.24	9714.58	-3.66	9.40889e-08	0.000595347	0.0952524	A2G0F	A3G0F	A3G0F	A3G0F	A3G1	A3G1	Free	Free
108	9718.24	9714.58	-3.66	1.34858e-07	0.000853311	0.136525	A3G0F	A3G0F	A2G0F	A3G0F	A3G0	A3G2	Free	Free
109	9718.24	9714.58	-3.66	6.38127e-08	0.000403774	0.0646018	A4G0F	A4G0F	A3G0F	A2G0F	A2G1	A2G1	Free	Free
110	9718.24	9714.58	-3.66	9.07245e-08	0.000574059	0.0918464	A2G0F	A4G0F	A3G0F	A3G0F	A2G0	A3G2	Free	Free
111	9718.24	9714.58	-3.66	6.95439e-08	0.000440039	0.0704039	A2G0F	A3G1F	A2G0F	A4G0F	A4G0	A2G1	Free	Free
112	9718.24	9714.58	-3.66	9.8131e-08	0.000620923	0.0993445	A4G0F	A2G0F	A3G0F	A3G0F	A2G1	A3G1	Free	Free
113	9718.24	9714.58	-3.66	2.20825e-07	0.00139727	0.223556	A3G0F	A2G0F	A4G0F	A4G0F	A2G2	A2G0	Free	Free
114	9718.24	9714.58	-3.66	7.82278e-08	0.000494986	0.0791952	A2G0F	A2G0F	A3G0F	A4G1F	A2G1	A4G0	Free	Free
115	9718.24	9714.58	-3.66	1.17933e-07	0.000746218	0.119391	A4G0F	A2G0F	A2G0F	A4G0F	A2G0	A3G2	Free	Free
116	9718.24	9714.58	-3.66	1.34858e-07	0.000853311	0.136525	A3G0F	A3G0F	A2G0F	A3G0F	A3G2	A3G0	Free	Free
117	9718.24	9714.58	-3.66	2.16293e-07	0.00136859	0.218968	A2G0F	A3G0F	A3G0F	A3G0F	A3G0	A3G2	Free	Free
118	9718.24	9714.58	-3.66	7.82278e-08	0.000494986	0.0791952	A2G0F	A2G0F	A4G1F	A3G0F	A4G0	A2G1	Free	Free
119	9718.24	9714.58	-3.66	7.22658e-08	0.000457261	0.0731594	A2G2F	A3G0F	A2G0F	A3G0F	A4G0	A3G0	Free	Free
120	9718.24	9714.58	-3.66	1.34784e-07	0.000852845	0.136451	A2G0F	A2G1F	A3G0F	A4G0F	A2G1	A4G0	Free	Free
121	9718.24	9714.58	-3.66	1.05919e-07	0.000670199	0.107228	A3G0F	A3G0F	A4G0F	A3G0F	A2G0	A2G2	Free	Free
122	9718.24	9714.58	-3.66	9.87561e-08	0.000624879	0.0999773	A2G0F	A4G0F	A3G0F	A2G0F	A3G2	A3G0	Free	Free
123	9718.24	9714.58	-3.66	1.34004e-07	0.00084791	0.135661	A3G0F	A3G0F	A3G0F	A3G0F	A3G1	A2G1	Free	Free
124	9718.24	9714.58	-3.66	7.75641e-08	0.000490786	0.0785232	A2G0F	A4G0F	A3G0F	A4G0F	A2G2	A2G0	Free	Free
125	9718.24	9714.58	-3.66	6.11842e-08	0.000387143	0.0619408	A4G0F	A3G0F	A2G0F	A3G0F	A3G1	A2G1	Free	Free
126	9718.24	9714.58	-3.66	1.15295e-07	0.00072953	0.116721	A3G0F	A3G0F	A2G0F	A4G0F	A2G2	A3G0	Free	Free
127	9718.24	9714.58	-3.66	2.79379e-07	0.00176777	0.282834	A3G0F	A2G0F	A4G0F	A3G0F	A2G1	A3G1	Free	Free
128	9718.24	9714.58	-3.66	8.44306e-08	0.000534234	0.0854747	A4G0F	A2G0F	A4G0F	A2G0F	A3G0	A2G2	Free	Free
129	9718.24	9714.58	-3.66	1.17933e-07	0.000746218	0.119391	A2G0F	A4G0F	A2G0F	A4G0F	A3G2	A2G0	Free	Free
130	9718.24	9714.58	-3.66	9.87561e-08	0.000624879	0.0999773	A4G0F	A2G0F	A3G0F	A2G0F	A3G2	A3G0	Free	Free
131	9718.24	9714.58	-3.66	8.40371e-08	0.000531744	0.0850763	A2G1F	A3G0F	A4G0F	A2G0F	A4G0	A2G1	Free	Free
132	9718.24	9714.58	-3.66	1.61044e-07	0.00101901	0.163036	A3G0F	A3G0F	A2G0F	A4G0F	A3G2	A2G0	Free	Free
133	9718.24	9714.58	-3.66	2.81159e-07	0.00177903	0.284636	A2G0F	A3G0F	A4G0F	A2G0F	A3G0	A3G2	Free	Free
134	9718.24	9714.58	-3.66	6.15739e-08	0.000389609	0.0623353	A4G0F	A3G0F	A2G0F	A2G0F	A3G2	A3G0	Free	Free
135	9718.24	9714.58	-3.66	1.17933e-07	0.000746218	0.119391	A2G0F	A4G0F	A2G0F	A4G0F	A2G0	A3G2	Free	Free
136	9718.24	9714.58	-3.66	7.75641e-08	0.000490786	0.0785232	A2G0F	A4G0F	A3G0F	A4G0F	A2G0	A2G2	Free	Free
137	9718.24	9714.58	-3.66	1.17933e-07	0.000746218	0.119391	A4G0F	A2G0F	A4G0F	A2G0F	A2G0	A3G2	Free	Free
138	9718.24	9714.58	-3.66	2.81159e-07	0.00177903	0.284636	A3G0F	A2G0F	A2G0F	A4G0F	A3G0	A3G2	Free	Free
139	9718.24	9714.58	-3.66	7.22658e-08	0.000457261	0.0731594	A3G0F	A2G2F	A3G0F	A2G0F	A4G0	A3G0	Free	Free
140	9718.24	9714.58	-3.66	6.95439e-08	0.000440039	0.0704039	A3G1F	A2G0F	A2G0F	A4G0F	A4G0	A2G1	Free	Free
141	9718.24	9714.58	-3.66	2.58293e-07	0.00163435	0.261487	A2G0F	A3G0F	A3G0F	A4G0F	A2G0	A3G2	Free	Free
142	9718.24	9714.58	-3.66	6.11842e-08	0.000387143	0.0619408	A4G0F	A3G0F	A3G0F	A2G0F	A2G1	A3G1	Free	Free
143	9718.24	9714.58	-3.66	1.38411e-07	0.000875793	0.140122	A2G2F	A2G0F	A4G0F	A3G0F	A4G0	A2G0	Free	Free
144	9718.24	9714.58	-3.66	1.50664e-07	0.000953325	0.152527	A2G0F	A2G2F	A2G0F	A4G0F	A4G0	A3G0	Free	Free
145	9718.24	9714.58	-3.66	1.34784e-07	0.000852845	0.136451	A2G0F	A2G1F	A3G0F	A4G0F	A4G0	A2G1	Free	Free
146	9718.24	9714.58	-3.66	1.2389e-07	0.000783913	0.125422	A3G0F	A3G0F	A3G0F	A3G0F	A3G2	A2G0	Free	Free
147	9718.24	9714.58	-3.66	1.22306e-07	0.000773891	0.123819	A2G0F	A3G0F	A4G0F	A2G0F	A3G1	A3G1	Free	Free
148	9718.24	9714.58	-3.66	1.74192e-07	0.0011022	0.176346	A3G0F	A3G0F	A2G0F	A4G0F	A2G1	A3G1	Free	Free
149	9718.24	9714.58	-3.66	8.44306e-08	0.000534234	0.0854747	A4G0F	A2G0F	A4G0F	A2G0F	A2G2	A3G0	Free	Free
150	9718.24	9714.58	-3.66	2.81159e-07	0.00177903	0.284636	A2G0F	A3G0F	A2G0F	A4G0F	A3G0	A3G2	Free	Free
151	9718.24	9714.58	-3.66	2.81159e-07	0.00177903	0.284636	A2G0F	A3G0F	A4G0F	A2G0F	A3G2	A3G0	Free	Free
152	9718.24	9714.58	-3.66	1.81675e-07	0.00114955	0.183922	A4G0F	A3G0F	A4G0F	A2G0F	A2G1	A2G1	Free	Free
153	9718.24	9714.58	-3.66	1.61044e-07	0.00101901	0.163036	A3G0F	A3G0F	A4G0F	A2G0F	A2G0	A3G2	Free	Free
154	9718.24	9714.58	-3.66	6.11842e-08	0.000387143	0.0619408	A4G0F	A3G0F	A3G0F	A2G0F	A3G1	A2G1	Free	Free
155	9718.24	9714.58	-3.66	2.79379e-07	0.00176777	0.282834	A3G0F	A2G0F	A4G0F	A3G0F	A3G1	A2G1	Free	Free
156	9718.24	9714.58	-3.66	1.34004e-07	0.00084791	0.135661	A3G0F	A3G0F	A3G0F	A3G0F	A2G1	A3G1	Free	Free
157	9718.24	9714.58	-3.66	1.38411e-07	0.000875793	0.140122	A2G0F	A2G2F	A4G0F	A3G0F	A4G0	A2G0	Free	Free
158	9718.24	9714.58	-3.66	1.34858e-07	0.000853311	0.136525	A3G0F	A3G0F	A3G0F	A2G0F	A3G0	A3G2	Free	Free
159	9718.24	9714.58	-3.66	7.75641e-08	0.000490786	0.0785232	A4G0F	A2G0F	A3G0F	A4G0F	A2G0	A2G2	Free	Free
160	9718.24	9714.58	-3.66	6.95439e-08	0.000440039	0.0704039	A2G0F	A3G1F	A4G0F	A2G0F	A4G0	A2G1	Free	Free
161	9718.24	9714.58	-3.66	1.15295e-07	0.00072953	0.116721	A3G0F	A3G0F	A4G0F	A2G0F	A2G2	A3G0	Free	Free
162	9718.24	9714.58	-3.66	1.34784e-07	0.000852845	0.136451	A2G1F	A2G0F	A3G0F	A4G0F	A4G0	A2G1	Free	Free
163	9718.24	9714.58	-3.66	6.11842e-08	0.000387143	0.0619408	A3G0F	A4G0F	A3G0F	A2G0F	A3G1	A2G1	Free	Free
164	9718.24	9714.58	-3.66	2.91382e-07	0.00184372	0.294985	A4G0F	A2G0F	A4G0F	A3G0F	A2G1	A2G1	Free	Free
165	9718.24	9714.58	-3.66	2.58293e-07	0.00163435	0.261487	A3G0F	A2G0F	A4G0F	A3G0F	A3G2	A2G0	Free	Free
166	9718.24	9714.58	-3.66	8.86956e-08	0.000561221	0.0897924	A3G0F	A3G0F	A3G0F	A3G0F	A2G2	A3G0	Free	Free
167	9718.24	9714.58	-3.66	9.87561e-08	0.000624879	0.0999773	A2G0F	A4G0F	A3G0F	A2G0F	A3G0	A3G2	Free	Free
168	9718.24	9714.58	-3.66	8.44306e-08	0.000534234	0.0854747	A2G0F	A4G0F	A2G0F	A4G0F	A2G2	A3G0	Free	Free
169	9718.24	9714.58	-3.66	1.74192e-07	0.0011022	0.176346	A3G0F	A3G0F	A4G0F	A2G0F	A2G1	A3G1	Free	Free
170	9718.24	9714.58	-3.66	1.84918e-07	0.00117007	0.187204	A3G0F	A2G0F	A3G0F	A4G0F	A3G0	A2G2	Free	Free
171	9718.24	9714.58	-3.66	1.74192e-07	0.0011022	0.176346	A3G0F	A3G0F	A4G0F	A2G0F	A3G1	A2G1	Free	Free
172	9718.24	9714.58	-3.66	1.2756e-07	0.000807137	0.129138	A2G0F	A4G0F	A2G0F	A4G0F	A2G1	A3G1	Free	Free
173	9718.24	9714.58	-3.66	8.40371e-08	0.000531744	0.0850763	A2G1F	A3G0F	A2G0F	A4G0F	A4G0	A2G1	Free	Free
174	9718.24	9714.58	-3.66	6.11842e-08	0.000387143	0.0619408	A3G0F	A4G0F	A3G0F	A2G0F	A2G1	A3G1	Free	Free
175	9718.24	9714.58	-3.66	9.8131e-08	0.000620923	0.0993445	A4G0F	A2G0F	A3G0F	A3G0F	A3G1	A2G1	Free	Free
176	9718.24	9714.58	-3.66	6.11842e-08	0.000387143	0.0619408	A4G0F	A3G0F	A2G0F	A3G0F	A2G1	A3G1	Free	Free
177	9718.24	9714.58	-3.66	6.38127e-08	0.000403774	0.0646018	A4G0F	A4G0F	A2G0F	A3G0F	A2G1	A2G1	Free	Free
178	9718.24	9714.58	-3.66	1.84918e-07	0.00117007	0.187204	A3G0F	A2G0F	A4G0F	A3G0F	A2G2	A3G0	Free	Free
179	9718.24	9714.58	-3.66	1.50664e-07	0.000953325	0.152527	A2G2F	A2G0F	A2G0F	A4G0F	A4G0	A3G0	Free	Free
180	9718.24	9714.58	-3.66	1.39761e-07	0.000884336	0.141489	A4G0F	A3G0F	A3G0F	A3G0F	A2G1	A2G1	Free	Free
181	9718.24	9714.58	-3.66	8.44306e-08	0.000534234	0.0854747	A2G0F	A4G0F	A4G0F	A2G0F	A3G0	A2G2	Free	Free
182	9718.24	9714.58	-3.66	2.58293e-07	0.00163435	0.261487	A3G0F	A2G0F	A3G0F	A4G0F	A2G0	A3G2	Free	Free
183	9718.24	9714.58	-3.66	1.2756e-07	0.000807137	0.129138	A4G0F	A2G0F	A4G0F	A2G0F	A2G1	A3G1	Free	Free
184	9718.24	9714.58	-3.66	1.15295e-07	0.00072953	0.116721	A3G0F	A3G0F	A4G0F	A2G0F	A3G0	A2G2	Free	Free
185	9718.24	9714.58	-3.66	9.07245e-08	0.000574059	0.0918464	A4G0F	A2G0F	A3G0F	A3G0F	A3G2	A2G0	Free	Free
186	9718.24	9714.58	-3.66	6.95439e-08	0.000440039	0.0704039	A3G1F	A2G0F	A4G0F	A2G0F	A4G0	A2G1	Free	Free
187	9718.24	9714.58	-3.66	1.61044e-07	0.00101901	0.163036	A3G0F	A3G0F	A4G0F	A2G0F	A3G2	A2G0	Free	Free
188	9718.24	9714.58	-3.66	8.40371e-08	0.000531744	0.0850763	A2G1F	A3G0F	A2G0F	A4G0F	A2G1	A4G0	Free	Free
189	9718.24	9714.58	-3.66	2.79379e-07	0.00176777	0.282834	A3G0F	A2G0F	A3G0F	A4G0F	A2G1	A3G1	Free	Free
190	9718.24	9714.58	-3.66	8.44306e-08	0.000534234	0.0854747	A2G0F	A4G0F	A2G0F	A4G0F	A3G0	A2G2	Free	Free
191	9718.24	9714.58	-3.66	7.75641e-08	0.000490786	0.0785232	A4G0F	A2G0F	A4G0F	A3G0F	A2G0	A2G2	Free	Free
192	9718.24	9714.58	-3.66	8.62984e-08	0.000546053	0.0873656	A2G2F	A3G0F	A4G0F	A2G0F	A4G0	A2G0	Free	Free
193	9718.24	9714.58	-3.66	1.50664e-07	0.000953325	0.152527	A2G0F	A2G2F	A4G0F	A2G0F	A4G0	A3G0	Free	Free
194	9718.24	9714.58	-3.66	6.11842e-08	0.000387143	0.0619408	A3G0F	A4G0F	A2G0F	A3G0F	A3G1	A2G1	Free	Free
195	9718.24	9714.58	-3.66	7.75641e-08	0.000490786	0.0785232	A4G0F	A2G0F	A3G0F	A4G0F	A2G2	A2G0	Free	Free
196	9718.24	9714.58	-3.66	1.17933e-07	0.000746218	0.119391	A2G0F	A4G0F	A4G0F	A2G0F	A3G2	A2G0	Free	Free
197	9718.24	9714.58	-3.66	1.84918e-07	0.00117007	0.187204	A3G0F	A2G0F	A4G0F	A3G0F	A3G0	A2G2	Free	Free
198	9718.24	9714.58	-3.66	2.16293e-07	0.00136859	0.218968	A3G0F	A2G0F	A3G0F	A3G0F	A3G0	A3G2	Free	Free
199	9718.24	9714.58	-3.66	1.17933e-07	0.000746218	0.119391	A2G0F	A4G0F	A4G0F	A2G0F	A2G0	A3G2	Free	Free
200	9718.24	9714.58	-3.66	2.20825e-07	0.00139727	0.223556	A3G0F	A2G0F	A4G0F	A4G0F	A2G0	A2G2	Free	Free
201	9718.24	9714.58	-3.66	8.86956e-08	0.000561221	0.0897924	A3G0F	A3G0F	A3G0F	A3G0F	A3G0	A2G2	Free	Free
202	9718.24	9714.58	-3.66	6.11842e-08	0.000387143	0.0619408	A3G0F	A4G0F	A2G0F	A3G0F	A2G1	A3G1	Free	Free
203	9718.24	9714.58	-3.66	2.58293e-07	0.00163435	0.261487	A2G0F	A3G0F	A4G0F	A3G0F	A2G0	A3G2	Free	Free
204	9718.24	9714.58	-3.66	8.40371e-08	0.000531744	0.0850763	A3G0F	A2G1F	A2G0F	A4G0F	A4G0	A2G1	Free	Free
205	9718.24	9714.58	-3.66	1.22306e-07	0.000773891	0.123819	A2G0F	A3G0F	A2G0F	A4G0F	A3G1	A3G1	Free	Free
206	9718.24	9714.58	-3.66	4.5094e-07	0.00285332	0.456517	A2G0F	A2G0F	A4G0F	A3G0F	A3G0	A3G2	Free	Free
207	9718.24	9714.58	-3.66	6.16638e-08	0.000390177	0.0624263	A2G0F	A2G0F	A4G0F	A3G1F	A2G1	A4G0	Free	Free
208	9718.24	9714.58	-3.66	1.84918e-07	0.00117007	0.187204	A2G0F	A3G0F	A4G0F	A3G0F	A3G0	A2G2	Free	Free
209	9718.24	9714.58	-3.66	8.40371e-08	0.000531744	0.0850763	A3G0F	A2G1F	A4G0F	A2G0F	A4G0	A2G1	Free	Free
210	9718.24	9714.58	-3.66	6.15739e-08	0.000389609	0.0623353	A4G0F	A3G0F	A2G0F	A2G0F	A3G0	A3G2	Free	Free
211	9718.24	9714.58	-3.66	8.40371e-08	0.000531744	0.0850763	A3G0F	A2G1F	A2G0F	A4G0F	A2G1	A4G0	Free	Free
212	9718.24	9714.58	-3.66	1.84918e-07	0.00117007	0.187204	A2G0F	A3G0F	A4G0F	A3G0F	A2G2	A3G0	Free	Free
213	9718.24	9714.58	-3.66	1.84918e-07	0.00117007	0.187204	A3G0F	A2G0F	A3G0F	A4G0F	A2G2	A3G0	Free	Free
214	9718.24	9714.58	-3.66	1.15295e-07	0.00072953	0.116721	A3G0F	A3G0F	A2G0F	A4G0F	A3G0	A2G2	Free	Free
215	9718.24	9714.58	-3.66	1.61044e-07	0.00101901	0.163036	A3G0F	A3G0F	A2G0F	A4G0F	A2G0	A3G2	Free	Free
216	9718.24	9714.58	-3.66	6.16638e-08	0.000390177	0.0624263	A2G0F	A2G0F	A4G0F	A3G1F	A4G0	A2G1	Free	Free
217	9718.24	9714.58	-3.66	6.49517e-08	0.000410981	0.0657549	A4G0F	A2G0F	A3G0F	A3G0F	A3G0	A2G2	Free	Free
218	9718.24	9714.58	-3.66	6.95439e-08	0.000440039	0.0704039	A3G1F	A2G0F	A2G0F	A4G0F	A2G1	A4G0	Free	Free
219	9718.24	9714.58	-3.66	1.50664e-07	0.000953325	0.152527	A2G2F	A2G0F	A4G0F	A2G0F	A4G0	A3G0	Free	Free
220	9718.24	9714.58	-3.66	1.15904e-07	0.000733384	0.117338	A2G0F	A2G2F	A3G0F	A3G0F	A4G0	A3G0	Free	Free
221	9718.24	9714.58	-3.66	1.84918e-07	0.00117007	0.187204	A2G0F	A3G0F	A3G0F	A4G0F	A3G0	A2G2	Free	Free
222	9718.24	9714.58	-3.66	6.49517e-08	0.000410981	0.0657549	A4G0F	A2G0F	A3G0F	A3G0F	A2G2	A3G0	Free	Free
223	9718.24	9714.58	-3.66	7.22658e-08	0.000457261	0.0731594	A2G2F	A3G0F	A3G0F	A2G0F	A4G0	A3G0	Free	Free
224	9718.24	9714.58	-3.66	3.979e-07	0.00251771	0.40282	A3G0F	A3G0F	A4G0F	A3G0F	A2G1	A2G1	Free	Free
225	9718.24	9714.58	-3.66	2.79379e-07	0.00176777	0.282834	A2G0F	A3G0F	A4G0F	A3G0F	A2G1	A3G1	Free	Free
226	9718.24	9714.58	-3.66	2.79379e-07	0.00176777	0.282834	A2G0F	A3G0F	A4G0F	A3G0F	A3G1	A2G1	Free	Free
227	9718.24	9714.58	-3.66	8.62984e-08	0.000546053	0.0873656	A2G2F	A3G0F	A4G0F	A2G0F	A2G0	A4G0	Free	Free
228	9718.24	9714.58	-3.66	2.79379e-07	0.00176777	0.282834	A2G0F	A3G0F	A3G0F	A4G0F	A3G1	A2G1	Free	Free
229	9718.24	9714.58	-3.66	2.91382e-07	0.00184372	0.294985	A2G0F	A4G0F	A3G0F	A4G0F	A2G1	A2G1	Free	Free
230	9718.24	9714.58	-3.66	1.2756e-07	0.000807137	0.129138	A4G0F	A2G0F	A2G0F	A4G0F	A3G1	A2G1	Free	Free
231	9718.24	9714.58	-3.66	1.38411e-07	0.000875793	0.140122	A2G0F	A2G2F	A4G0F	A3G0F	A2G0	A4G0	Free	Free
232	9718.24	9714.58	-3.66	2.91382e-07	0.00184372	0.294985	A4G0F	A2G0F	A3G0F	A4G0F	A2G1	A2G1	Free	Free
233	9718.24	9714.58	-3.66	1.74192e-07	0.0011022	0.176346	A3G0F	A3G0F	A2G0F	A4G0F	A3G1	A2G1	Free	Free
234	9718.24	9714.58	-3.66	2.79379e-07	0.00176777	0.282834	A3G0F	A2G0F	A3G0F	A4G0F	A3G1	A2G1	Free	Free
235	9718.24	9714.58	-3.66	1.81675e-07	0.00114955	0.183922	A3G0F	A4G0F	A2G0F	A4G0F	A2G1	A2G1	Free	Free
236	9718.24	9714.58	-3.66	5.82467e-07	0.00368556	0.58967	A2G0F	A2G0F	A4G0F	A4G0F	A3G1	A2G1	Free	Free
237	9718.24	9714.58	-3.66	8.29565e-07	0.00524907	0.839823	A2G0F	A3G0F	A4G0F	A4G0F	A2G1	A2G1	Free	Free
238	9718.24	9714.58	-3.66	1.50664e-07	0.000953325	0.152527	A2G2F	A2G0F	A4G0F	A2G0F	A3G0	A4G0	Free	Free
239	9718.24	9714.58	-3.66	3.979e-07	0.00251771	0.40282	A3G0F	A3G0F	A3G0F	A4G0F	A2G1	A2G1	Free	Free
240	9718.24	9714.58	-3.66	1.38411e-07	0.000875793	0.140122	A2G2F	A2G0F	A4G0F	A3G0F	A2G0	A4G0	Free	Free
241	9718.24	9714.58	-3.66	1.81675e-07	0.00114955	0.183922	A4G0F	A3G0F	A2G0F	A4G0F	A2G1	A2G1	Free	Free
242	9718.24	9714.58	-3.66	1.50664e-07	0.000953325	0.152527	A2G0F	A2G2F	A4G0F	A2G0F	A3G0	A4G0	Free	Free
243	9718.24	9714.58	-3.66	8.62984e-08	0.000546053	0.0873656	A3G0F	A2G2F	A4G0F	A2G0F	A2G0	A4G0	Free	Free
244	9718.24	9714.58	-3.66	8.29565e-07	0.00524907	0.839823	A3G0F	A2G0F	A4G0F	A4G0F	A2G1	A2G1	Free	Free
245	9718.24	9714.58	-3.66	1.2756e-07	0.000807137	0.129138	A2G0F	A4G0F	A2G0F	A4G0F	A3G1	A2G1	Free	Free
246	9718.24	9714.59	-3.65	8.47207e-08	0.00053607	0.0857683	A2G1F	A4G0F	A4G0F	A2G0F	A3G1	A2G0	Free	Free
247	9718.24	9714.59	-3.65	1.81149e-07	0.00114622	0.18339	A2G2F	A4G0F	A2G0F	A3G0F	A3G0	A3G0	Free	Free
248	9718.24	9714.59	-3.65	2.16325e-07	0.0013688	0.219	A2G2F	A4G0F	A2G0F	A4G0F	A2G0	A3G0	Free	Free
249	9718.24	9714.59	-3.65	8.01713e-08	0.000507284	0.0811627	A3G0F	A3G1F	A3G0F	A2G0F	A3G1	A3G0	Free	Free
250	9718.24	9714.59	-3.65	2.16325e-07	0.0013688	0.219	A2G2F	A4G0F	A2G0F	A4G0F	A3G0	A2G0	Free	Free
251	9718.24	9714.59	-3.65	1.17228e-07	0.000741758	0.118677	A3G0F	A2G0F	A4G1F	A2G0F	A3G1	A3G0	Free	Free
252	9718.24	9714.59	-3.65	4.61375e-07	0.00291935	0.46708	A2G1F	A3G0F	A4G0F	A3G0F	A2G1	A3G0	Free	Free
253	9718.24	9714.59	-3.65	1.66417e-07	0.001053	0.168475	A4G0F	A2G2F	A3G0F	A3G0F	A2G0	A3G0	Free	Free
254	9718.24	9714.59	-3.65	4.7379e-07	0.0029979	0.479649	A3G0F	A2G2F	A3G0F	A4G0F	A2G0	A3G0	Free	Free
255	9718.24	9714.59	-3.65	1.66417e-07	0.001053	0.168475	A2G2F	A4G0F	A3G0F	A3G0F	A3G0	A2G0	Free	Free
256	9718.24	9714.59	-3.65	1.01244e-07	0.000640621	0.102496	A3G0F	A3G0F	A3G1F	A3G0F	A2G1	A3G0	Free	Free
257	9718.24	9714.59	-3.65	1.67146e-07	0.00105761	0.169213	A3G1F	A2G0F	A4G0F	A2G0F	A3G1	A3G0	Free	Free
258	9718.24	9714.59	-3.65	2.18693e-07	0.00138378	0.221398	A3G1F	A3G0F	A4G0F	A3G0F	A2G1	A2G0	Free	Free
259	9718.24	9714.59	-3.65	1.81149e-07	0.00114622	0.18339	A4G0F	A2G2F	A2G0F	A3G0F	A3G0	A3G0	Free	Free
260	9718.24	9714.59	-3.65	7.09446e-08	0.000448902	0.0718219	A2G1F	A4G0F	A2G0F	A3G0F	A3G1	A3G0	Free	Free
261	9718.24	9714.59	-3.65	2.18693e-07	0.00138378	0.221398	A3G0F	A3G1F	A4G0F	A3G0F	A2G1	A2G0	Free	Free
262	9718.24	9714.59	-3.65	2.16325e-07	0.0013688	0.219	A4G0F	A2G2F	A2G0F	A4G0F	A2G0	A3G0	Free	Free
263	9718.24	9714.59	-3.65	9.74431e-08	0.000616571	0.0986481	A2G1F	A2G1F	A2G0F	A4G0F	A4G0	A3G0	Free	Free
264	9718.24	9714.59	-3.65	1.55381e-07	0.000983173	0.157302	A2G1F	A3G0F	A3G0F	A3G0F	A3G1	A3G0	Free	Free
265	9718.24	9714.59	-3.65	8.01713e-08	0.000507284	0.0811627	A3G1F	A3G0F	A3G0F	A2G0F	A3G1	A3G0	Free	Free
266	9718.24	9714.59	-3.65	1.62056e-07	0.00102541	0.16406	A2G1F	A4G0F	A3G0F	A3G0F	A2G1	A3G0	Free	Free
267	9718.24	9714.59	-3.65	1.07694e-07	0.000681433	0.109026	A3G0F	A2G0F	A4G1F	A3G0F	A3G1	A2G0	Free	Free
268	9718.24	9714.59	-3.65	8.01713e-08	0.000507284	0.0811627	A3G0F	A3G1F	A2G0F	A3G0F	A3G1	A3G0	Free	Free
269	9718.24	9714.59	-3.65	4.7379e-07	0.0029979	0.479649	A2G2F	A3G0F	A3G0F	A4G0F	A3G0	A2G0	Free	Free
270	9718.24	9714.59	-3.65	6.71466e-08	0.00042487	0.067977	A3G0F	A3G0F	A4G1F	A2G0F	A3G1	A2G0	Free	Free
271	9718.24	9714.59	-3.65	5.15733e-07	0.0032633	0.522111	A2G2F	A3G0F	A2G0F	A4G0F	A3G0	A3G0	Free	Free
272	9718.24	9714.59	-3.65	2.10657e-07	0.00133293	0.213262	A4G0F	A2G1F	A4G0F	A2G0F	A2G1	A3G0	Free	Free
273	9718.24	9714.59	-3.65	3.23948e-07	0.00204978	0.327953	A2G1F	A2G0F	A4G0F	A3G0F	A3G1	A3G0	Free	Free
274	9718.24	9714.59	-3.65	1.81149e-07	0.00114622	0.18339	A2G2F	A4G0F	A3G0F	A2G0F	A3G0	A3G0	Free	Free
275	9718.24	9714.59	-3.65	7.1087e-08	0.000449803	0.0719661	A2G0F	A3G0F	A3G1F	A3G0F	A3G1	A3G0	Free	Free
276	9718.24	9714.59	-3.65	1.66959e-07	0.00105643	0.169024	A3G0F	A3G0F	A4G1F	A2G0F	A2G1	A3G0	Free	Free
277	9718.24	9714.59	-3.65	3.81805e-07	0.00241587	0.386527	A3G1F	A2G0F	A4G0F	A3G0F	A2G1	A3G0	Free	Free
278	9718.24	9714.59	-3.65	7.09446e-08	0.000448902	0.0718219	A2G1F	A4G0F	A3G0F	A2G0F	A3G1	A3G0	Free	Free
279	9718.24	9714.59	-3.65	2.67779e-07	0.00169437	0.271091	A2G0F	A3G0F	A4G1F	A3G0F	A2G1	A3G0	Free	Free
280	9718.24	9714.59	-3.65	8.01713e-08	0.000507284	0.0811627	A3G1F	A3G0F	A2G0F	A3G0F	A3G1	A3G0	Free	Free
281	9718.24	9714.59	-3.65	2.0198e-07	0.00127802	0.204477	A2G1F	A3G0F	A4G0F	A2G0F	A3G1	A3G0	Free	Free
282	9718.24	9714.59	-3.65	2.16325e-07	0.0013688	0.219	A4G0F	A2G2F	A2G0F	A4G0F	A3G0	A2G0	Free	Free
283	9718.24	9714.59	-3.65	4.7379e-07	0.0029979	0.479649	A3G0F	A2G2F	A3G0F	A4G0F	A3G0	A2G0	Free	Free
284	9718.24	9714.59	-3.65	9.74431e-08	0.000616571	0.0986481	A2G1F	A2G1F	A4G0F	A2G0F	A4G0	A3G0	Free	Free
285	9718.24	9714.59	-3.65	9.57391e-08	0.000605788	0.096923	A3G1F	A3G0F	A4G0F	A2G0F	A3G1	A2G0	Free	Free
286	9718.24	9714.59	-3.65	1.85553e-07	0.00117409	0.187848	A2G1F	A3G0F	A4G0F	A3G0F	A3G1	A2G0	Free	Free
287	9718.24	9714.59	-3.65	6.51748e-08	0.000412393	0.0659808	A4G0F	A2G1F	A3G0F	A3G0F	A3G1	A2G0	Free	Free
288	9718.24	9714.59	-3.65	2.10657e-07	0.00133293	0.213262	A2G1F	A4G0F	A4G0F	A2G0F	A2G1	A3G0	Free	Free
289	9718.24	9714.59	-3.65	8.27165e-07	0.00523388	0.837394	A2G2F	A2G0F	A3G0F	A4G0F	A3G0	A3G0	Free	Free
290	9718.24	9714.59	-3.65	6.51748e-08	0.000412393	0.0659808	A2G1F	A4G0F	A3G0F	A3G0F	A3G1	A2G0	Free	Free
291	9718.24	9714.59	-3.65	7.09446e-08	0.000448902	0.0718219	A4G0F	A2G1F	A2G0F	A3G0F	A3G1	A3G0	Free	Free
292	9718.24	9714.59	-3.65	1.53552e-07	0.000971601	0.155451	A3G1F	A2G0F	A4G0F	A3G0F	A3G1	A2G0	Free	Free
293	9718.24	9714.59	-3.65	1.55381e-07	0.000983173	0.157302	A3G0F	A2G1F	A3G0F	A3G0F	A3G1	A3G0	Free	Free
294	9718.24	9714.59	-3.65	2.0198e-07	0.00127802	0.204477	A3G0F	A2G1F	A4G0F	A2G0F	A3G1	A3G0	Free	Free
295	9718.24	9714.59	-3.65	1.81149e-07	0.00114622	0.18339	A4G0F	A2G2F	A3G0F	A2G0F	A3G0	A3G0	Free	Free
296	9718.24	9714.59	-3.65	1.07694e-07	0.000681433	0.109026	A2G0F	A3G0F	A4G1F	A3G0F	A3G1	A2G0	Free	Free
297	9718.24	9714.59	-3.65	7.09446e-08	0.000448902	0.0718219	A4G0F	A2G1F	A3G0F	A2G0F	A3G1	A3G0	Free	Free
298	9718.24	9714.59	-3.65	1.66417e-07	0.001053	0.168475	A4G0F	A2G2F	A3G0F	A3G0F	A3G0	A2G0	Free	Free
299	9718.24	9714.59	-3.65	3.96749e-07	0.00251043	0.401655	A2G2F	A3G0F	A3G0F	A3G0F	A3G0	A3G0	Free	Free
300	9718.24	9714.59	-3.65	7.36512e-08	0.000466027	0.0745619	A3G0F	A3G1F	A3G0F	A3G0F	A3G1	A2G0	Free	Free
301	9718.24	9714.59	-3.65	3.96749e-07	0.00251043	0.401655	A3G0F	A2G2F	A3G0F	A3G0F	A3G0	A3G0	Free	Free
302	9718.24	9714.59	-3.65	7.36512e-08	0.000466027	0.0745619	A3G1F	A3G0F	A3G0F	A3G0F	A3G1	A2G0	Free	Free
303	9718.24	9714.59	-3.65	1.88017e-07	0.00118968	0.190342	A2G0F	A2G0F	A4G1F	A3G0F	A3G1	A3G0	Free	Free
304	9718.24	9714.59	-3.65	1.28584e-07	0.000813613	0.130174	A2G0F	A3G1F	A3G0F	A3G0F	A3G1	A3G0	Free	Free
305	9718.24	9714.59	-3.65	1.85553e-07	0.00117409	0.187848	A3G0F	A2G1F	A4G0F	A3G0F	A3G1	A2G0	Free	Free
306	9718.24	9714.59	-3.65	3.23948e-07	0.00204978	0.327953	A2G0F	A2G1F	A4G0F	A3G0F	A3G1	A3G0	Free	Free
307	9718.24	9714.59	-3.65	8.47207e-08	0.00053607	0.0857683	A4G0F	A2G1F	A4G0F	A2G0F	A3G1	A2G0	Free	Free
308	9718.24	9714.59	-3.65	9.57391e-08	0.000605788	0.096923	A3G0F	A3G1F	A4G0F	A2G0F	A3G1	A2G0	Free	Free
309	9718.24	9714.59	-3.65	4.7379e-07	0.0029979	0.479649	A2G2F	A3G0F	A3G0F	A4G0F	A2G0	A3G0	Free	Free
310	9718.24	9714.59	-3.65	1.53381e-07	0.000970515	0.155277	A3G0F	A3G0F	A4G1F	A3G0F	A2G1	A2G0	Free	Free
311	9718.24	9714.59	-3.65	7.1087e-08	0.000449803	0.0719661	A3G0F	A2G0F	A3G1F	A3G0F	A3G1	A3G0	Free	Free
312	9718.24	9714.59	-3.65	1.83133e-07	0.00115877	0.185397	A3G0F	A3G1F	A3G0F	A3G0F	A2G1	A3G0	Free	Free
313	9718.24	9714.59	-3.65	1.53552e-07	0.000971601	0.155451	A2G0F	A3G1F	A4G0F	A3G0F	A3G1	A2G0	Free	Free
314	9718.24	9714.59	-3.65	3.81805e-07	0.00241587	0.386527	A2G0F	A3G1F	A4G0F	A3G0F	A2G1	A3G0	Free	Free
315	9718.24	9714.59	-3.65	1.98732e-07	0.00125748	0.201189	A4G0F	A2G2F	A3G0F	A4G0F	A2G0	A2G0	Free	Free
316	9718.24	9714.59	-3.65	1.62056e-07	0.00102541	0.16406	A4G0F	A2G1F	A3G0F	A3G0F	A2G1	A3G0	Free	Free
317	9718.24	9714.59	-3.65	2.38054e-07	0.00150628	0.240998	A3G0F	A3G1F	A4G0F	A2G0F	A2G1	A3G0	Free	Free
318	9718.24	9714.59	-3.65	1.17228e-07	0.000741758	0.118677	A2G0F	A3G0F	A4G1F	A2G0F	A3G1	A3G0	Free	Free
319	9718.24	9714.59	-3.65	1.67146e-07	0.00105761	0.169213	A2G0F	A3G1F	A4G0F	A2G0F	A3G1	A3G0	Free	Free
320	9718.24	9714.59	-3.65	4.61375e-07	0.00291935	0.46708	A3G0F	A2G1F	A4G0F	A3G0F	A2G1	A3G0	Free	Free
321	9718.24	9714.59	-3.65	1.28584e-07	0.000813613	0.130174	A3G1F	A2G0F	A3G0F	A3G0F	A3G1	A3G0	Free	Free
322	9718.24	9714.59	-3.65	1.98732e-07	0.00125748	0.201189	A2G2F	A4G0F	A3G0F	A4G0F	A2G0	A2G0	Free	Free
323	9718.24	9714.59	-3.65	8.27165e-07	0.00523388	0.837394	A2G0F	A2G2F	A3G0F	A4G0F	A3G0	A3G0	Free	Free
324	9718.24	9714.59	-3.65	1.83133e-07	0.00115877	0.185397	A3G1F	A3G0F	A3G0F	A3G0F	A2G1	A3G0	Free	Free
325	9718.24	9714.59	-3.65	1.93524e-07	0.00122452	0.195918	A4G0F	A2G1F	A4G0F	A3G0F	A2G1	A2G0	Free	Free
326	9718.24	9714.59	-3.65	7.49621e-08	0.000474322	0.0758891	A2G1F	A2G1F	A3G0F	A3G0F	A4G0	A3G0	Free	Free
327	9718.24	9714.59	-3.65	2.67779e-07	0.00169437	0.271091	A3G0F	A2G0F	A4G1F	A3G0F	A2G1	A3G0	Free	Free
328	9718.24	9714.59	-3.65	1.93524e-07	0.00122452	0.195918	A2G1F	A4G0F	A4G0F	A3G0F	A2G1	A2G0	Free	Free
329	9718.24	9714.59	-3.65	5.15733e-07	0.0032633	0.522111	A3G0F	A2G2F	A2G0F	A4G0F	A3G0	A3G0	Free	Free
330	9718.24	9714.59	-3.65	2.38054e-07	0.00150628	0.240998	A3G1F	A3G0F	A4G0F	A2G0F	A2G1	A3G0	Free	Free
331	9718.24	9714.59	-3.65	1.66417e-07	0.001053	0.168475	A2G2F	A4G0F	A3G0F	A3G0F	A2G0	A3G0	Free	Free
332	9718.24	9714.59	-3.65	1.07694e-07	0.000681433	0.109026	A2G0F	A3G0F	A3G0F	A4G1F	A3G1	A2G0	Free	Free
333	9718.24	9714.59	-3.65	7.1087e-08	0.000449803	0.0719661	A3G0F	A2G0F	A3G0F	A3G1F	A3G0	A3G1	Free	Free
334	9718.24	9714.59	-3.65	1.66959e-07	0.00105643	0.169024	A3G0F	A3G0F	A4G1F	A2G0F	A3G0	A2G1	Free	Free
335	9718.24	9714.59	-3.65	2.1108e-07	0.0013356	0.21369	A3G0F	A2G0F	A3G1F	A4G0F	A2G1	A3G0	Free	Free
336	9718.24	9714.59	-3.65	1.07694e-07	0.000681433	0.109026	A2G0F	A3G0F	A3G0F	A4G1F	A2G0	A3G1	Free	Free
337	9718.24	9714.59	-3.65	7.41409e-08	0.000469126	0.0750577	A4G0F	A2G0F	A3G0F	A3G1F	A2G1	A3G0	Free	Free
338	9718.24	9714.59	-3.65	5.58282e-07	0.00353253	0.565186	A2G0F	A2G0F	A4G0F	A4G1F	A3G0	A2G1	Free	Free
339	9718.24	9714.59	-3.65	2.24527e-07	0.00142069	0.227303	A2G0F	A2G0F	A4G0F	A4G1F	A2G0	A3G1	Free	Free
340	9718.24	9714.59	-3.65	9.74431e-08	0.000616571	0.0986481	A2G1F	A2G1F	A4G0F	A2G0F	A3G0	A4G0	Free	Free
341	9718.24	9714.59	-3.65	6.71466e-08	0.00042487	0.067977	A3G0F	A3G0F	A4G1F	A2G0F	A2G0	A3G1	Free	Free
342	9718.24	9714.59	-3.65	1.48206e-07	0.000937775	0.150039	A2G0F	A2G0F	A4G0F	A3G1F	A3G0	A3G1	Free	Free
343	9718.24	9714.59	-3.65	7.1087e-08	0.000449803	0.0719661	A2G0F	A3G0F	A3G0F	A3G1F	A3G1	A3G0	Free	Free
344	9718.24	9714.59	-3.65	8.48907e-08	0.000537146	0.0859405	A3G0F	A2G0F	A4G0F	A3G1F	A3G1	A2G0	Free	Free
345	9718.24	9714.59	-3.65	8.85376e-08	0.000560222	0.0896325	A4G0F	A2G0F	A4G0F	A3G1F	A2G0	A2G1	Free	Free
346	9718.24	9714.59	-3.65	1.28584e-07	0.000813613	0.130174	A2G0F	A3G1F	A3G0F	A3G0F	A3G0	A3G1	Free	Free
347	9718.24	9714.59	-3.65	7.00312e-08	0.000443122	0.0708973	A4G0F	A3G0F	A2G0F	A4G1F	A2G1	A2G0	Free	Free
348	9718.24	9714.59	-3.65	9.57391e-08	0.000605788	0.096923	A3G0F	A3G1F	A2G0F	A4G0F	A2G0	A3G1	Free	Free
349	9718.24	9714.59	-3.65	2.10657e-07	0.00133293	0.213262	A2G1F	A4G0F	A4G0F	A2G0F	A3G0	A2G1	Free	Free
350	9718.24	9714.59	-3.65	4.55945e-07	0.00288499	0.461583	A3G1F	A2G0F	A4G0F	A4G0F	A2G0	A2G1	Free	Free
351	9718.24	9714.59	-3.65	7.00312e-08	0.000443122	0.0708973	A4G0F	A3G0F	A4G1F	A2G0F	A2G0	A2G1	Free	Free
352	9718.24	9714.59	-3.65	2.10657e-07	0.00133293	0.213262	A2G1F	A4G0F	A2G0F	A4G0F	A2G1	A3G0	Free	Free
353	9718.24	9714.59	-3.65	5.65791e-07	0.00358004	0.572787	A3G0F	A2G2F	A4G0F	A4G0F	A2G0	A2G0	Free	Free
354	9718.24	9714.59	-3.65	1.17228e-07	0.000741758	0.118677	A3G0F	A2G0F	A2G0F	A4G1F	A3G0	A3G1	Free	Free
355	9718.24	9714.59	-3.65	5.50965e-07	0.00348623	0.557778	A2G1F	A3G0F	A4G0F	A4G0F	A2G1	A2G0	Free	Free
356	9718.24	9714.59	-3.65	2.67779e-07	0.00169437	0.271091	A3G0F	A2G0F	A4G1F	A3G0F	A3G0	A2G1	Free	Free
357	9718.24	9714.59	-3.65	2.38054e-07	0.00150628	0.240998	A3G0F	A3G1F	A2G0F	A4G0F	A3G0	A2G1	Free	Free
358	9718.24	9714.59	-3.65	1.53381e-07	0.000970515	0.155277	A3G0F	A3G0F	A3G0F	A4G1F	A2G0	A2G1	Free	Free
359	9718.24	9714.59	-3.65	1.67146e-07	0.00105761	0.169213	A2G0F	A3G1F	A2G0F	A4G0F	A3G0	A3G1	Free	Free
360	9718.24	9714.59	-3.65	7.09446e-08	0.000448902	0.0718219	A2G1F	A4G0F	A3G0F	A2G0F	A3G0	A3G1	Free	Free
361	9718.24	9714.59	-3.65	1.67146e-07	0.00105761	0.169213	A2G0F	A3G1F	A2G0F	A4G0F	A3G1	A3G0	Free	Free
362	9718.24	9714.59	-3.65	1.53552e-07	0.000971601	0.155451	A3G1F	A2G0F	A4G0F	A3G0F	A2G0	A3G1	Free	Free
363	9718.24	9714.59	-3.65	1.48206e-07	0.000937775	0.150039	A2G0F	A2G0F	A3G1F	A4G0F	A3G0	A3G1	Free	Free
364	9718.24	9714.59	-3.65	5.50965e-07	0.00348623	0.557778	A2G1F	A3G0F	A4G0F	A4G0F	A2G0	A2G1	Free	Free
365	9718.24	9714.59	-3.65	2.18693e-07	0.00138378	0.221398	A3G1F	A3G0F	A3G0F	A4G0F	A2G1	A2G0	Free	Free
366	9718.24	9714.59	-3.65	1.62056e-07	0.00102541	0.16406	A2G1F	A4G0F	A3G0F	A3G0F	A3G0	A2G1	Free	Free
367	9718.24	9714.59	-3.65	8.47207e-08	0.00053607	0.0857683	A2G1F	A4G0F	A4G0F	A2G0F	A2G0	A3G1	Free	Free
368	9718.24	9714.59	-3.65	3.23948e-07	0.00204978	0.327953	A2G1F	A2G0F	A3G0F	A4G0F	A3G1	A3G0	Free	Free
369	9718.24	9714.59	-3.65	8.85376e-08	0.000560222	0.0896325	A2G0F	A4G0F	A3G1F	A4G0F	A2G0	A2G1	Free	Free
370	9718.24	9714.59	-3.65	7.1087e-08	0.000449803	0.0719661	A2G0F	A3G0F	A3G0F	A3G1F	A3G0	A3G1	Free	Free
371	9718.24	9714.59	-3.65	9.74431e-08	0.000616571	0.0986481	A2G1F	A2G1F	A2G0F	A4G0F	A3G0	A4G0	Free	Free
372	9718.24	9714.59	-3.65	2.10657e-07	0.00133293	0.213262	A2G1F	A4G0F	A2G0F	A4G0F	A3G0	A2G1	Free	Free
373	9718.24	9714.59	-3.65	3.86852e-07	0.0024478	0.391636	A2G1F	A2G0F	A4G0F	A4G0F	A2G0	A3G1	Free	Free
374	9718.24	9714.59	-3.65	9.57391e-08	0.000605788	0.096923	A3G1F	A3G0F	A2G0F	A4G0F	A2G0	A3G1	Free	Free
375	9718.24	9714.59	-3.65	4.61375e-07	0.00291935	0.46708	A2G1F	A3G0F	A4G0F	A3G0F	A3G0	A2G1	Free	Free
376	9718.24	9714.59	-3.65	9.9852e-08	0.000631813	0.101087	A3G1F	A4G0F	A4G0F	A2G0F	A2G0	A2G1	Free	Free
377	9718.24	9714.59	-3.65	9.57391e-08	0.000605788	0.096923	A3G0F	A3G1F	A2G0F	A4G0F	A3G1	A2G0	Free	Free
378	9718.24	9714.59	-3.65	2.67779e-07	0.00169437	0.271091	A2G0F	A3G0F	A3G0F	A4G1F	A3G0	A2G1	Free	Free
379	9718.24	9714.59	-3.65	7.68152e-08	0.000486048	0.0777651	A3G1F	A4G0F	A3G0F	A3G0F	A2G1	A2G0	Free	Free
380	9718.24	9714.59	-3.65	2.38054e-07	0.00150628	0.240998	A3G0F	A3G1F	A4G0F	A2G0F	A3G0	A2G1	Free	Free
381	9718.24	9714.59	-3.65	2.1108e-07	0.0013356	0.21369	A3G0F	A2G0F	A4G0F	A3G1F	A3G0	A2G1	Free	Free
382	9718.24	9714.59	-3.65	7.09446e-08	0.000448902	0.0718219	A4G0F	A2G1F	A2G0F	A3G0F	A3G0	A3G1	Free	Free
383	9718.24	9714.59	-3.65	2.1108e-07	0.0013356	0.21369	A3G0F	A2G0F	A3G1F	A4G0F	A3G0	A2G1	Free	Free
384	9718.24	9714.59	-3.65	8.85376e-08	0.000560222	0.0896325	A4G0F	A2G0F	A4G0F	A3G1F	A2G1	A2G0	Free	Free
385	9718.24	9714.59	-3.65	1.22264e-07	0.000773624	0.123776	A2G0F	A4G0F	A2G0F	A4G1F	A2G1	A3G0	Free	Free
386	9718.24	9714.59	-3.65	1.01244e-07	0.000640621	0.102496	A3G0F	A3G0F	A3G0F	A3G1F	A2G1	A3G0	Free	Free
387	9718.24	9714.59	-3.65	3.86852e-07	0.0024478	0.391636	A2G0F	A2G1F	A4G0F	A4G0F	A3G1	A2G0	Free	Free
388	9718.24	9714.59	-3.65	9.9852e-08	0.000631813	0.101087	A3G1F	A4G0F	A2G0F	A4G0F	A2G0	A2G1	Free	Free
389	9718.24	9714.59	-3.65	8.47207e-08	0.00053607	0.0857683	A4G0F	A2G1F	A2G0F	A4G0F	A2G0	A3G1	Free	Free
390	9718.24	9714.59	-3.65	9.57391e-08	0.000605788	0.096923	A3G0F	A3G1F	A4G0F	A2G0F	A2G0	A3G1	Free	Free
391	9718.24	9714.59	-3.65	8.27165e-07	0.00523388	0.837394	A2G0F	A2G2F	A4G0F	A3G0F	A3G0	A3G0	Free	Free
392	9718.24	9714.59	-3.65	2.67779e-07	0.00169437	0.271091	A2G0F	A3G0F	A3G0F	A4G1F	A2G1	A3G0	Free	Free
393	9718.24	9714.59	-3.65	1.07694e-07	0.000681433	0.109026	A3G0F	A2G0F	A3G0F	A4G1F	A2G0	A3G1	Free	Free
394	9718.24	9714.59	-3.65	1.07694e-07	0.000681433	0.109026	A3G0F	A2G0F	A3G0F	A4G1F	A3G1	A2G0	Free	Free
395	9718.24	9714.59	-3.65	1.17228e-07	0.000741758	0.118677	A2G0F	A3G0F	A2G0F	A4G1F	A3G0	A3G1	Free	Free
396	9718.24	9714.59	-3.65	5.65791e-07	0.00358004	0.572787	A2G2F	A3G0F	A4G0F	A4G0F	A2G0	A2G0	Free	Free
397	9718.24	9714.59	-3.65	1.53381e-07	0.000970515	0.155277	A3G0F	A3G0F	A4G1F	A3G0F	A2G0	A2G1	Free	Free
398	9718.24	9714.59	-3.65	2.1108e-07	0.0013356	0.21369	A3G0F	A2G0F	A4G0F	A3G1F	A2G1	A3G0	Free	Free
399	9718.24	9714.59	-3.65	1.1232e-07	0.000710707	0.113709	A2G0F	A4G0F	A4G1F	A3G0F	A2G1	A2G0	Free	Free
400	9718.24	9714.59	-3.65	1.85553e-07	0.00117409	0.187848	A2G1F	A3G0F	A3G0F	A4G0F	A3G1	A2G0	Free	Free
401	9718.24	9714.59	-3.65	1.85553e-07	0.00117409	0.187848	A2G1F	A3G0F	A4G0F	A3G0F	A2G0	A3G1	Free	Free
402	9718.24	9714.59	-3.65	8.48907e-08	0.000537146	0.0859405	A2G0F	A3G0F	A3G1F	A4G0F	A2G0	A3G1	Free	Free
403	9718.24	9714.59	-3.65	1.17228e-07	0.000741758	0.118677	A2G0F	A3G0F	A2G0F	A4G1F	A3G1	A3G0	Free	Free
404	9718.24	9714.59	-3.65	6.51748e-08	0.000412393	0.0659808	A2G1F	A4G0F	A3G0F	A3G0F	A2G0	A3G1	Free	Free
405	9718.24	9714.59	-3.65	7.1087e-08	0.000449803	0.0719661	A3G0F	A2G0F	A3G0F	A3G1F	A3G1	A3G0	Free	Free
406	9718.24	9714.59	-3.65	4.61375e-07	0.00291935	0.46708	A2G1F	A3G0F	A3G0F	A4G0F	A2G1	A3G0	Free	Free
407	9718.24	9714.59	-3.65	7.00312e-08	0.000443122	0.0708973	A4G0F	A3G0F	A2G0F	A4G1F	A2G0	A2G1	Free	Free
408	9718.24	9714.59	-3.65	2.24527e-07	0.00142069	0.227303	A2G0F	A2G0F	A4G0F	A4G1F	A3G1	A2G0	Free	Free
409	9718.24	9714.59	-3.65	7.1087e-08	0.000449803	0.0719661	A2G0F	A3G0F	A3G1F	A3G0F	A3G0	A3G1	Free	Free
410	9718.24	9714.59	-3.65	7.41409e-08	0.000469126	0.0750577	A2G0F	A4G0F	A3G0F	A3G1F	A3G0	A2G1	Free	Free
411	9718.24	9714.59	-3.65	1.48206e-07	0.000937775	0.150039	A2G0F	A2G0F	A4G0F	A3G1F	A3G1	A3G0	Free	Free
412	9718.24	9714.59	-3.65	3.81805e-07	0.00241587	0.386527	A3G1F	A2G0F	A4G0F	A3G0F	A3G0	A2G1	Free	Free
413	9718.24	9714.59	-3.65	2.67779e-07	0.00169437	0.271091	A3G0F	A2G0F	A3G0F	A4G1F	A2G1	A3G0	Free	Free
414	9718.24	9714.59	-3.65	2.38054e-07	0.00150628	0.240998	A3G0F	A3G1F	A2G0F	A4G0F	A2G1	A3G0	Free	Free
415	9718.24	9714.59	-3.65	3.81805e-07	0.00241587	0.386527	A2G0F	A3G1F	A4G0F	A3G0F	A3G0	A2G1	Free	Free
416	9718.24	9714.59	-3.65	2.10657e-07	0.00133293	0.213262	A4G0F	A2G1F	A2G0F	A4G0F	A3G0	A2G1	Free	Free
417	9718.24	9714.59	-3.65	8.47207e-08	0.00053607	0.0857683	A2G1F	A4G0F	A2G0F	A4G0F	A2G0	A3G1	Free	Free
418	9718.24	9714.59	-3.65	2.38054e-07	0.00150628	0.240998	A3G1F	A3G0F	A2G0F	A4G0F	A3G0	A2G1	Free	Free
419	9718.24	9714.59	-3.65	1.67146e-07	0.00105761	0.169213	A3G1F	A2G0F	A4G0F	A2G0F	A3G0	A3G1	Free	Free
420	9718.24	9714.59	-3.65	8.36155e-08	0.000529077	0.0846495	A3G1F	A4G0F	A3G0F	A2G0F	A3G0	A2G1	Free	Free
421	9718.24	9714.59	-3.65	8.48907e-08	0.000537146	0.0859405	A3G0F	A2G0F	A4G0F	A3G1F	A2G0	A3G1	Free	Free
422	9718.24	9714.59	-3.65	7.41409e-08	0.000469126	0.0750577	A4G0F	A2G0F	A3G0F	A3G1F	A3G0	A2G1	Free	Free
423	9718.24	9714.59	-3.65	1.93524e-07	0.00122452	0.195918	A4G0F	A2G1F	A4G0F	A3G0F	A2G0	A2G1	Free	Free
424	9718.24	9714.59	-3.65	4.55945e-07	0.00288499	0.461583	A3G1F	A2G0F	A4G0F	A4G0F	A2G1	A2G0	Free	Free
425	9718.24	9714.59	-3.65	5.58282e-07	0.00353253	0.565186	A2G0F	A2G0F	A4G0F	A4G1F	A2G1	A3G0	Free	Free
426	9718.24	9714.59	-3.65	1.07694e-07	0.000681433	0.109026	A3G0F	A2G0F	A4G1F	A3G0F	A2G0	A3G1	Free	Free
427	9718.24	9714.59	-3.65	1.53381e-07	0.000970515	0.155277	A3G0F	A3G0F	A3G0F	A4G1F	A2G1	A2G0	Free	Free
428	9718.24	9714.59	-3.65	1.53552e-07	0.000971601	0.155451	A2G0F	A3G1F	A4G0F	A3G0F	A2G0	A3G1	Free	Free
429	9718.24	9714.59	-3.65	2.18693e-07	0.00138378	0.221398	A3G0F	A3G1F	A4G0F	A3G0F	A2G0	A2G1	Free	Free
430	9718.24	9714.59	-3.65	2.67779e-07	0.00169437	0.271091	A3G0F	A2G0F	A3G0F	A4G1F	A3G0	A2G1	Free	Free
431	9718.24	9714.59	-3.65	9.61902e-07	0.00608643	0.973796	A2G0F	A2G1F	A4G0F	A4G0F	A3G0	A2G1	Free	Free
432	9718.24	9714.59	-3.65	4.7379e-07	0.0029979	0.479649	A3G0F	A2G2F	A4G0F	A3G0F	A2G0	A3G0	Free	Free
433	9718.24	9714.59	-3.65	8.01713e-08	0.000507284	0.0811627	A3G1F	A3G0F	A3G0F	A2G0F	A3G0	A3G1	Free	Free
434	9718.24	9714.59	-3.65	1.01244e-07	0.000640621	0.102496	A3G0F	A3G0F	A3G1F	A3G0F	A3G0	A2G1	Free	Free
435	9718.24	9714.59	-3.65	3.19777e-07	0.00202339	0.323731	A2G0F	A3G0F	A4G1F	A4G0F	A2G1	A2G0	Free	Free
436	9718.24	9714.59	-3.65	1.85553e-07	0.00117409	0.187848	A3G0F	A2G1F	A4G0F	A3G0F	A2G0	A3G1	Free	Free
437	9718.24	9714.59	-3.65	4.55945e-07	0.00288499	0.461583	A2G0F	A3G1F	A4G0F	A4G0F	A2G1	A2G0	Free	Free
438	9718.24	9714.59	-3.65	8.48907e-08	0.000537146	0.0859405	A3G0F	A2G0F	A3G1F	A4G0F	A3G1	A2G0	Free	Free
439	9718.24	9714.59	-3.65	4.7379e-07	0.0029979	0.479649	A3G0F	A2G2F	A4G0F	A3G0F	A3G0	A2G0	Free	Free
440	9718.24	9714.59	-3.65	1.67146e-07	0.00105761	0.169213	A2G0F	A3G1F	A4G0F	A2G0F	A3G0	A3G1	Free	Free
441	9718.24	9714.59	-3.65	7.1087e-08	0.000449803	0.0719661	A3G0F	A2G0F	A3G1F	A3G0F	A3G0	A3G1	Free	Free
442	9718.24	9714.59	-3.65	3.23948e-07	0.00204978	0.327953	A2G0F	A2G1F	A3G0F	A4G0F	A3G1	A3G0	Free	Free
443	9718.24	9714.59	-3.65	7.00312e-08	0.000443122	0.0708973	A3G0F	A4G0F	A2G0F	A4G1F	A2G1	A2G0	Free	Free
444	9718.24	9714.59	-3.65	8.85376e-08	0.000560222	0.0896325	A2G0F	A4G0F	A4G0F	A3G1F	A2G0	A2G1	Free	Free
445	9718.24	9714.59	-3.65	3.19777e-07	0.00202339	0.323731	A3G0F	A2G0F	A4G0F	A4G1F	A2G0	A2G1	Free	Free
446	9718.24	9714.59	-3.65	2.38054e-07	0.00150628	0.240998	A3G1F	A3G0F	A4G0F	A2G0F	A3G0	A2G1	Free	Free
447	9718.24	9714.59	-3.65	2.0198e-07	0.00127802	0.204477	A3G0F	A2G1F	A2G0F	A4G0F	A3G0	A3G1	Free	Free
448	9718.24	9714.59	-3.65	1.1232e-07	0.000710707	0.113709	A2G0F	A4G0F	A4G1F	A3G0F	A2G0	A2G1	Free	Free
449	9718.24	9714.59	-3.65	9.57391e-08	0.000605788	0.096923	A3G1F	A3G0F	A2G0F	A4G0F	A3G1	A2G0	Free	Free
450	9718.24	9714.59	-3.65	3.19777e-07	0.00202339	0.323731	A2G0F	A3G0F	A4G0F	A4G1F	A2G1	A2G0	Free	Free
451	9718.24	9714.59	-3.65	2.24527e-07	0.00142069	0.227303	A2G0F	A2G0F	A4G1F	A4G0F	A3G1	A2G0	Free	Free
452	9718.24	9714.59	-3.65	9.87785e-07	0.0062502	1	A2G0F	A2G2F	A4G0F	A4G0F	A2G0	A3G0	Free	Free
453	9718.24	9714.59	-3.65	8.36155e-08	0.000529077	0.0846495	A3G1F	A4G0F	A3G0F	A2G0F	A2G1	A3G0	Free	Free
454	9718.24	9714.59	-3.65	8.01713e-08	0.000507284	0.0811627	A3G0F	A3G1F	A3G0F	A2G0F	A3G0	A3G1	Free	Free
455	9718.24	9714.59	-3.65	7.00312e-08	0.000443122	0.0708973	A3G0F	A4G0F	A2G0F	A4G1F	A2G0	A2G1	Free	Free
456	9718.24	9714.59	-3.65	2.0198e-07	0.00127802	0.204477	A2G1F	A3G0F	A4G0F	A2G0F	A3G0	A3G1	Free	Free
457	9718.24	9714.59	-3.65	1.1232e-07	0.000710707	0.113709	A4G0F	A2G0F	A4G1F	A3G0F	A2G0	A2G1	Free	Free
458	9718.24	9714.59	-3.65	1.22264e-07	0.000773624	0.123776	A2G0F	A4G0F	A4G1F	A2G0F	A2G1	A3G0	Free	Free
459	9718.24	9714.59	-3.65	3.19777e-07	0.00202339	0.323731	A3G0F	A2G0F	A4G1F	A4G0F	A2G0	A2G1	Free	Free
460	9718.24	9714.59	-3.65	1.98732e-07	0.00125748	0.201189	A2G2F	A4G0F	A4G0F	A3G0F	A2G0	A2G0	Free	Free
461	9718.24	9714.59	-3.65	3.81805e-07	0.00241587	0.386527	A3G1F	A2G0F	A3G0F	A4G0F	A3G0	A2G1	Free	Free
462	9718.24	9714.59	-3.65	5.15733e-07	0.0032633	0.522111	A2G2F	A3G0F	A4G0F	A2G0F	A3G0	A3G0	Free	Free
463	9718.24	9714.59	-3.65	8.48907e-08	0.000537146	0.0859405	A2G0F	A3G0F	A4G0F	A3G1F	A2G0	A3G1	Free	Free
464	9718.24	9714.59	-3.65	8.85376e-08	0.000560222	0.0896325	A4G0F	A2G0F	A3G1F	A4G0F	A2G1	A2G0	Free	Free
465	9718.24	9714.59	-3.65	3.81805e-07	0.00241587	0.386527	A3G1F	A2G0F	A3G0F	A4G0F	A2G1	A3G0	Free	Free
466	9718.24	9714.59	-3.65	1.53552e-07	0.000971601	0.155451	A3G1F	A2G0F	A3G0F	A4G0F	A2G0	A3G1	Free	Free
467	9718.24	9714.59	-3.65	1.1232e-07	0.000710707	0.113709	A4G0F	A2G0F	A3G0F	A4G1F	A2G1	A2G0	Free	Free
468	9718.24	9714.59	-3.65	8.85376e-08	0.000560222	0.0896325	A2G0F	A4G0F	A3G1F	A4G0F	A2G1	A2G0	Free	Free
469	9718.24	9714.59	-3.65	2.16325e-07	0.0013688	0.219	A2G2F	A4G0F	A4G0F	A2G0F	A2G0	A3G0	Free	Free
470	9718.24	9714.59	-3.65	4.61375e-07	0.00291935	0.46708	A3G0F	A2G1F	A4G0F	A3G0F	A3G0	A2G1	Free	Free
471	9718.24	9714.59	-3.65	8.95183e-08	0.000566426	0.0906253	A2G1F	A2G1F	A3G0F	A4G0F	A2G0	A4G0	Free	Free
472	9718.24	9714.59	-3.65	1.20904e-07	0.000765017	0.122399	A3G0F	A3G0F	A3G1F	A4G0F	A2G0	A2G1	Free	Free
473	9718.24	9714.59	-3.65	1.28584e-07	0.000813613	0.130174	A3G1F	A2G0F	A3G0F	A3G0F	A3G0	A3G1	Free	Free
474	9718.24	9714.59	-3.65	2.16325e-07	0.0013688	0.219	A2G2F	A4G0F	A4G0F	A2G0F	A3G0	A2G0	Free	Free
475	9718.24	9714.59	-3.65	1.22264e-07	0.000773624	0.123776	A2G0F	A4G0F	A4G1F	A2G0F	A3G0	A2G1	Free	Free
476	9718.24	9714.59	-3.65	3.86852e-07	0.0024478	0.391636	A2G1F	A2G0F	A4G0F	A4G0F	A3G1	A2G0	Free	Free
477	9718.24	9714.59	-3.65	1.20904e-07	0.000765017	0.122399	A3G0F	A3G0F	A3G1F	A4G0F	A2G1	A2G0	Free	Free
478	9718.24	9714.59	-3.65	4.61375e-07	0.00291935	0.46708	A2G1F	A3G0F	A3G0F	A4G0F	A3G0	A2G1	Free	Free
479	9718.24	9714.59	-3.65	3.81805e-07	0.00241587	0.386527	A2G0F	A3G1F	A3G0F	A4G0F	A2G1	A3G0	Free	Free
480	9718.24	9714.59	-3.65	2.1108e-07	0.0013356	0.21369	A2G0F	A3G0F	A4G0F	A3G1F	A3G0	A2G1	Free	Free
481	9718.24	9714.59	-3.65	9.57391e-08	0.000605788	0.096923	A3G1F	A3G0F	A4G0F	A2G0F	A2G0	A3G1	Free	Free
482	9718.24	9714.59	-3.65	2.1108e-07	0.0013356	0.21369	A2G0F	A3G0F	A4G0F	A3G1F	A2G1	A3G0	Free	Free
483	9718.24	9714.59	-3.65	2.38054e-07	0.00150628	0.240998	A3G1F	A3G0F	A2G0F	A4G0F	A2G1	A3G0	Free	Free
484	9718.24	9714.59	-3.65	1.53552e-07	0.000971601	0.155451	A2G0F	A3G1F	A3G0F	A4G0F	A2G0	A3G1	Free	Free
485	9718.24	9714.59	-3.65	1.48206e-07	0.000937775	0.150039	A2G0F	A2G0F	A3G1F	A4G0F	A3G1	A3G0	Free	Free
486	9718.24	9714.59	-3.65	2.18693e-07	0.00138378	0.221398	A3G0F	A3G1F	A3G0F	A4G0F	A2G0	A2G1	Free	Free
487	9718.24	9714.59	-3.65	1.66959e-07	0.00105643	0.169024	A3G0F	A3G0F	A2G0F	A4G1F	A2G1	A3G0	Free	Free
488	9718.24	9714.59	-3.65	1.85553e-07	0.00117409	0.187848	A2G1F	A3G0F	A3G0F	A4G0F	A2G0	A3G1	Free	Free
489	9718.24	9714.59	-3.65	7.68152e-08	0.000486048	0.0777651	A4G0F	A3G1F	A3G0F	A3G0F	A2G1	A2G0	Free	Free
490	9718.24	9714.59	-3.65	2.0198e-07	0.00127802	0.204477	A3G0F	A2G1F	A4G0F	A2G0F	A3G0	A3G1	Free	Free
491	9718.24	9714.59	-3.65	1.67146e-07	0.00105761	0.169213	A3G1F	A2G0F	A2G0F	A4G0F	A3G1	A3G0	Free	Free
492	9718.24	9714.59	-3.65	8.36155e-08	0.000529077	0.0846495	A4G0F	A3G1F	A3G0F	A2G0F	A2G1	A3G0	Free	Free
493	9718.24	9714.59	-3.65	9.9852e-08	0.000631813	0.101087	A4G0F	A3G1F	A4G0F	A2G0F	A2G1	A2G0	Free	Free
494	9718.24	9714.59	-3.65	7.09446e-08	0.000448902	0.0718219	A2G1F	A4G0F	A2G0F	A3G0F	A3G0	A3G1	Free	Free
495	9718.24	9714.59	-3.65	2.67779e-07	0.00169437	0.271091	A2G0F	A3G0F	A4G1F	A3G0F	A3G0	A2G1	Free	Free
496	9718.24	9714.59	-3.65	8.95183e-08	0.000566426	0.0906253	A2G1F	A2G1F	A3G0F	A4G0F	A4G0	A2G0	Free	Free
497	9718.24	9714.59	-3.65	1.66959e-07	0.00105643	0.169024	A3G0F	A3G0F	A2G0F	A4G1F	A3G0	A2G1	Free	Free
498	9718.24	9714.59	-3.65	9.61902e-07	0.00608643	0.973796	A2G1F	A2G0F	A4G0F	A4G0F	A2G1	A3G0	Free	Free
499	9718.24	9714.59	-3.65	9.9852e-08	0.000631813	0.101087	A4G0F	A3G1F	A4G0F	A2G0F	A2G0	A2G1	Free	Free
500	9718.24	9714.59	-3.65	6.71466e-08	0.00042487	0.067977	A3G0F	A3G0F	A2G0F	A4G1F	A2G0	A3G1	Free	Free
501	9718.24	9714.59	-3.65	5.58282e-07	0.00353253	0.565186	A2G0F	A2G0F	A4G1F	A4G0F	A2G1	A3G0	Free	Free
502	9718.24	9714.59	-3.65	7.68152e-08	0.000486048	0.0777651	A4G0F	A3G1F	A3G0F	A3G0F	A2G0	A2G1	Free	Free
503	9718.24	9714.59	-3.65	3.81805e-07	0.00241587	0.386527	A2G0F	A3G1F	A3G0F	A4G0F	A3G0	A2G1	Free	Free
504	9718.24	9714.59	-3.65	1.22264e-07	0.000773624	0.123776	A4G0F	A2G0F	A4G1F	A2G0F	A2G1	A3G0	Free	Free
505	9718.24	9714.59	-3.65	8.36155e-08	0.000529077	0.0846495	A3G1F	A4G0F	A2G0F	A3G0F	A2G1	A3G0	Free	Free
506	9718.24	9714.59	-3.65	6.71466e-08	0.00042487	0.067977	A3G0F	A3G0F	A2G0F	A4G1F	A3G1	A2G0	Free	Free
507	9718.24	9714.59	-3.65	8.48907e-08	0.000537146	0.0859405	A2G0F	A3G0F	A4G0F	A3G1F	A3G1	A2G0	Free	Free
508	9718.24	9714.59	-3.65	5.58282e-07	0.00353253	0.565186	A2G0F	A2G0F	A4G1F	A4G0F	A3G0	A2G1	Free	Free
509	9718.24	9714.59	-3.65	6.51748e-08	0.000412393	0.0659808	A4G0F	A2G1F	A3G0F	A3G0F	A2G0	A3G1	Free	Free
510	9718.24	9714.59	-3.65	2.18693e-07	0.00138378	0.221398	A3G0F	A3G1F	A3G0F	A4G0F	A2G1	A2G0	Free	Free
511	9718.24	9714.59	-3.65	1.62056e-07	0.00102541	0.16406	A4G0F	A2G1F	A3G0F	A3G0F	A3G0	A2G1	Free	Free
512	9718.24	9714.59	-3.65	9.61902e-07	0.00608643	0.973796	A2G0F	A2G1F	A4G0F	A4G0F	A2G1	A3G0	Free	Free
513	9718.24	9714.59	-3.65	1.93524e-07	0.00122452	0.195918	A2G1F	A4G0F	A4G0F	A3G0F	A2G0	A2G1	Free	Free
514	9718.24	9714.59	-3.65	2.24527e-07	0.00142069	0.227303	A2G0F	A2G0F	A4G1F	A4G0F	A2G0	A3G1	Free	Free
515	9718.24	9714.59	-3.65	1.22264e-07	0.000773624	0.123776	A4G0F	A2G0F	A4G1F	A2G0F	A3G0	A2G1	Free	Free
516	9718.24	9714.59	-3.65	2.0198e-07	0.00127802	0.204477	A2G1F	A3G0F	A2G0F	A4G0F	A3G0	A3G1	Free	Free
517	9718.24	9714.59	-3.65	8.36155e-08	0.000529077	0.0846495	A4G0F	A3G1F	A3G0F	A2G0F	A3G0	A2G1	Free	Free
518	9718.24	9714.59	-3.65	1.67146e-07	0.00105761	0.169213	A3G1F	A2G0F	A2G0F	A4G0F	A3G0	A3G1	Free	Free
519	9718.24	9714.59	-3.65	1.88017e-07	0.00118968	0.190342	A2G0F	A2G0F	A4G1F	A3G0F	A3G0	A3G1	Free	Free
520	9718.24	9714.59	-3.65	7.41409e-08	0.000469126	0.0750577	A2G0F	A4G0F	A3G1F	A3G0F	A3G0	A2G1	Free	Free
521	9718.24	9714.59	-3.65	7.36512e-08	0.000466027	0.0745619	A3G0F	A3G1F	A3G0F	A3G0F	A2G0	A3G1	Free	Free
522	9718.24	9714.59	-3.65	9.87785e-07	0.0062502	1	A2G0F	A2G2F	A4G0F	A4G0F	A3G0	A2G0	Free	Free
523	9718.24	9714.59	-3.65	9.87785e-07	0.0062502	1	A2G2F	A2G0F	A4G0F	A4G0F	A2G0	A3G0	Free	Free
524	9718.24	9714.59	-3.65	1.53552e-07	0.000971601	0.155451	A2G0F	A3G1F	A3G0F	A4G0F	A3G1	A2G0	Free	Free
525	9718.24	9714.59	-3.65	3.19777e-07	0.00202339	0.323731	A2G0F	A3G0F	A4G0F	A4G1F	A2G0	A2G1	Free	Free
526	9718.24	9714.59	-3.65	9.87785e-07	0.0062502	1	A2G2F	A2G0F	A4G0F	A4G0F	A3G0	A2G0	Free	Free
527	9718.24	9714.59	-3.65	9.9852e-08	0.000631813	0.101087	A3G1F	A4G0F	A4G0F	A2G0F	A2G1	A2G0	Free	Free
528	9718.24	9714.59	-3.65	3.19777e-07	0.00202339	0.323731	A2G0F	A3G0F	A4G1F	A4G0F	A2G0	A2G1	Free	Free
529	9718.24	9714.59	-3.65	1.22264e-07	0.000773624	0.123776	A4G0F	A2G0F	A2G0F	A4G1F	A2G1	A3G0	Free	Free
530	9718.24	9714.59	-3.65	8.85376e-08	0.000560222	0.0896325	A2G0F	A4G0F	A4G0F	A3G1F	A2G1	A2G0	Free	Free
531	9718.24	9714.59	-3.65	3.23948e-07	0.00204978	0.327953	A2G1F	A2G0F	A3G0F	A4G0F	A3G0	A3G1	Free	Free
532	9718.24	9714.59	-3.65	8.01713e-08	0.000507284	0.0811627	A3G1F	A3G0F	A2G0F	A3G0F	A3G0	A3G1	Free	Free
533	9718.24	9714.59	-3.65	1.93524e-07	0.00122452	0.195918	A4G0F	A2G1F	A3G0F	A4G0F	A2G0	A2G1	Free	Free
534	9718.24	9714.59	-3.65	7.49621e-08	0.000474322	0.0758891	A2G1F	A2G1F	A3G0F	A3G0F	A3G0	A4G0	Free	Free
535	9718.24	9714.59	-3.65	1.22264e-07	0.000773624	0.123776	A4G0F	A2G0F	A2G0F	A4G1F	A3G0	A2G1	Free	Free
536	9718.24	9714.59	-3.65	3.19777e-07	0.00202339	0.323731	A3G0F	A2G0F	A4G1F	A4G0F	A2G1	A2G0	Free	Free
537	9718.24	9714.59	-3.65	7.00312e-08	0.000443122	0.0708973	A3G0F	A4G0F	A4G1F	A2G0F	A2G0	A2G1	Free	Free
538	9718.24	9714.59	-3.65	3.19777e-07	0.00202339	0.323731	A3G0F	A2G0F	A4G0F	A4G1F	A2G1	A2G0	Free	Free
539	9718.24	9714.59	-3.65	3.23948e-07	0.00204978	0.327953	A2G0F	A2G1F	A3G0F	A4G0F	A3G0	A3G1	Free	Free
540	9718.24	9714.59	-3.65	7.41409e-08	0.000469126	0.0750577	A2G0F	A4G0F	A3G1F	A3G0F	A2G1	A3G0	Free	Free
541	9718.24	9714.59	-3.65	1.1232e-07	0.000710707	0.113709	A2G0F	A4G0F	A3G0F	A4G1F	A2G1	A2G0	Free	Free
542	9718.24	9714.59	-3.65	1.93524e-07	0.00122452	0.195918	A4G0F	A2G1F	A3G0F	A4G0F	A2G1	A2G0	Free	Free
543	9718.24	9714.59	-3.65	7.68152e-08	0.000486048	0.0777651	A3G1F	A4G0F	A3G0F	A3G0F	A2G0	A2G1	Free	Free
544	9718.24	9714.59	-3.65	8.27165e-07	0.00523388	0.837394	A2G2F	A2G0F	A4G0F	A3G0F	A3G0	A3G0	Free	Free
545	9718.24	9714.59	-3.65	1.83133e-07	0.00115877	0.185397	A3G0F	A3G1F	A3G0F	A3G0F	A3G0	A2G1	Free	Free
546	9718.24	9714.59	-3.65	1.07694e-07	0.000681433	0.109026	A2G0F	A3G0F	A4G1F	A3G0F	A2G0	A3G1	Free	Free
547	9718.24	9714.59	-3.65	2.18693e-07	0.00138378	0.221398	A3G1F	A3G0F	A4G0F	A3G0F	A2G0	A2G1	Free	Free
548	9718.24	9714.59	-3.65	1.17228e-07	0.000741758	0.118677	A3G0F	A2G0F	A4G1F	A2G0F	A3G0	A3G1	Free	Free
549	9718.24	9714.59	-3.65	8.36155e-08	0.000529077	0.0846495	A4G0F	A3G1F	A2G0F	A3G0F	A2G1	A3G0	Free	Free
550	9718.24	9714.59	-3.65	7.41409e-08	0.000469126	0.0750577	A4G0F	A2G0F	A3G1F	A3G0F	A2G1	A3G0	Free	Free
551	9718.24	9714.59	-3.65	8.47207e-08	0.00053607	0.0857683	A4G0F	A2G1F	A2G0F	A4G0F	A3G1	A2G0	Free	Free
552	9718.24	9714.59	-3.65	1.55381e-07	0.000983173	0.157302	A2G1F	A3G0F	A3G0F	A3G0F	A3G0	A3G1	Free	Free
553	9718.24	9714.59	-3.65	8.36155e-08	0.000529077	0.0846495	A3G1F	A4G0F	A2G0F	A3G0F	A3G0	A2G1	Free	Free
554	9718.24	9714.59	-3.65	8.48907e-08	0.000537146	0.0859405	A3G0F	A2G0F	A3G1F	A4G0F	A2G0	A3G1	Free	Free
555	9718.24	9714.59	-3.65	8.95183e-08	0.000566426	0.0906253	A2G1F	A2G1F	A4G0F	A3G0F	A2G0	A4G0	Free	Free
556	9718.24	9714.59	-3.65	7.09446e-08	0.000448902	0.0718219	A4G0F	A2G1F	A3G0F	A2G0F	A3G0	A3G1	Free	Free
557	9718.24	9714.59	-3.65	5.50965e-07	0.00348623	0.557778	A3G0F	A2G1F	A4G0F	A4G0F	A2G1	A2G0	Free	Free
558	9718.24	9714.59	-3.65	1.20904e-07	0.000765017	0.122399	A3G0F	A3G0F	A4G0F	A3G1F	A2G0	A2G1	Free	Free
559	9718.24	9714.59	-3.65	8.48907e-08	0.000537146	0.0859405	A2G0F	A3G0F	A3G1F	A4G0F	A3G1	A2G0	Free	Free
560	9718.24	9714.59	-3.65	9.9852e-08	0.000631813	0.101087	A4G0F	A3G1F	A2G0F	A4G0F	A2G0	A2G1	Free	Free
561	9718.24	9714.59	-3.65	9.61902e-07	0.00608643	0.973796	A2G1F	A2G0F	A4G0F	A4G0F	A3G0	A2G1	Free	Free
562	9718.24	9714.59	-3.65	2.0198e-07	0.00127802	0.204477	A3G0F	A2G1F	A2G0F	A4G0F	A3G1	A3G0	Free	Free
563	9718.24	9714.59	-3.65	1.20904e-07	0.000765017	0.122399	A3G0F	A3G0F	A4G0F	A3G1F	A2G1	A2G0	Free	Free
564	9718.24	9714.59	-3.65	2.10657e-07	0.00133293	0.213262	A4G0F	A2G1F	A2G0F	A4G0F	A2G1	A3G0	Free	Free
565	9718.24	9714.59	-3.65	4.61375e-07	0.00291935	0.46708	A3G0F	A2G1F	A3G0F	A4G0F	A2G1	A3G0	Free	Free
566	9718.24	9714.59	-3.65	8.36155e-08	0.000529077	0.0846495	A4G0F	A3G1F	A2G0F	A3G0F	A3G0	A2G1	Free	Free
567	9718.24	9714.59	-3.65	1.83133e-07	0.00115877	0.185397	A3G1F	A3G0F	A3G0F	A3G0F	A3G0	A2G1	Free	Free
568	9718.24	9714.59	-3.65	2.10657e-07	0.00133293	0.213262	A4G0F	A2G1F	A4G0F	A2G0F	A3G0	A2G1	Free	Free
569	9718.24	9714.59	-3.65	1.1232e-07	0.000710707	0.113709	A4G0F	A2G0F	A4G1F	A3G0F	A2G1	A2G0	Free	Free
570	9718.24	9714.59	-3.65	1.17228e-07	0.000741758	0.118677	A3G0F	A2G0F	A2G0F	A4G1F	A3G1	A3G0	Free	Free
571	9718.24	9714.59	-3.65	1.88017e-07	0.00118968	0.190342	A2G0F	A2G0F	A3G0F	A4G1F	A3G1	A3G0	Free	Free
572	9718.24	9714.59	-3.65	2.16325e-07	0.0013688	0.219	A4G0F	A2G2F	A4G0F	A2G0F	A2G0	A3G0	Free	Free
573	9718.24	9714.59	-3.65	5.15733e-07	0.0032633	0.522111	A3G0F	A2G2F	A4G0F	A2G0F	A3G0	A3G0	Free	Free
574	9718.24	9714.59	-3.65	5.50965e-07	0.00348623	0.557778	A3G0F	A2G1F	A4G0F	A4G0F	A2G0	A2G1	Free	Free
575	9718.24	9714.59	-3.65	2.1108e-07	0.0013356	0.21369	A2G0F	A3G0F	A3G1F	A4G0F	A2G1	A3G0	Free	Free
576	9718.24	9714.59	-3.65	1.93524e-07	0.00122452	0.195918	A2G1F	A4G0F	A3G0F	A4G0F	A2G0	A2G1	Free	Free
577	9718.24	9714.59	-3.65	2.16325e-07	0.0013688	0.219	A4G0F	A2G2F	A4G0F	A2G0F	A3G0	A2G0	Free	Free
578	9718.24	9714.59	-3.65	1.85553e-07	0.00117409	0.187848	A3G0F	A2G1F	A3G0F	A4G0F	A2G0	A3G1	Free	Free
579	9718.24	9714.59	-3.65	7.41409e-08	0.000469126	0.0750577	A4G0F	A2G0F	A3G1F	A3G0F	A3G0	A2G1	Free	Free
580	9718.24	9714.59	-3.65	4.61375e-07	0.00291935	0.46708	A3G0F	A2G1F	A3G0F	A4G0F	A3G0	A2G1	Free	Free
581	9718.24	9714.59	-3.65	8.95183e-08	0.000566426	0.0906253	A2G1F	A2G1F	A4G0F	A3G0F	A4G0	A2G0	Free	Free
582	9718.24	9714.59	-3.65	3.86852e-07	0.0024478	0.391636	A2G0F	A2G1F	A4G0F	A4G0F	A2G0	A3G1	Free	Free
583	9718.24	9714.59	-3.65	9.9852e-08	0.000631813	0.101087	A3G1F	A4G0F	A2G0F	A4G0F	A2G1	A2G0	Free	Free
584	9718.24	9714.59	-3.65	1.17228e-07	0.000741758	0.118677	A2G0F	A3G0F	A4G1F	A2G0F	A3G0	A3G1	Free	Free
585	9718.24	9714.59	-3.65	7.41409e-08	0.000469126	0.0750577	A2G0F	A4G0F	A3G0F	A3G1F	A2G1	A3G0	Free	Free
586	9718.24	9714.59	-3.65	1.1232e-07	0.000710707	0.113709	A4G0F	A2G0F	A3G0F	A4G1F	A2G0	A2G1	Free	Free
587	9718.24	9714.59	-3.65	7.00312e-08	0.000443122	0.0708973	A4G0F	A3G0F	A4G1F	A2G0F	A2G1	A2G0	Free	Free
588	9718.24	9714.59	-3.65	1.85553e-07	0.00117409	0.187848	A3G0F	A2G1F	A3G0F	A4G0F	A3G1	A2G0	Free	Free
589	9718.24	9714.59	-3.65	9.9852e-08	0.000631813	0.101087	A4G0F	A3G1F	A2G0F	A4G0F	A2G1	A2G0	Free	Free
590	9718.24	9714.59	-3.65	4.7379e-07	0.0029979	0.479649	A2G2F	A3G0F	A4G0F	A3G0F	A2G0	A3G0	Free	Free
591	9718.24	9714.59	-3.65	8.01713e-08	0.000507284	0.0811627	A3G0F	A3G1F	A2G0F	A3G0F	A3G0	A3G1	Free	Free
592	9718.24	9714.59	-3.65	2.1108e-07	0.0013356	0.21369	A2G0F	A3G0F	A3G1F	A4G0F	A3G0	A2G1	Free	Free
593	9718.24	9714.59	-3.65	1.55381e-07	0.000983173	0.157302	A3G0F	A2G1F	A3G0F	A3G0F	A3G0	A3G1	Free	Free
594	9718.24	9714.59	-3.65	8.47207e-08	0.00053607	0.0857683	A2G1F	A4G0F	A2G0F	A4G0F	A3G1	A2G0	Free	Free
595	9718.24	9714.59	-3.65	1.88017e-07	0.00118968	0.190342	A2G0F	A2G0F	A3G0F	A4G1F	A3G0	A3G1	Free	Free
596	9718.24	9714.59	-3.65	7.36512e-08	0.000466027	0.0745619	A3G1F	A3G0F	A3G0F	A3G0F	A2G0	A3G1	Free	Free
597	9718.24	9714.59	-3.65	1.22264e-07	0.000773624	0.123776	A2G0F	A4G0F	A2G0F	A4G1F	A3G0	A2G1	Free	Free
598	9718.24	9714.59	-3.65	1.53552e-07	0.000971601	0.155451	A3G1F	A2G0F	A3G0F	A4G0F	A3G1	A2G0	Free	Free
599	9718.24	9714.59	-3.65	1.98732e-07	0.00125748	0.201189	A4G0F	A2G2F	A4G0F	A3G0F	A2G0	A2G0	Free	Free
600	9718.24	9714.59	-3.65	7.00312e-08	0.000443122	0.0708973	A3G0F	A4G0F	A4G1F	A2G0F	A2G1	A2G0	Free	Free
601	9718.24	9714.59	-3.65	8.47207e-08	0.00053607	0.0857683	A4G0F	A2G1F	A4G0F	A2G0F	A2G0	A3G1	Free	Free
602	9718.24	9714.59	-3.65	8.85376e-08	0.000560222	0.0896325	A4G0F	A2G0F	A3G1F	A4G0F	A2G0	A2G1	Free	Free
603	9718.24	9714.59	-3.65	4.7379e-07	0.0029979	0.479649	A2G2F	A3G0F	A4G0F	A3G0F	A3G0	A2G0	Free	Free
604	9718.24	9714.59	-3.65	1.93524e-07	0.00122452	0.195918	A2G1F	A4G0F	A3G0F	A4G0F	A2G1	A2G0	Free	Free
605	9718.24	9714.59	-3.65	4.55945e-07	0.00288499	0.461583	A2G0F	A3G1F	A4G0F	A4G0F	A2G0	A2G1	Free	Free
606	9718.24	9714.59	-3.65	3.23948e-07	0.00204978	0.327953	A2G0F	A2G1F	A4G0F	A3G0F	A3G0	A3G1	Free	Free
607	9718.24	9714.59	-3.65	1.01244e-07	0.000640621	0.102496	A3G0F	A3G0F	A3G0F	A3G1F	A3G0	A2G1	Free	Free
608	9718.24	9714.59	-3.65	2.18693e-07	0.00138378	0.221398	A3G1F	A3G0F	A3G0F	A4G0F	A2G0	A2G1	Free	Free
609	9718.24	9714.59	-3.65	3.23948e-07	0.00204978	0.327953	A2G1F	A2G0F	A4G0F	A3G0F	A3G0	A3G1	Free	Free
610	9718.24	9714.59	-3.65	1.1232e-07	0.000710707	0.113709	A2G0F	A4G0F	A3G0F	A4G1F	A2G0	A2G1	Free	Free
611	9718.24	9714.59	-3.65	2.0198e-07	0.00127802	0.204477	A2G1F	A3G0F	A2G0F	A4G0F	A3G1	A3G0	Free	Free
612	9718.24	9714.6	-3.64	8.1203e-08	0.000513812	0.0822072	A2G1F	A4G0F	A4G1F	A2G0F	A2G0	A3G0	Free	Free
613	9718.24	9714.6	-3.64	1.75756e-07	0.00111209	0.177929	A3G1F	A2G0F	A4G1F	A4G0F	A2G0	A2G0	Free	Free
614	9718.24	9714.6	-3.64	1.77849e-07	0.00112534	0.180048	A2G1F	A3G0F	A3G0F	A4G1F	A3G0	A2G0	Free	Free
615	9718.24	9714.6	-3.64	1.16013e-07	0.000734074	0.117448	A2G0F	A3G1F	A4G0F	A3G1F	A3G0	A2G0	Free	Free
616	9718.24	9714.6	-3.64	3.7079e-07	0.00234617	0.375375	A2G0F	A2G1F	A4G1F	A4G0F	A2G0	A3G0	Free	Free
617	9718.24	9714.6	-3.64	1.60206e-07	0.0010137	0.162187	A2G0F	A3G1F	A4G1F	A2G0F	A3G0	A3G0	Free	Free
618	9718.24	9714.6	-3.64	1.93593e-07	0.00122496	0.195987	A2G1F	A3G0F	A4G1F	A2G0F	A3G0	A3G0	Free	Free
619	9718.24	9714.6	-3.64	3.7079e-07	0.00234617	0.375375	A2G0F	A2G1F	A4G0F	A4G1F	A2G0	A3G0	Free	Free
620	9718.24	9714.6	-3.64	2.5358e-07	0.00160453	0.256716	A2G1F	A3G1F	A3G0F	A4G0F	A3G0	A2G0	Free	Free
621	9718.24	9714.6	-3.64	1.30839e-07	0.000827882	0.132457	A3G1F	A3G1F	A2G0F	A4G0F	A3G0	A2G0	Free	Free
622	9718.24	9714.6	-3.64	1.47177e-07	0.00093126	0.148997	A3G1F	A2G0F	A3G0F	A4G1F	A3G0	A2G0	Free	Free
623	9718.24	9714.6	-3.64	8.1366e-08	0.000514843	0.0823722	A3G0F	A2G0F	A4G1F	A3G1F	A2G0	A3G0	Free	Free
624	9718.24	9714.6	-3.64	7.45989e-08	0.000472024	0.0755214	A2G1F	A4G0F	A4G1F	A3G0F	A2G0	A2G0	Free	Free
625	9718.24	9714.6	-3.64	9.71489e-08	0.000614709	0.0983502	A2G0F	A3G1F	A3G1F	A3G0F	A3G0	A3G0	Free	Free
626	9718.24	9714.6	-3.64	1.00653e-07	0.000636882	0.101898	A3G1F	A3G1F	A3G0F	A3G0F	A3G0	A2G0	Free	Free
627	9718.24	9714.6	-3.64	8.1203e-08	0.000513812	0.0822072	A4G0F	A2G1F	A4G1F	A2G0F	A3G0	A2G0	Free	Free
628	9718.24	9714.6	-3.64	1.30839e-07	0.000827882	0.132457	A3G1F	A3G1F	A2G0F	A4G0F	A2G0	A3G0	Free	Free
629	9718.24	9714.6	-3.64	3.7079e-07	0.00234617	0.375375	A2G1F	A2G0F	A4G0F	A4G1F	A2G0	A3G0	Free	Free
630	9718.24	9714.6	-3.64	3.7079e-07	0.00234617	0.375375	A2G1F	A2G0F	A4G1F	A4G0F	A3G0	A2G0	Free	Free
631	9718.24	9714.6	-3.64	1.77849e-07	0.00112534	0.180048	A2G1F	A3G0F	A4G1F	A3G0F	A2G0	A3G0	Free	Free
632	9718.24	9714.6	-3.64	9.71489e-08	0.000614709	0.0983502	A3G1F	A2G0F	A3G1F	A3G0F	A3G0	A3G0	Free	Free
633	9718.24	9714.6	-3.64	2.5358e-07	0.00160453	0.256716	A3G1F	A2G1F	A3G0F	A4G0F	A3G0	A2G0	Free	Free
634	9718.24	9714.6	-3.64	2.12384e-07	0.00134386	0.21501	A2G1F	A3G0F	A4G1F	A4G0F	A2G0	A2G0	Free	Free
635	9718.24	9714.6	-3.64	9.17639e-08	0.000580635	0.0928986	A3G0F	A3G1F	A2G0F	A4G1F	A2G0	A3G0	Free	Free
636	9718.24	9714.6	-3.64	8.43009e-08	0.000533414	0.0853434	A3G1F	A3G0F	A4G1F	A3G0F	A2G0	A2G0	Free	Free
637	9718.24	9714.6	-3.64	2.12384e-07	0.00134386	0.21501	A2G1F	A3G0F	A4G0F	A4G1F	A2G0	A2G0	Free	Free
638	9718.24	9714.6	-3.64	1.17395e-07	0.000742816	0.118847	A3G0F	A2G1F	A3G1F	A3G0F	A3G0	A3G0	Free	Free
639	9718.24	9714.6	-3.64	1.47177e-07	0.00093126	0.148997	A3G1F	A2G0F	A4G1F	A3G0F	A3G0	A2G0	Free	Free
640	9718.24	9714.6	-3.64	6.38858e-07	0.00404237	0.646758	A2G1F	A2G1F	A4G0F	A4G0F	A2G0	A3G0	Free	Free
641	9718.24	9714.6	-3.64	8.1203e-08	0.000513812	0.0822072	A4G0F	A2G1F	A4G1F	A2G0F	A2G0	A3G0	Free	Free
642	9718.24	9714.6	-3.64	8.1366e-08	0.000514843	0.0823722	A3G0F	A2G0F	A3G1F	A4G1F	A2G0	A3G0	Free	Free
643	9718.24	9714.6	-3.64	2.12384e-07	0.00134386	0.21501	A3G0F	A2G1F	A4G1F	A4G0F	A2G0	A2G0	Free	Free
644	9718.24	9714.6	-3.64	2.12347e-07	0.00134362	0.214973	A3G1F	A2G1F	A3G0F	A3G0F	A3G0	A3G0	Free	Free
645	9718.24	9714.6	-3.64	1.42053e-07	0.000898838	0.143809	A2G0F	A2G0F	A3G1F	A4G1F	A3G0	A3G0	Free	Free
646	9718.24	9714.6	-3.64	7.45989e-08	0.000472024	0.0755214	A2G1F	A4G0F	A3G0F	A4G1F	A2G0	A2G0	Free	Free
647	9718.24	9714.6	-3.64	5.34976e-07	0.00338506	0.541591	A2G1F	A2G1F	A4G0F	A3G0F	A3G0	A3G0	Free	Free
648	9718.24	9714.6	-3.64	8.1203e-08	0.000513812	0.0822072	A2G1F	A4G0F	A4G1F	A2G0F	A3G0	A2G0	Free	Free
649	9718.24	9714.6	-3.64	2.5358e-07	0.00160453	0.256716	A2G1F	A3G1F	A3G0F	A4G0F	A2G0	A3G0	Free	Free
650	9718.24	9714.6	-3.64	6.6451e-08	0.000420468	0.0672727	A3G0F	A3G1F	A3G1F	A4G0F	A2G0	A2G0	Free	Free
651	9718.24	9714.6	-3.64	3.10497e-07	0.00196467	0.314337	A2G0F	A2G1F	A3G0F	A4G1F	A3G0	A3G0	Free	Free
652	9718.24	9714.6	-3.64	3.7079e-07	0.00234617	0.375375	A2G1F	A2G0F	A4G0F	A4G1F	A3G0	A2G0	Free	Free
653	9718.24	9714.6	-3.64	1.17395e-07	0.000742816	0.118847	A2G1F	A3G0F	A3G0F	A3G1F	A3G0	A3G0	Free	Free
654	9718.24	9714.6	-3.64	1.93593e-07	0.00122496	0.195987	A2G1F	A3G0F	A2G0F	A4G1F	A3G0	A3G0	Free	Free
655	9718.24	9714.6	-3.64	1.75756e-07	0.00111209	0.177929	A3G1F	A2G0F	A4G0F	A4G1F	A2G0	A2G0	Free	Free
656	9718.24	9714.6	-3.64	1.77849e-07	0.00112534	0.180048	A3G0F	A2G1F	A4G1F	A3G0F	A3G0	A2G0	Free	Free
657	9718.24	9714.6	-3.64	8.1366e-08	0.000514843	0.0823722	A3G0F	A2G0F	A3G1F	A4G1F	A3G0	A2G0	Free	Free
658	9718.24	9714.6	-3.64	5.34976e-07	0.00338506	0.541591	A2G1F	A2G1F	A3G0F	A4G0F	A3G0	A3G0	Free	Free
659	9718.24	9714.6	-3.64	1.77849e-07	0.00112534	0.180048	A3G0F	A2G1F	A4G1F	A3G0F	A2G0	A3G0	Free	Free
660	9718.24	9714.6	-3.64	6.6451e-08	0.000420468	0.0672727	A3G1F	A3G0F	A3G1F	A4G0F	A2G0	A2G0	Free	Free
661	9718.24	9714.6	-3.64	1.00653e-07	0.000636882	0.101898	A3G1F	A3G1F	A3G0F	A3G0F	A2G0	A3G0	Free	Free
662	9718.24	9714.6	-3.64	8.43009e-08	0.000533414	0.0853434	A3G0F	A3G1F	A4G1F	A3G0F	A2G0	A2G0	Free	Free
663	9718.24	9714.6	-3.64	9.17639e-08	0.000580635	0.0928986	A3G0F	A3G1F	A4G1F	A2G0F	A2G0	A3G0	Free	Free
664	9718.24	9714.6	-3.64	9.17639e-08	0.000580635	0.0928986	A3G0F	A3G1F	A2G0F	A4G1F	A3G0	A2G0	Free	Free
665	9718.24	9714.6	-3.64	6.05718e-08	0.000383268	0.0613209	A3G1F	A3G0F	A2G0F	A3G1F	A3G0	A3G0	Free	Free
666	9718.24	9714.6	-3.64	1.09564e-07	0.000693264	0.110919	A3G1F	A3G1F	A3G0F	A2G0F	A3G0	A3G0	Free	Free
667	9718.24	9714.6	-3.64	9.17639e-08	0.000580635	0.0928986	A3G0F	A3G1F	A4G1F	A2G0F	A3G0	A2G0	Free	Free
668	9718.24	9714.6	-3.64	2.12384e-07	0.00134386	0.21501	A3G0F	A2G1F	A4G0F	A4G1F	A2G0	A2G0	Free	Free
669	9718.24	9714.6	-3.64	1.47177e-07	0.00093126	0.148997	A3G1F	A2G0F	A4G1F	A3G0F	A2G0	A3G0	Free	Free
670	9718.24	9714.6	-3.64	1.75756e-07	0.00111209	0.177929	A2G0F	A3G1F	A4G1F	A4G0F	A2G0	A2G0	Free	Free
671	9718.24	9714.6	-3.64	1.20198e-07	0.000760552	0.121684	A3G1F	A3G1F	A3G0F	A4G0F	A2G0	A2G0	Free	Free
672	9718.24	9714.6	-3.64	1.40191e-07	0.000887057	0.141924	A3G0F	A2G1F	A3G1F	A4G0F	A3G0	A2G0	Free	Free
673	9718.24	9714.6	-3.64	2.44752e-07	0.00154867	0.247779	A2G1F	A2G0F	A4G0F	A3G1F	A3G0	A3G0	Free	Free
674	9718.24	9714.6	-3.64	3.7079e-07	0.00234617	0.375375	A2G0F	A2G1F	A4G1F	A4G0F	A3G0	A2G0	Free	Free
675	9718.24	9714.6	-3.64	1.23266e-07	0.000779966	0.124791	A2G0F	A3G0F	A4G1F	A4G1F	A2G0	A2G0	Free	Free
676	9718.24	9714.6	-3.64	3.7079e-07	0.00234617	0.375375	A2G1F	A2G0F	A4G1F	A4G0F	A2G0	A3G0	Free	Free
677	9718.24	9714.6	-3.64	1.60206e-07	0.0010137	0.162187	A3G1F	A2G0F	A4G1F	A2G0F	A3G0	A3G0	Free	Free
678	9718.24	9714.6	-3.64	1.09564e-07	0.000693264	0.110919	A3G1F	A3G1F	A2G0F	A3G0F	A3G0	A3G0	Free	Free
679	9718.24	9714.6	-3.64	6.6451e-08	0.000420468	0.0672727	A3G1F	A3G0F	A4G0F	A3G1F	A2G0	A2G0	Free	Free
680	9718.24	9714.6	-3.64	1.16013e-07	0.000734074	0.117448	A2G0F	A3G1F	A3G1F	A4G0F	A3G0	A2G0	Free	Free
681	9718.24	9714.6	-3.64	8.1203e-08	0.000513812	0.0822072	A4G0F	A2G1F	A2G0F	A4G1F	A3G0	A2G0	Free	Free
682	9718.24	9714.6	-3.64	2.76029e-07	0.00174657	0.279443	A2G1F	A3G1F	A2G0F	A4G0F	A3G0	A3G0	Free	Free
683	9718.24	9714.6	-3.64	1.93593e-07	0.00122496	0.195987	A3G0F	A2G1F	A4G1F	A2G0F	A3G0	A3G0	Free	Free
684	9718.24	9714.6	-3.64	1.16013e-07	0.000734074	0.117448	A2G0F	A3G1F	A3G1F	A4G0F	A2G0	A3G0	Free	Free
685	9718.24	9714.6	-3.64	8.1366e-08	0.000514843	0.0823722	A2G0F	A3G0F	A3G1F	A4G1F	A2G0	A3G0	Free	Free
686	9718.24	9714.6	-3.64	8.1366e-08	0.000514843	0.0823722	A3G0F	A2G0F	A4G1F	A3G1F	A3G0	A2G0	Free	Free
687	9718.24	9714.6	-3.64	1.17395e-07	0.000742816	0.118847	A3G0F	A2G1F	A3G0F	A3G1F	A3G0	A3G0	Free	Free
688	9718.24	9714.6	-3.64	1.16013e-07	0.000734074	0.117448	A3G1F	A2G0F	A3G1F	A4G0F	A2G0	A3G0	Free	Free
689	9718.24	9714.6	-3.64	2.76029e-07	0.00174657	0.279443	A3G1F	A2G1F	A2G0F	A4G0F	A3G0	A3G0	Free	Free
690	9718.24	9714.6	-3.64	1.47177e-07	0.00093126	0.148997	A3G1F	A2G0F	A3G0F	A4G1F	A2G0	A3G0	Free	Free
691	9718.24	9714.6	-3.64	1.40191e-07	0.000887057	0.141924	A2G1F	A3G0F	A4G0F	A3G1F	A3G0	A2G0	Free	Free
692	9718.24	9714.6	-3.64	9.17639e-08	0.000580635	0.0928986	A3G1F	A3G0F	A2G0F	A4G1F	A2G0	A3G0	Free	Free
693	9718.24	9714.6	-3.64	1.40191e-07	0.000887057	0.141924	A2G1F	A3G0F	A3G1F	A4G0F	A2G0	A3G0	Free	Free
694	9718.24	9714.6	-3.64	9.17639e-08	0.000580635	0.0928986	A3G1F	A3G0F	A4G1F	A2G0F	A2G0	A3G0	Free	Free
695	9718.24	9714.6	-3.64	1.40191e-07	0.000887057	0.141924	A2G1F	A3G0F	A3G1F	A4G0F	A3G0	A2G0	Free	Free
696	9718.24	9714.6	-3.64	7.45989e-08	0.000472024	0.0755214	A4G0F	A2G1F	A3G0F	A4G1F	A2G0	A2G0	Free	Free
697	9718.24	9714.6	-3.64	7.45989e-08	0.000472024	0.0755214	A4G0F	A2G1F	A4G1F	A3G0F	A2G0	A2G0	Free	Free
698	9718.24	9714.6	-3.64	8.1366e-08	0.000514843	0.0823722	A2G0F	A3G0F	A4G1F	A3G1F	A2G0	A3G0	Free	Free
699	9718.24	9714.6	-3.64	2.15204e-07	0.0013617	0.217865	A2G0F	A2G0F	A4G1F	A4G1F	A2G0	A3G0	Free	Free
700	9718.24	9714.6	-3.64	1.47177e-07	0.00093126	0.148997	A2G0F	A3G1F	A3G0F	A4G1F	A3G0	A2G0	Free	Free
701	9718.24	9714.6	-3.64	1.40191e-07	0.000887057	0.141924	A3G0F	A2G1F	A4G0F	A3G1F	A2G0	A3G0	Free	Free
702	9718.24	9714.6	-3.64	8.1203e-08	0.000513812	0.0822072	A2G1F	A4G0F	A2G0F	A4G1F	A2G0	A3G0	Free	Free
703	9718.24	9714.6	-3.64	1.75756e-07	0.00111209	0.177929	A2G0F	A3G1F	A4G0F	A4G1F	A2G0	A2G0	Free	Free
704	9718.24	9714.6	-3.64	3.10497e-07	0.00196467	0.314337	A2G0F	A2G1F	A4G1F	A3G0F	A3G0	A3G0	Free	Free
705	9718.24	9714.6	-3.64	9.17639e-08	0.000580635	0.0928986	A3G1F	A3G0F	A4G1F	A2G0F	A3G0	A2G0	Free	Free
706	9718.24	9714.6	-3.64	1.23266e-07	0.000779966	0.124791	A3G0F	A2G0F	A4G1F	A4G1F	A2G0	A2G0	Free	Free
707	9718.24	9714.6	-3.64	2.44752e-07	0.00154867	0.247779	A2G0F	A2G1F	A4G0F	A3G1F	A3G0	A3G0	Free	Free
708	9718.24	9714.6	-3.64	3.7079e-07	0.00234617	0.375375	A2G0F	A2G1F	A4G0F	A4G1F	A3G0	A2G0	Free	Free
709	9718.24	9714.6	-3.64	2.44752e-07	0.00154867	0.247779	A2G0F	A2G1F	A3G1F	A4G0F	A3G0	A3G0	Free	Free
710	9718.24	9714.6	-3.64	6.38858e-07	0.00404237	0.646758	A2G1F	A2G1F	A4G0F	A4G0F	A3G0	A2G0	Free	Free
711	9718.24	9714.6	-3.64	1.40191e-07	0.000887057	0.141924	A3G0F	A2G1F	A4G0F	A3G1F	A3G0	A2G0	Free	Free
712	9718.24	9714.6	-3.64	2.15204e-07	0.0013617	0.217865	A2G0F	A2G0F	A4G1F	A4G1F	A3G0	A2G0	Free	Free
713	9718.24	9714.6	-3.64	1.17395e-07	0.000742816	0.118847	A2G1F	A3G0F	A3G1F	A3G0F	A3G0	A3G0	Free	Free
714	9718.24	9714.6	-3.64	8.1366e-08	0.000514843	0.0823722	A2G0F	A3G0F	A4G1F	A3G1F	A3G0	A2G0	Free	Free
715	9718.24	9714.6	-3.64	1.60206e-07	0.0010137	0.162187	A3G1F	A2G0F	A2G0F	A4G1F	A3G0	A3G0	Free	Free
716	9718.24	9714.6	-3.64	6.6451e-08	0.000420468	0.0672727	A3G0F	A3G1F	A4G0F	A3G1F	A2G0	A2G0	Free	Free
717	9718.24	9714.6	-3.64	8.43009e-08	0.000533414	0.0853434	A3G0F	A3G1F	A3G0F	A4G1F	A2G0	A2G0	Free	Free
718	9718.24	9714.6	-3.64	1.16013e-07	0.000734074	0.117448	A3G1F	A2G0F	A4G0F	A3G1F	A3G0	A2G0	Free	Free
719	9718.24	9714.6	-3.64	8.1203e-08	0.000513812	0.0822072	A4G0F	A2G1F	A2G0F	A4G1F	A2G0	A3G0	Free	Free
720	9718.24	9714.6	-3.64	1.40191e-07	0.000887057	0.141924	A3G0F	A2G1F	A3G1F	A4G0F	A2G0	A3G0	Free	Free
721	9718.24	9714.6	-3.64	9.71489e-08	0.000614709	0.0983502	A3G1F	A2G0F	A3G0F	A3G1F	A3G0	A3G0	Free	Free
722	9718.24	9714.6	-3.64	6.05718e-08	0.000383268	0.0613209	A3G1F	A3G0F	A3G1F	A2G0F	A3G0	A3G0	Free	Free
723	9718.24	9714.6	-3.64	6.05718e-08	0.000383268	0.0613209	A3G0F	A3G1F	A2G0F	A3G1F	A3G0	A3G0	Free	Free
724	9718.24	9714.6	-3.64	2.12347e-07	0.00134362	0.214973	A2G1F	A3G1F	A3G0F	A3G0F	A3G0	A3G0	Free	Free
725	9718.24	9714.6	-3.64	1.47177e-07	0.00093126	0.148997	A2G0F	A3G1F	A3G0F	A4G1F	A2G0	A3G0	Free	Free
726	9718.24	9714.6	-3.64	8.1203e-08	0.000513812	0.0822072	A2G1F	A4G0F	A2G0F	A4G1F	A3G0	A2G0	Free	Free
727	9718.24	9714.6	-3.64	1.47177e-07	0.00093126	0.148997	A2G0F	A3G1F	A4G1F	A3G0F	A3G0	A2G0	Free	Free
728	9718.24	9714.6	-3.64	2.5358e-07	0.00160453	0.256716	A3G1F	A2G1F	A3G0F	A4G0F	A2G0	A3G0	Free	Free
729	9718.24	9714.6	-3.64	6.05718e-08	0.000383268	0.0613209	A3G0F	A3G1F	A3G1F	A2G0F	A3G0	A3G0	Free	Free
730	9718.24	9714.6	-3.64	1.77849e-07	0.00112534	0.180048	A3G0F	A2G1F	A3G0F	A4G1F	A2G0	A3G0	Free	Free
731	9718.24	9714.6	-3.64	1.93593e-07	0.00122496	0.195987	A3G0F	A2G1F	A2G0F	A4G1F	A3G0	A3G0	Free	Free
732	9718.24	9714.6	-3.64	1.77849e-07	0.00112534	0.180048	A3G0F	A2G1F	A3G0F	A4G1F	A3G0	A2G0	Free	Free
733	9718.24	9714.6	-3.64	1.16013e-07	0.000734074	0.117448	A3G1F	A2G0F	A4G0F	A3G1F	A2G0	A3G0	Free	Free
734	9718.24	9714.6	-3.64	1.40191e-07	0.000887057	0.141924	A2G1F	A3G0F	A4G0F	A3G1F	A2G0	A3G0	Free	Free
735	9718.24	9714.6	-3.64	1.77849e-07	0.00112534	0.180048	A2G1F	A3G0F	A4G1F	A3G0F	A3G0	A2G0	Free	Free
736	9718.24	9714.6	-3.64	1.47177e-07	0.00093126	0.148997	A2G0F	A3G1F	A4G1F	A3G0F	A2G0	A3G0	Free	Free
737	9718.24	9714.6	-3.64	1.16013e-07	0.000734074	0.117448	A3G1F	A2G0F	A3G1F	A4G0F	A3G0	A2G0	Free	Free
738	9718.24	9714.6	-3.64	1.42053e-07	0.000898838	0.143809	A2G0F	A2G0F	A4G1F	A3G1F	A3G0	A3G0	Free	Free
739	9718.24	9714.6	-3.64	9.17639e-08	0.000580635	0.0928986	A3G1F	A3G0F	A2G0F	A4G1F	A3G0	A2G0	Free	Free
740	9718.24	9714.6	-3.64	3.10497e-07	0.00196467	0.314337	A2G1F	A2G0F	A3G0F	A4G1F	A3G0	A3G0	Free	Free
741	9718.24	9714.6	-3.64	3.10497e-07	0.00196467	0.314337	A2G1F	A2G0F	A4G1F	A3G0F	A3G0	A3G0	Free	Free
742	9718.24	9714.6	-3.64	8.1366e-08	0.000514843	0.0823722	A2G0F	A3G0F	A3G1F	A4G1F	A3G0	A2G0	Free	Free
743	9718.24	9714.6	-3.64	1.16013e-07	0.000734074	0.117448	A2G0F	A3G1F	A4G0F	A3G1F	A2G0	A3G0	Free	Free
744	9718.24	9714.6	-3.64	8.43009e-08	0.000533414	0.0853434	A3G1F	A3G0F	A3G0F	A4G1F	A2G0	A2G0	Free	Free
745	9718.24	9714.6	-3.64	1.60206e-07	0.0010137	0.162187	A2G0F	A3G1F	A2G0F	A4G1F	A3G0	A3G0	Free	Free
746	9718.24	9714.6	-3.64	1.77849e-07	0.00112534	0.180048	A2G1F	A3G0F	A3G0F	A4G1F	A2G0	A3G0	Free	Free
747	9718.24	9714.6	-3.64	9.71489e-08	0.000614709	0.0983502	A2G0F	A3G1F	A3G0F	A3G1F	A3G0	A3G0	Free	Free
748	9718.24	9714.6	-3.64	2.44752e-07	0.00154867	0.247779	A2G1F	A2G0F	A3G1F	A4G0F	A3G0	A3G0	Free	Free
749	9718.24	9714.6	-3.64	1.30839e-07	0.000827882	0.132457	A3G1F	A3G1F	A4G0F	A2G0F	A2G0	A3G0	Free	Free
750	9718.24	9714.6	-3.64	2.76029e-07	0.00174657	0.279443	A2G1F	A3G1F	A4G0F	A2G0F	A3G0	A3G0	Free	Free
751	9718.24	9714.6	-3.64	3.02821e-07	0.0019161	0.306566	A3G1F	A2G1F	A4G0F	A4G0F	A2G0	A2G0	Free	Free
752	9718.24	9714.6	-3.64	2.5358e-07	0.00160453	0.256716	A2G1F	A3G1F	A4G0F	A3G0F	A2G0	A3G0	Free	Free
753	9718.24	9714.6	-3.64	3.02821e-07	0.0019161	0.306566	A2G1F	A3G1F	A4G0F	A4G0F	A2G0	A2G0	Free	Free
754	9718.24	9714.6	-3.64	1.20198e-07	0.000760552	0.121684	A3G1F	A3G1F	A4G0F	A3G0F	A2G0	A2G0	Free	Free
755	9718.24	9714.6	-3.64	2.5358e-07	0.00160453	0.256716	A3G1F	A2G1F	A4G0F	A3G0F	A2G0	A3G0	Free	Free
756	9718.24	9714.6	-3.64	1.30839e-07	0.000827882	0.132457	A3G1F	A3G1F	A4G0F	A2G0F	A3G0	A2G0	Free	Free
757	9718.24	9714.6	-3.64	2.5358e-07	0.00160453	0.256716	A3G1F	A2G1F	A4G0F	A3G0F	A3G0	A2G0	Free	Free
758	9718.24	9714.6	-3.64	2.5358e-07	0.00160453	0.256716	A2G1F	A3G1F	A4G0F	A3G0F	A3G0	A2G0	Free	Free
759	9718.24	9714.6	-3.64	2.76029e-07	0.00174657	0.279443	A3G1F	A2G1F	A4G0F	A2G0F	A3G0	A3G0	Free	Free
760	9718.24	9720.54	2.3	6.31345e-08	0.000399483	0.0639152	A2G0F	A2S1G1F	A2G0F	A3G0F	A2G0	A3G2	Free	Free
761	9718.24	9720.54	2.3	6.82887e-08	0.000432096	0.0691331	A2S1G1F	A2G0F	A2G0F	A3G0F	A2G1	A3G1	Free	Free
762	9718.24	9720.54	2.3	6.82887e-08	0.000432096	0.0691331	A2G0F	A2S1G1F	A3G0F	A2G0F	A2G1	A3G1	Free	Free
763	9718.24	9720.54	2.3	1.1454e-07	0.000724751	0.115956	A2G0F	A2G0F	A3G0F	A2G0F	A2G1	A3S1G2	Free	Free
764	9718.24	9720.54	2.3	6.31345e-08	0.000399483	0.0639152	A2G0F	A2S1G1F	A3G0F	A2G0F	A2G0	A3G2	Free	Free
765	9718.24	9720.54	2.3	6.87237e-08	0.000434849	0.0695735	A2G0F	A2S1G1F	A2G0F	A2G0F	A3G2	A3G0	Free	Free
766	9718.24	9720.54	2.3	6.87237e-08	0.000434849	0.0695735	A2S1G1F	A2G0F	A2G0F	A2G0F	A3G2	A3G0	Free	Free
767	9718.24	9720.54	2.3	1.1454e-07	0.000724751	0.115956	A2G0F	A2G0F	A2G0F	A3G0F	A2G1	A3S1G2	Free	Free
768	9718.24	9720.54	2.3	6.87237e-08	0.000434849	0.0695735	A2G0F	A2S1G1F	A2G0F	A2G0F	A3G0	A3G2	Free	Free
769	9718.24	9720.54	2.3	6.31345e-08	0.000399483	0.0639152	A2S1G1F	A2G0F	A2G0F	A3G0F	A2G0	A3G2	Free	Free
770	9718.24	9720.54	2.3	6.87237e-08	0.000434849	0.0695735	A2S1G1F	A2G0F	A2G0F	A2G0F	A3G0	A3G2	Free	Free
771	9718.24	9720.54	2.3	6.31345e-08	0.000399483	0.0639152	A2S1G1F	A2G0F	A3G0F	A2G0F	A2G0	A3G2	Free	Free
772	9718.24	9720.54	2.3	6.82887e-08	0.000432096	0.0691331	A2S1G1F	A2G0F	A3G0F	A2G0F	A2G1	A3G1	Free	Free
773	9718.24	9720.54	2.3	7.14151e-08	0.000451878	0.0722982	A2G0F	A3G0F	A2G0F	A2G0F	A2G1	A3S1G2	Free	Free
774	9718.24	9720.54	2.3	6.31345e-08	0.000399483	0.0639152	A2S1G1F	A2G0F	A3G0F	A2G0F	A3G2	A2G0	Free	Free
775	9718.24	9720.54	2.3	6.31345e-08	0.000399483	0.0639152	A2S1G1F	A2G0F	A2G0F	A3G0F	A3G2	A2G0	Free	Free
776	9718.24	9720.54	2.3	6.31345e-08	0.000399483	0.0639152	A2G0F	A2S1G1F	A3G0F	A2G0F	A3G2	A2G0	Free	Free
777	9718.24	9720.54	2.3	7.14151e-08	0.000451878	0.0722982	A3G0F	A2G0F	A2G0F	A2G0F	A2G1	A3S1G2	Free	Free
778	9718.24	9720.54	2.3	6.31345e-08	0.000399483	0.0639152	A2G0F	A2S1G1F	A2G0F	A3G0F	A3G2	A2G0	Free	Free
779	9718.24	9720.54	2.3	6.82887e-08	0.000432096	0.0691331	A2G0F	A2S1G1F	A2G0F	A3G0F	A2G1	A3G1	Free	Free
780	9718.24	9720.54	2.3	2.0277e-07	0.00128303	0.205278	A2S1G1F	A2G0F	A4G0F	A2G0F	A2G1	A2G1	Free	Free
781	9718.24	9720.54	2.3	9.72586e-08	0.000615403	0.0984613	A2S1G1F	A3G0F	A3G0F	A2G0F	A2G1	A2G1	Free	Free
782	9718.24	9720.54	2.3	9.72586e-08	0.000615403	0.0984613	A2S1G1F	A3G0F	A2G0F	A3G0F	A2G1	A2G1	Free	Free
783	9718.24	9720.54	2.3	7.14151e-08	0.000451878	0.0722982	A3G0F	A2G0F	A2G0F	A2G0F	A3S1G2	A2G1	Free	Free
784	9718.24	9720.54	2.3	1.1454e-07	0.000724751	0.115956	A2G0F	A2G0F	A2G0F	A3G0F	A3S1G2	A2G1	Free	Free
785	9718.24	9720.54	2.3	7.14151e-08	0.000451878	0.0722982	A2G0F	A3G0F	A2G0F	A2G0F	A3S1G2	A2G1	Free	Free
786	9718.24	9720.54	2.3	6.82887e-08	0.000432096	0.0691331	A2S1G1F	A2G0F	A3G0F	A2G0F	A3G1	A2G1	Free	Free
787	9718.24	9720.54	2.3	6.71025e-08	0.000424591	0.0679323	A2G0F	A2G0F	A2G0F	A4S1G1F	A2G1	A2G1	Free	Free
788	9718.24	9720.54	2.3	2.0277e-07	0.00128303	0.205278	A2G0F	A2S1G1F	A2G0F	A4G0F	A2G1	A2G1	Free	Free
789	9718.24	9720.54	2.3	1.55989e-07	0.000987022	0.157918	A2S1G1F	A2G0F	A3G0F	A3G0F	A2G1	A2G1	Free	Free
790	9718.24	9720.54	2.3	1.1454e-07	0.000724751	0.115956	A2G0F	A2G0F	A3G0F	A2G0F	A3S1G2	A2G1	Free	Free
791	9718.24	9720.54	2.3	6.71025e-08	0.000424591	0.0679323	A2G0F	A2G0F	A4S1G1F	A2G0F	A2G1	A2G1	Free	Free
792	9718.24	9720.54	2.3	2.0277e-07	0.00128303	0.205278	A2G0F	A2S1G1F	A4G0F	A2G0F	A2G1	A2G1	Free	Free
793	9718.24	9720.54	2.3	6.82887e-08	0.000432096	0.0691331	A2S1G1F	A2G0F	A2G0F	A3G0F	A3G1	A2G1	Free	Free
794	9718.24	9720.54	2.3	9.72586e-08	0.000615403	0.0984613	A3G0F	A2S1G1F	A2G0F	A3G0F	A2G1	A2G1	Free	Free
795	9718.24	9720.54	2.3	2.0277e-07	0.00128303	0.205278	A2S1G1F	A2G0F	A2G0F	A4G0F	A2G1	A2G1	Free	Free
796	9718.24	9720.54	2.3	6.82887e-08	0.000432096	0.0691331	A2G0F	A2S1G1F	A3G0F	A2G0F	A3G1	A2G1	Free	Free
797	9718.24	9720.54	2.3	1.55989e-07	0.000987022	0.157918	A2G0F	A2S1G1F	A3G0F	A3G0F	A2G1	A2G1	Free	Free
798	9718.24	9720.54	2.3	9.72586e-08	0.000615403	0.0984613	A3G0F	A2S1G1F	A3G0F	A2G0F	A2G1	A2G1	Free	Free
799	9718.24	9720.54	2.3	6.82887e-08	0.000432096	0.0691331	A2G0F	A2S1G1F	A2G0F	A3G0F	A3G1	A2G1	Free	Free
800	9718.24	9720.55	2.31	1.12774e-07	0.000713576	0.114168	A2G1F	A2S1G1F	A2G0F	A3G0F	A3G0	A2G1	Free	Free
801	9718.24	9720.55	2.31	1.34672e-07	0.000852138	0.136338	A2S1G1F	A2G1F	A2G0F	A4G0F	A2G1	A2G0	Free	Free
802	9718.24	9720.55	2.31	7.47768e-08	0.00047315	0.0757015	A2G0F	A2G2F	A3S1G0F	A3G0F	A2G1	A2G0	Free	Free
803	9718.24	9720.55	2.31	1.34672e-07	0.000852138	0.136338	A2G1F	A2S1G1F	A2G0F	A4G0F	A2G1	A2G0	Free	Free
804	9718.24	9720.55	2.31	1.15808e-07	0.000732777	0.11724	A2S1G1F	A2G2F	A3G0F	A2G0F	A2G0	A3G0	Free	Free
805	9718.24	9720.55	2.31	8.13966e-08	0.000515036	0.0824031	A2G0F	A2G2F	A3S1G0F	A2G0F	A2G1	A3G0	Free	Free
806	9718.24	9720.55	2.31	1.04756e-07	0.000662843	0.106051	A3S1G2F	A2G0F	A3G0F	A2G0F	A2G0	A2G1	Free	Free
807	9718.24	9720.55	2.31	1.26061e-07	0.000797648	0.127619	A2S1G1F	A2G2F	A2G0F	A2G0F	A3G0	A3G0	Free	Free
808	9718.24	9720.55	2.31	1.15808e-07	0.000732777	0.11724	A2S1G1F	A2G2F	A3G0F	A2G0F	A3G0	A2G0	Free	Free
809	9718.24	9720.55	2.31	1.34672e-07	0.000852138	0.136338	A2G1F	A2S1G1F	A2G0F	A4G0F	A2G0	A2G1	Free	Free
810	9718.24	9720.55	2.31	6.55967e-08	0.000415063	0.0664079	A2G0F	A2G2F	A4G0F	A2G0F	A2S1G1	A2G0	Free	Free
811	9718.24	9720.55	2.31	1.12774e-07	0.000713576	0.114168	A2G1F	A2S1G1F	A2G0F	A3G0F	A2G1	A3G0	Free	Free
812	9718.24	9720.55	2.31	1.38296e-07	0.000875068	0.140006	A2G2F	A2S1G1F	A4G0F	A2G0F	A2G0	A2G0	Free	Free
813	9718.24	9720.55	2.31	7.33209e-08	0.000463938	0.0742276	A4S1G3F	A2G0F	A2G0F	A2G0F	A2G0	A2G0	Free	Free
814	9718.24	9720.55	2.31	1.38296e-07	0.000875068	0.140006	A2G2F	A2S1G1F	A2G0F	A4G0F	A2G0	A2G0	Free	Free
815	9718.24	9720.55	2.31	1.12774e-07	0.000713576	0.114168	A2G1F	A2S1G1F	A3G0F	A2G0F	A3G0	A2G1	Free	Free
816	9718.24	9720.55	2.31	6.38778e-08	0.000404187	0.0646677	A2G0F	A2G1F	A4G0F	A2G0F	A2S1G1	A2G1	Free	Free
817	9718.24	9720.55	2.31	7.6073e-08	0.000481352	0.0770137	A2G0F	A2G1F	A3G0F	A2G0F	A3S1G2	A2G0	Free	Free
818	9718.24	9720.55	2.31	8.28076e-08	0.000523964	0.0838316	A2G1F	A2G0F	A2G0F	A2G0F	A3G0	A3S1G2	Free	Free
819	9718.24	9720.55	2.31	6.55967e-08	0.000415063	0.0664079	A2G2F	A2G0F	A2G0F	A4G0F	A2S1G1	A2G0	Free	Free
820	9718.24	9720.55	2.31	6.55967e-08	0.000415063	0.0664079	A2G2F	A2G0F	A2G0F	A4G0F	A2G0	A2S1G1	Free	Free
821	9718.24	9720.55	2.31	6.38778e-08	0.000404187	0.0646677	A2G1F	A2G0F	A4G0F	A2G0F	A2S1G1	A2G1	Free	Free
822	9718.24	9720.55	2.31	1.34672e-07	0.000852138	0.136338	A2S1G1F	A2G1F	A4G0F	A2G0F	A2G1	A2G0	Free	Free
823	9718.24	9720.55	2.31	1.01572e-07	0.000642697	0.102828	A2G0F	A2G2F	A2G0F	A4S1G0F	A2G1	A2G0	Free	Free
824	9718.24	9720.55	2.31	7.6073e-08	0.000481352	0.0770137	A2G1F	A2G0F	A2G0F	A3G0F	A2G0	A3S1G2	Free	Free
825	9718.24	9720.55	2.31	1.12774e-07	0.000713576	0.114168	A2G1F	A2S1G1F	A3G0F	A2G0F	A2G1	A3G0	Free	Free
826	9718.24	9720.55	2.31	8.13966e-08	0.000515036	0.0824031	A2G2F	A2G0F	A3S1G0F	A2G0F	A2G1	A3G0	Free	Free
827	9718.24	9720.55	2.31	1.1403e-07	0.000721523	0.11544	A3S1G2F	A2G0F	A2G0F	A2G0F	A2G1	A3G0	Free	Free
828	9718.24	9720.55	2.31	1.01572e-07	0.000642697	0.102828	A2G2F	A2G0F	A4S1G0F	A2G0F	A2G1	A2G0	Free	Free
829	9718.24	9720.55	2.31	1.12774e-07	0.000713576	0.114168	A2S1G1F	A2G1F	A2G0F	A3G0F	A3G0	A2G1	Free	Free
830	9718.24	9720.55	2.31	7.33209e-08	0.000463938	0.0742276	A2G0F	A4S1G3F	A2G0F	A2G0F	A2G0	A2G0	Free	Free
831	9718.24	9720.55	2.31	7.6073e-08	0.000481352	0.0770137	A2G1F	A2G0F	A3G0F	A2G0F	A2G0	A3S1G2	Free	Free
832	9718.24	9720.55	2.31	7.6073e-08	0.000481352	0.0770137	A2G0F	A2G1F	A2G0F	A3G0F	A2G0	A3S1G2	Free	Free
833	9718.24	9720.55	2.31	1.04756e-07	0.000662843	0.106051	A3S1G2F	A2G0F	A3G0F	A2G0F	A2G1	A2G0	Free	Free
834	9718.24	9720.55	2.31	8.13966e-08	0.000515036	0.0824031	A2G2F	A2G0F	A2G0F	A3S1G0F	A2G1	A3G0	Free	Free
835	9718.24	9720.55	2.31	7.47768e-08	0.00047315	0.0757015	A2G2F	A2G0F	A3S1G0F	A3G0F	A2G1	A2G0	Free	Free
836	9718.24	9720.55	2.31	6.53148e-08	0.000413279	0.0661225	A3S1G2F	A3G0F	A2G0F	A2G0F	A2G0	A2G1	Free	Free
837	9718.24	9720.55	2.31	7.8163e-08	0.000494576	0.0791296	A2G0F	A2S1G1F	A2G0F	A4G1F	A2G1	A2G0	Free	Free
838	9718.24	9720.55	2.31	1.15808e-07	0.000732777	0.11724	A2G2F	A2S1G1F	A2G0F	A3G0F	A3G0	A2G0	Free	Free
839	9718.24	9720.55	2.31	7.8163e-08	0.000494576	0.0791296	A2S1G1F	A2G0F	A4G1F	A2G0F	A2G1	A2G0	Free	Free
840	9718.24	9720.55	2.31	1.15808e-07	0.000732777	0.11724	A2G2F	A2S1G1F	A2G0F	A3G0F	A2G0	A3G0	Free	Free
841	9718.24	9720.55	2.31	6.55967e-08	0.000415063	0.0664079	A2G0F	A2G2F	A2G0F	A4G0F	A2G0	A2S1G1	Free	Free
842	9718.24	9720.55	2.31	1.0639e-07	0.000673182	0.107706	A2S1G1F	A2G2F	A3G0F	A3G0F	A2G0	A2G0	Free	Free
843	9718.24	9720.55	2.31	1.04756e-07	0.000662843	0.106051	A3S1G2F	A2G0F	A2G0F	A3G0F	A2G0	A2G1	Free	Free
844	9718.24	9720.55	2.31	7.47768e-08	0.00047315	0.0757015	A2G0F	A2G2F	A3G0F	A3S1G0F	A2G1	A2G0	Free	Free
845	9718.24	9720.55	2.31	1.38296e-07	0.000875068	0.140006	A2S1G1F	A2G2F	A4G0F	A2G0F	A2G0	A2G0	Free	Free
846	9718.24	9720.55	2.31	1.12774e-07	0.000713576	0.114168	A2S1G1F	A2G1F	A3G0F	A2G0F	A3G0	A2G1	Free	Free
847	9718.24	9720.55	2.31	7.6073e-08	0.000481352	0.0770137	A2G1F	A2G0F	A3G0F	A2G0F	A3S1G2	A2G0	Free	Free
848	9718.24	9720.55	2.31	6.38778e-08	0.000404187	0.0646677	A2G0F	A2G1F	A2G0F	A4G0F	A2G1	A2S1G1	Free	Free
849	9718.24	9720.55	2.31	1.15808e-07	0.000732777	0.11724	A2G2F	A2S1G1F	A3G0F	A2G0F	A2G0	A3G0	Free	Free
850	9718.24	9720.55	2.31	1.12774e-07	0.000713576	0.114168	A2S1G1F	A2G1F	A3G0F	A2G0F	A2G1	A3G0	Free	Free
851	9718.24	9720.55	2.31	1.38296e-07	0.000875068	0.140006	A2S1G1F	A2G2F	A2G0F	A4G0F	A2G0	A2G0	Free	Free
852	9718.24	9720.55	2.31	6.55967e-08	0.000415063	0.0664079	A2G2F	A2G0F	A4G0F	A2G0F	A2S1G1	A2G0	Free	Free
853	9718.24	9720.55	2.31	6.38778e-08	0.000404187	0.0646677	A2G1F	A2G0F	A2G0F	A4G0F	A2G1	A2S1G1	Free	Free
854	9718.24	9720.55	2.31	6.53148e-08	0.000413279	0.0661225	A3S1G2F	A3G0F	A2G0F	A2G0F	A2G1	A2G0	Free	Free
855	9718.24	9720.55	2.31	7.47768e-08	0.00047315	0.0757015	A2G2F	A2G0F	A3G0F	A3S1G0F	A2G1	A2G0	Free	Free
856	9718.24	9720.55	2.31	1.03602e-07	0.000655542	0.104883	A2S1G1F	A2G1F	A3G0F	A3G0F	A2G0	A2G1	Free	Free
857	9718.24	9720.55	2.31	1.03602e-07	0.000655542	0.104883	A2G1F	A2S1G1F	A3G0F	A3G0F	A2G1	A2G0	Free	Free
858	9718.24	9720.55	2.31	8.28076e-08	0.000523964	0.0838316	A2G0F	A2G1F	A2G0F	A2G0F	A3G0	A3S1G2	Free	Free
859	9718.24	9720.55	2.31	1.1403e-07	0.000721523	0.11544	A3S1G2F	A2G0F	A2G0F	A2G0F	A3G0	A2G1	Free	Free
860	9718.24	9720.55	2.31	1.15808e-07	0.000732777	0.11724	A2S1G1F	A2G2F	A2G0F	A3G0F	A2G0	A3G0	Free	Free
861	9718.24	9720.55	2.31	1.01572e-07	0.000642697	0.102828	A2G2F	A2G0F	A2G0F	A4S1G0F	A2G1	A2G0	Free	Free
862	9718.24	9720.55	2.31	6.55967e-08	0.000415063	0.0664079	A2G0F	A2G2F	A2G0F	A4G0F	A2S1G1	A2G0	Free	Free
863	9718.24	9720.55	2.31	1.01572e-07	0.000642697	0.102828	A2G0F	A2G2F	A4S1G0F	A2G0F	A2G1	A2G0	Free	Free
864	9718.24	9720.55	2.31	8.28076e-08	0.000523964	0.0838316	A2G0F	A2G1F	A2G0F	A2G0F	A3S1G2	A3G0	Free	Free
865	9718.24	9720.55	2.31	1.0639e-07	0.000673182	0.107706	A2G2F	A2S1G1F	A3G0F	A3G0F	A2G0	A2G0	Free	Free
866	9718.24	9720.55	2.31	1.03602e-07	0.000655542	0.104883	A2G1F	A2S1G1F	A3G0F	A3G0F	A2G0	A2G1	Free	Free
867	9718.24	9720.55	2.31	1.15808e-07	0.000732777	0.11724	A2S1G1F	A2G2F	A2G0F	A3G0F	A3G0	A2G0	Free	Free
868	9718.24	9720.55	2.31	1.15808e-07	0.000732777	0.11724	A2G2F	A2S1G1F	A3G0F	A2G0F	A3G0	A2G0	Free	Free
869	9718.24	9720.55	2.31	7.8163e-08	0.000494576	0.0791296	A2G0F	A2S1G1F	A4G1F	A2G0F	A2G1	A2G0	Free	Free
870	9718.24	9720.55	2.31	6.38778e-08	0.000404187	0.0646677	A2G1F	A2G0F	A4G0F	A2G0F	A2G1	A2S1G1	Free	Free
871	9718.24	9720.55	2.31	1.04756e-07	0.000662843	0.106051	A3S1G2F	A2G0F	A2G0F	A3G0F	A2G1	A2G0	Free	Free
872	9718.24	9720.55	2.31	1.03602e-07	0.000655542	0.104883	A2S1G1F	A2G1F	A3G0F	A3G0F	A2G1	A2G0	Free	Free
873	9718.24	9720.55	2.31	6.38778e-08	0.000404187	0.0646677	A2G0F	A2G1F	A4G0F	A2G0F	A2G1	A2S1G1	Free	Free
874	9718.24	9720.55	2.31	7.6073e-08	0.000481352	0.0770137	A2G1F	A2G0F	A2G0F	A3G0F	A3S1G2	A2G0	Free	Free
875	9718.24	9720.55	2.31	8.28076e-08	0.000523964	0.0838316	A2G1F	A2G0F	A2G0F	A2G0F	A3S1G2	A3G0	Free	Free
876	9718.24	9720.55	2.31	6.53148e-08	0.000413279	0.0661225	A3G0F	A3S1G2F	A2G0F	A2G0F	A2G1	A2G0	Free	Free
877	9718.24	9720.55	2.31	1.04756e-07	0.000662843	0.106051	A2G0F	A3S1G2F	A2G0F	A3G0F	A2G0	A2G1	Free	Free
878	9718.24	9720.55	2.31	7.6073e-08	0.000481352	0.0770137	A2G0F	A2G1F	A2G0F	A3G0F	A3S1G2	A2G0	Free	Free
879	9718.24	9720.55	2.31	7.8163e-08	0.000494576	0.0791296	A2S1G1F	A2G0F	A2G0F	A4G1F	A2G1	A2G0	Free	Free
880	9718.24	9720.55	2.31	1.04756e-07	0.000662843	0.106051	A2G0F	A3S1G2F	A2G0F	A3G0F	A2G1	A2G0	Free	Free
881	9718.24	9720.55	2.31	1.34672e-07	0.000852138	0.136338	A2S1G1F	A2G1F	A2G0F	A4G0F	A2G0	A2G1	Free	Free
882	9718.24	9720.55	2.31	1.12774e-07	0.000713576	0.114168	A2S1G1F	A2G1F	A2G0F	A3G0F	A2G1	A3G0	Free	Free
883	9718.24	9720.55	2.31	1.04756e-07	0.000662843	0.106051	A2G0F	A3S1G2F	A3G0F	A2G0F	A2G1	A2G0	Free	Free
884	9718.24	9720.55	2.31	1.04756e-07	0.000662843	0.106051	A2G0F	A3S1G2F	A3G0F	A2G0F	A2G0	A2G1	Free	Free
885	9718.24	9720.55	2.31	1.26061e-07	0.000797648	0.127619	A2G2F	A2S1G1F	A2G0F	A2G0F	A3G0	A3G0	Free	Free
886	9718.24	9720.55	2.31	1.1403e-07	0.000721523	0.11544	A2G0F	A3S1G2F	A2G0F	A2G0F	A2G1	A3G0	Free	Free
887	9718.24	9720.55	2.31	1.1403e-07	0.000721523	0.11544	A2G0F	A3S1G2F	A2G0F	A2G0F	A3G0	A2G1	Free	Free
888	9718.24	9720.55	2.31	8.13966e-08	0.000515036	0.0824031	A2G0F	A2G2F	A2G0F	A3S1G0F	A2G1	A3G0	Free	Free
889	9718.24	9720.55	2.31	1.34672e-07	0.000852138	0.136338	A2G1F	A2S1G1F	A4G0F	A2G0F	A2G1	A2G0	Free	Free
890	9718.24	9720.55	2.31	6.53148e-08	0.000413279	0.0661225	A3G0F	A3S1G2F	A2G0F	A2G0F	A2G0	A2G1	Free	Free
891	9718.24	9720.55	2.31	7.6073e-08	0.000481352	0.0770137	A2G0F	A2G1F	A3G0F	A2G0F	A2G0	A3S1G2	Free	Free
892	9718.24	9720.55	2.31	9.89106e-08	0.000625857	0.100134	A2G1F	A2G0F	A2G0F	A4S1G0F	A2G1	A2G1	Free	Free
893	9718.24	9720.55	2.31	1.34672e-07	0.000852138	0.136338	A2S1G1F	A2G1F	A4G0F	A2G0F	A2G0	A2G1	Free	Free
894	9718.24	9720.55	2.31	7.47768e-08	0.00047315	0.0757015	A2G2F	A2G0F	A3S1G0F	A3G0F	A2G0	A2G1	Free	Free
895	9718.24	9720.55	2.31	7.28174e-08	0.000460752	0.0737178	A2G0F	A2G1F	A3S1G0F	A3G0F	A2G1	A2G1	Free	Free
896	9718.24	9720.55	2.31	7.47768e-08	0.00047315	0.0757015	A2G0F	A2G2F	A3G0F	A3S1G0F	A2G0	A2G1	Free	Free
897	9718.24	9720.55	2.31	9.89106e-08	0.000625857	0.100134	A2G0F	A2G1F	A4S1G0F	A2G0F	A2G1	A2G1	Free	Free
898	9718.24	9720.55	2.31	7.8163e-08	0.000494576	0.0791296	A2G0F	A2S1G1F	A4G1F	A2G0F	A2G0	A2G1	Free	Free
899	9718.24	9720.55	2.31	8.13966e-08	0.000515036	0.0824031	A2G2F	A2G0F	A3S1G0F	A2G0F	A3G0	A2G1	Free	Free
900	9718.24	9720.55	2.31	7.28174e-08	0.000460752	0.0737178	A2G0F	A2G1F	A3G0F	A3S1G0F	A2G1	A2G1	Free	Free
901	9718.24	9720.55	2.31	8.13966e-08	0.000515036	0.0824031	A2G0F	A2G2F	A2G0F	A3S1G0F	A3G0	A2G1	Free	Free
902	9718.24	9720.55	2.31	7.8163e-08	0.000494576	0.0791296	A2G0F	A2S1G1F	A2G0F	A4G1F	A2G0	A2G1	Free	Free
903	9718.24	9720.55	2.31	1.01572e-07	0.000642697	0.102828	A2G0F	A2G2F	A2G0F	A4S1G0F	A2G0	A2G1	Free	Free
904	9718.24	9720.55	2.31	1.01572e-07	0.000642697	0.102828	A2G2F	A2G0F	A4S1G0F	A2G0F	A2G0	A2G1	Free	Free
905	9718.24	9720.55	2.31	7.47768e-08	0.00047315	0.0757015	A2G2F	A2G0F	A3G0F	A3S1G0F	A2G0	A2G1	Free	Free
906	9718.24	9720.55	2.31	8.13966e-08	0.000515036	0.0824031	A2G0F	A2G2F	A3S1G0F	A2G0F	A3G0	A2G1	Free	Free
907	9718.24	9720.55	2.31	1.01572e-07	0.000642697	0.102828	A2G2F	A2G0F	A2G0F	A4S1G0F	A2G0	A2G1	Free	Free
908	9718.24	9720.55	2.31	6.38778e-08	0.000404187	0.0646677	A2G1F	A2G0F	A2G0F	A4G0F	A2S1G1	A2G1	Free	Free
909	9718.24	9720.55	2.31	8.13966e-08	0.000515036	0.0824031	A2G2F	A2G0F	A2G0F	A3S1G0F	A3G0	A2G1	Free	Free
910	9718.24	9720.55	2.31	7.28174e-08	0.000460752	0.0737178	A2G1F	A2G0F	A3G0F	A3S1G0F	A2G1	A2G1	Free	Free
911	9718.24	9720.55	2.31	6.55967e-08	0.000415063	0.0664079	A2G2F	A2G0F	A4G0F	A2G0F	A2G0	A2S1G1	Free	Free
912	9718.24	9720.55	2.31	1.01572e-07	0.000642697	0.102828	A2G0F	A2G2F	A4S1G0F	A2G0F	A2G0	A2G1	Free	Free
913	9718.24	9720.55	2.31	6.55967e-08	0.000415063	0.0664079	A2G0F	A2G2F	A4G0F	A2G0F	A2G0	A2S1G1	Free	Free
914	9718.24	9720.55	2.31	7.8163e-08	0.000494576	0.0791296	A2S1G1F	A2G0F	A4G1F	A2G0F	A2G0	A2G1	Free	Free
915	9718.24	9720.55	2.31	9.89106e-08	0.000625857	0.100134	A2G0F	A2G1F	A2G0F	A4S1G0F	A2G1	A2G1	Free	Free
916	9718.24	9720.55	2.31	7.47768e-08	0.00047315	0.0757015	A2G0F	A2G2F	A3S1G0F	A3G0F	A2G0	A2G1	Free	Free
917	9718.24	9720.55	2.31	9.89106e-08	0.000625857	0.100134	A2G1F	A2G0F	A4S1G0F	A2G0F	A2G1	A2G1	Free	Free
918	9718.24	9720.55	2.31	6.38778e-08	0.000404187	0.0646677	A2G0F	A2G1F	A2G0F	A4G0F	A2S1G1	A2G1	Free	Free
919	9718.24	9720.55	2.31	7.28174e-08	0.000460752	0.0737178	A2G1F	A2G0F	A3S1G0F	A3G0F	A2G1	A2G1	Free	Free
920	9718.24	9720.55	2.31	1.34672e-07	0.000852138	0.136338	A2G1F	A2S1G1F	A4G0F	A2G0F	A2G0	A2G1	Free	Free
921	9718.24	9720.55	2.31	7.8163e-08	0.000494576	0.0791296	A2S1G1F	A2G0F	A2G0F	A4G1F	A2G0	A2G1	Free	Free
922	9718.24	9720.56	2.32	7.57342e-08	0.000479208	0.0766707	A2G1F	A3S1G2F	A2G0F	A2G0F	A3G0	A2G0	Free	Free
923	9718.24	9720.56	2.32	6.95749e-08	0.000440235	0.0704353	A3S1G2F	A2G1F	A3G0F	A2G0F	A2G0	A2G0	Free	Free
924	9718.24	9720.56	2.32	6.95749e-08	0.000440235	0.0704353	A2G1F	A3S1G2F	A2G0F	A3G0F	A2G0	A2G0	Free	Free
925	9718.24	9720.56	2.32	6.56926e-08	0.00041567	0.066505	A2G1F	A2G1F	A2G0F	A4S1G0F	A2G1	A2G0	Free	Free
926	9718.24	9720.56	2.32	7.57342e-08	0.000479208	0.0766707	A3S1G2F	A2G1F	A2G0F	A2G0F	A3G0	A2G0	Free	Free
927	9718.24	9720.56	2.32	6.74603e-08	0.000426855	0.0682945	A2G2F	A2G1F	A2G0F	A4S1G0F	A2G0	A2G0	Free	Free
928	9718.24	9720.56	2.32	7.57342e-08	0.000479208	0.0766707	A3S1G2F	A2G1F	A2G0F	A2G0F	A2G0	A3G0	Free	Free
929	9718.24	9720.56	2.32	7.57342e-08	0.000479208	0.0766707	A2G1F	A3S1G2F	A2G0F	A2G0F	A2G0	A3G0	Free	Free
930	9718.24	9720.56	2.32	6.74603e-08	0.000426855	0.0682945	A2G1F	A2G2F	A4S1G0F	A2G0F	A2G0	A2G0	Free	Free
931	9718.24	9720.56	2.32	6.56926e-08	0.00041567	0.066505	A2G1F	A2G1F	A4S1G0F	A2G0F	A2G1	A2G0	Free	Free
932	9718.24	9720.56	2.32	6.74603e-08	0.000426855	0.0682945	A2G1F	A2G2F	A2G0F	A4S1G0F	A2G0	A2G0	Free	Free
933	9718.24	9720.56	2.32	6.74603e-08	0.000426855	0.0682945	A2G2F	A2G1F	A4S1G0F	A2G0F	A2G0	A2G0	Free	Free
934	9718.24	9720.56	2.32	6.95749e-08	0.000440235	0.0704353	A2G1F	A3S1G2F	A3G0F	A2G0F	A2G0	A2G0	Free	Free
935	9718.24	9720.56	2.32	6.95749e-08	0.000440235	0.0704353	A3S1G2F	A2G1F	A2G0F	A3G0F	A2G0	A2G0	Free	Free
936	9718.24	9720.56	2.32	6.56926e-08	0.00041567	0.066505	A2G1F	A2G1F	A2G0F	A4S1G0F	A2G0	A2G1	Free	Free
937	9718.24	9720.56	2.32	6.56926e-08	0.00041567	0.066505	A2G1F	A2G1F	A4S1G0F	A2G0F	A2G0	A2G1	Free	Free

## Sheet: 95493.0
	Measured Delta Mass	Match Mass	Error	Probability	Sum Norm Prob	Max Norm Prob	Site1	Site2	Site3	Site4	Site5	Site6	Site7	Site8

## Sheet: 95749.0
	Measured Delta Mass	Match Mass	Error	Probability	Sum Norm Prob	Max Norm Prob	Site1	Site2	Site3	Site4	Site5	Site6	Site7	Site8
0	10155.2	10159.7	4.46	6.97026e-08	0.00122513	0.125351	A2G0F	A2G0F	A2G0F	A4G0F	A3G3	A3G3	Free	Free
1	10155.2	10159.7	4.46	6.97026e-08	0.00122513	0.125351	A2G0F	A2G0F	A4G0F	A2G0F	A3G3	A3G3	Free	Free
2	10155.2	10159.7	4.47	1.72675e-07	0.00303503	0.310534	A2G2F	A2G0F	A3G0F	A4G0F	A2G1	A3G3	Free	Free
3	10155.2	10159.7	4.47	7.9049e-08	0.00138941	0.142159	A3G3F	A2G0F	A3G0F	A2G0F	A3G3	A3G0	Free	Free
4	10155.2	10159.7	4.47	6.65637e-08	0.00116996	0.119706	A3G0F	A3G3F	A2G0F	A3G0F	A2G1	A3G2	Free	Free
5	10155.2	10159.7	4.47	6.54287e-08	0.00115001	0.117665	A2G0F	A4G4F	A3G0F	A2G0F	A3G2	A2G0	Free	Free
6	10155.2	10159.7	4.47	1.72675e-07	0.00303503	0.310534	A2G0F	A2G2F	A3G0F	A4G0F	A2G1	A3G3	Free	Free
7	10155.2	10159.7	4.47	7.26201e-08	0.00127641	0.130598	A3G3F	A2G0F	A3G0F	A3G0F	A2G0	A3G3	Free	Free
8	10155.2	10159.7	4.47	7.9049e-08	0.00138941	0.142159	A3G3F	A2G0F	A2G0F	A3G0F	A3G3	A3G0	Free	Free
9	10155.2	10159.7	4.47	9.43988e-08	0.0016592	0.169764	A2G0F	A3G3F	A2G0F	A4G0F	A2G0	A3G3	Free	Free
10	10155.2	10159.7	4.47	6.80566e-08	0.0011962	0.122391	A2G1F	A2G0F	A2G0F	A4G0F	A3G2	A3G3	Free	Free
11	10155.2	10159.7	4.47	6.80566e-08	0.0011962	0.122391	A2G0F	A2G1F	A2G0F	A4G0F	A3G2	A3G3	Free	Free
12	10155.2	10159.7	4.47	6.54287e-08	0.00115001	0.117665	A2G0F	A4G4F	A3G0F	A2G0F	A2G0	A3G2	Free	Free
13	10155.2	10159.7	4.47	7.9049e-08	0.00138941	0.142159	A2G0F	A3G3F	A3G0F	A2G0F	A3G3	A3G0	Free	Free
14	10155.2	10159.7	4.47	6.75735e-08	0.00118771	0.121522	A2G2F	A2G0F	A3G0F	A4G0F	A2G2	A3G2	Free	Free
15	10155.2	10159.7	4.47	6.65637e-08	0.00116996	0.119706	A3G0F	A3G3F	A3G0F	A2G0F	A2G1	A3G2	Free	Free
16	10155.2	10159.7	4.47	6.65637e-08	0.00116996	0.119706	A3G3F	A3G0F	A3G0F	A2G0F	A2G1	A3G2	Free	Free
17	10155.2	10159.7	4.47	1.07662e-07	0.00189233	0.193616	A2G2F	A3G0F	A2G0F	A4G0F	A2G1	A3G3	Free	Free
18	10155.2	10159.7	4.47	6.75735e-08	0.00118771	0.121522	A2G2F	A2G0F	A3G0F	A4G0F	A3G2	A2G2	Free	Free
19	10155.2	10159.7	4.47	7.90387e-08	0.00138923	0.142141	A2G2F	A2G0F	A3G0F	A3G0F	A3G2	A3G2	Free	Free
20	10155.2	10159.7	4.47	6.80566e-08	0.0011962	0.122391	A2G1F	A2G0F	A2G0F	A4G0F	A3G3	A3G2	Free	Free
21	10155.2	10159.7	4.47	1.38776e-07	0.0024392	0.24957	A3G3F	A2G0F	A4G0F	A2G0F	A2G1	A3G2	Free	Free
22	10155.2	10159.7	4.47	6.54287e-08	0.00115001	0.117665	A4G4F	A2G0F	A2G0F	A3G0F	A3G2	A2G0	Free	Free
23	10155.2	10159.7	4.47	7.9049e-08	0.00138941	0.142159	A3G3F	A2G0F	A3G0F	A2G0F	A3G0	A3G3	Free	Free
24	10155.2	10159.7	4.47	6.80566e-08	0.0011962	0.122391	A2G1F	A2G0F	A4G0F	A2G0F	A3G2	A3G3	Free	Free
25	10155.2	10159.7	4.47	1.06759e-07	0.00187645	0.191992	A3G3F	A2G0F	A3G0F	A3G0F	A2G1	A3G2	Free	Free
26	10155.2	10159.7	4.47	1.02742e-07	0.00180585	0.184769	A2G0F	A2G2F	A2G0F	A4G0F	A3G2	A3G2	Free	Free
27	10155.2	10159.7	4.47	6.54287e-08	0.00115001	0.117665	A2G0F	A4G4F	A2G0F	A3G0F	A2G0	A3G2	Free	Free
28	10155.2	10159.7	4.47	6.80566e-08	0.0011962	0.122391	A2G0F	A2G1F	A4G0F	A2G0F	A3G2	A3G3	Free	Free
29	10155.2	10159.7	4.47	9.43988e-08	0.0016592	0.169764	A2G0F	A3G3F	A2G0F	A4G0F	A3G3	A2G0	Free	Free
30	10155.2	10159.7	4.47	6.54287e-08	0.00115001	0.117665	A4G4F	A2G0F	A2G0F	A3G0F	A2G0	A3G2	Free	Free
31	10155.2	10159.7	4.47	6.54287e-08	0.00115001	0.117665	A2G0F	A4G4F	A2G0F	A3G0F	A3G2	A2G0	Free	Free
32	10155.2	10159.7	4.47	1.02742e-07	0.00180585	0.184769	A2G2F	A2G0F	A2G0F	A4G0F	A3G2	A3G2	Free	Free
33	10155.2	10159.7	4.47	6.80566e-08	0.0011962	0.122391	A2G1F	A2G0F	A4G0F	A2G0F	A3G3	A3G2	Free	Free
34	10155.2	10159.7	4.47	7.26201e-08	0.00127641	0.130598	A2G0F	A3G3F	A3G0F	A3G0F	A3G3	A2G0	Free	Free
35	10155.2	10159.7	4.47	7.12209e-08	0.00125182	0.128081	A2G0F	A4G4F	A2G0F	A2G0F	A3G2	A3G0	Free	Free
36	10155.2	10159.7	4.47	6.80566e-08	0.0011962	0.122391	A2G0F	A2G1F	A4G0F	A2G0F	A3G3	A3G2	Free	Free
37	10155.2	10159.7	4.47	7.55934e-08	0.00132867	0.135945	A2G0F	A2G2F	A4G0F	A2G0F	A3G1	A3G3	Free	Free
38	10155.2	10159.7	4.47	8.28235e-08	0.00145575	0.148947	A3G0F	A2G2F	A3G0F	A3G0F	A2G1	A3G3	Free	Free
39	10155.2	10159.7	4.47	7.55934e-08	0.00132867	0.135945	A2G2F	A2G0F	A2G0F	A4G0F	A3G1	A3G3	Free	Free
40	10155.2	10159.7	4.47	9.12727e-08	0.00160426	0.164142	A3G3F	A2G0F	A4G0F	A3G0F	A2G1	A2G2	Free	Free
41	10155.2	10159.7	4.47	8.28235e-08	0.00145575	0.148947	A2G2F	A3G0F	A3G0F	A3G0F	A2G1	A3G3	Free	Free
42	10155.2	10159.7	4.47	9.43988e-08	0.0016592	0.169764	A2G0F	A3G3F	A4G0F	A2G0F	A3G3	A2G0	Free	Free
43	10155.2	10159.7	4.47	6.80566e-08	0.0011962	0.122391	A2G0F	A2G1F	A2G0F	A4G0F	A3G3	A3G2	Free	Free
44	10155.2	10159.7	4.47	1.07662e-07	0.00189233	0.193616	A3G0F	A2G2F	A4G0F	A2G0F	A2G1	A3G3	Free	Free
45	10155.2	10159.7	4.47	6.75735e-08	0.00118771	0.121522	A2G2F	A2G0F	A4G0F	A3G0F	A2G2	A3G2	Free	Free
46	10155.2	10159.7	4.47	7.55934e-08	0.00132867	0.135945	A2G2F	A2G0F	A4G0F	A2G0F	A3G1	A3G3	Free	Free
47	10155.2	10159.7	4.47	7.55934e-08	0.00132867	0.135945	A2G0F	A2G2F	A2G0F	A4G0F	A3G1	A3G3	Free	Free
48	10155.2	10159.7	4.47	1.72675e-07	0.00303503	0.310534	A2G0F	A2G2F	A4G0F	A3G0F	A2G1	A3G3	Free	Free
49	10155.2	10159.7	4.47	1.07662e-07	0.00189233	0.193616	A3G0F	A2G2F	A2G0F	A4G0F	A2G1	A3G3	Free	Free
50	10155.2	10159.7	4.47	9.43988e-08	0.0016592	0.169764	A2G0F	A3G3F	A4G0F	A2G0F	A2G0	A3G3	Free	Free
51	10155.2	10159.7	4.47	1.72675e-07	0.00303503	0.310534	A2G2F	A2G0F	A4G0F	A3G0F	A2G1	A3G3	Free	Free
52	10155.2	10159.7	4.47	1.38776e-07	0.0024392	0.24957	A2G0F	A3G3F	A4G0F	A2G0F	A2G1	A3G2	Free	Free
53	10155.2	10159.7	4.47	9.43988e-08	0.0016592	0.169764	A3G3F	A2G0F	A2G0F	A4G0F	A3G3	A2G0	Free	Free
54	10155.2	10159.7	4.47	7.55934e-08	0.00132867	0.135945	A2G2F	A2G0F	A2G0F	A4G0F	A3G3	A3G1	Free	Free
55	10155.2	10159.7	4.47	7.12209e-08	0.00125182	0.128081	A4G4F	A2G0F	A2G0F	A2G0F	A3G2	A3G0	Free	Free
56	10155.2	10159.7	4.47	7.12209e-08	0.00125182	0.128081	A4G4F	A2G0F	A2G0F	A2G0F	A3G0	A3G2	Free	Free
57	10155.2	10159.7	4.47	9.12727e-08	0.00160426	0.164142	A2G0F	A3G3F	A4G0F	A3G0F	A2G1	A2G2	Free	Free
58	10155.2	10159.7	4.47	1.07662e-07	0.00189233	0.193616	A2G2F	A3G0F	A4G0F	A2G0F	A2G1	A3G3	Free	Free
59	10155.2	10159.7	4.47	6.75735e-08	0.00118771	0.121522	A2G0F	A2G2F	A4G0F	A3G0F	A2G2	A3G2	Free	Free
60	10155.2	10159.7	4.47	7.9049e-08	0.00138941	0.142159	A3G3F	A2G0F	A2G0F	A3G0F	A3G0	A3G3	Free	Free
61	10155.2	10159.7	4.47	7.9049e-08	0.00138941	0.142159	A2G0F	A3G3F	A2G0F	A3G0F	A3G3	A3G0	Free	Free
62	10155.2	10159.7	4.47	9.43988e-08	0.0016592	0.169764	A3G3F	A2G0F	A4G0F	A2G0F	A2G0	A3G3	Free	Free
63	10155.2	10159.7	4.47	7.26201e-08	0.00127641	0.130598	A2G0F	A3G3F	A3G0F	A3G0F	A2G0	A3G3	Free	Free
64	10155.2	10159.7	4.47	9.43988e-08	0.0016592	0.169764	A3G3F	A2G0F	A4G0F	A2G0F	A3G3	A2G0	Free	Free
65	10155.2	10159.7	4.47	6.65637e-08	0.00116996	0.119706	A3G3F	A3G0F	A2G0F	A3G0F	A2G1	A3G2	Free	Free
66	10155.2	10159.7	4.47	7.9049e-08	0.00138941	0.142159	A2G0F	A3G3F	A3G0F	A2G0F	A3G0	A3G3	Free	Free
67	10155.2	10159.7	4.47	7.90387e-08	0.00138923	0.142141	A2G0F	A2G2F	A3G0F	A3G0F	A3G2	A3G2	Free	Free
68	10155.2	10159.7	4.47	6.54287e-08	0.00115001	0.117665	A4G4F	A2G0F	A3G0F	A2G0F	A2G0	A3G2	Free	Free
69	10155.2	10159.7	4.47	9.43988e-08	0.0016592	0.169764	A3G3F	A2G0F	A2G0F	A4G0F	A2G0	A3G3	Free	Free
70	10155.2	10159.7	4.47	6.75735e-08	0.00118771	0.121522	A2G0F	A2G2F	A3G0F	A4G0F	A3G2	A2G2	Free	Free
71	10155.2	10159.7	4.47	1.06759e-07	0.00187645	0.191992	A2G0F	A3G3F	A3G0F	A3G0F	A2G1	A3G2	Free	Free
72	10155.2	10159.7	4.47	7.12209e-08	0.00125182	0.128081	A2G0F	A4G4F	A2G0F	A2G0F	A3G0	A3G2	Free	Free
73	10155.2	10159.7	4.47	7.26201e-08	0.00127641	0.130598	A3G3F	A2G0F	A3G0F	A3G0F	A3G3	A2G0	Free	Free
74	10155.2	10159.7	4.47	6.75735e-08	0.00118771	0.121522	A2G0F	A2G2F	A3G0F	A4G0F	A2G2	A3G2	Free	Free
75	10155.2	10159.7	4.47	6.54287e-08	0.00115001	0.117665	A4G4F	A2G0F	A3G0F	A2G0F	A3G2	A2G0	Free	Free
76	10155.2	10159.7	4.47	7.55934e-08	0.00132867	0.135945	A2G0F	A2G2F	A2G0F	A4G0F	A3G3	A3G1	Free	Free
77	10155.2	10159.7	4.47	7.9049e-08	0.00138941	0.142159	A2G0F	A3G3F	A2G0F	A3G0F	A3G0	A3G3	Free	Free
78	10155.2	10159.7	4.47	1.07662e-07	0.00189233	0.193616	A2G2F	A3G0F	A4G0F	A2G0F	A3G3	A2G1	Free	Free
79	10155.2	10159.7	4.47	1.07662e-07	0.00189233	0.193616	A3G0F	A2G2F	A2G0F	A4G0F	A3G3	A2G1	Free	Free
80	10155.2	10159.7	4.47	1.00793e-07	0.00177159	0.181263	A4G4F	A3G0F	A2G0F	A3G0F	A2G1	A2G1	Free	Free
81	10155.2	10159.7	4.47	1.38776e-07	0.0024392	0.24957	A2G0F	A3G3F	A2G0F	A4G0F	A2G1	A3G2	Free	Free
82	10155.2	10159.7	4.47	9.12727e-08	0.00160426	0.164142	A3G3F	A2G0F	A3G0F	A4G0F	A2G1	A2G2	Free	Free
83	10155.2	10159.7	4.47	8.28235e-08	0.00145575	0.148947	A3G0F	A2G2F	A3G0F	A3G0F	A3G3	A2G1	Free	Free
84	10155.2	10159.7	4.47	1.00793e-07	0.00177159	0.181263	A4G4F	A3G0F	A3G0F	A2G0F	A2G1	A2G1	Free	Free
85	10155.2	10159.7	4.47	1.07662e-07	0.00189233	0.193616	A3G0F	A2G2F	A4G0F	A2G0F	A3G3	A2G1	Free	Free
86	10155.2	10159.7	4.47	2.10139e-07	0.0036935	0.377907	A2G0F	A4G4F	A4G0F	A2G0F	A2G1	A2G1	Free	Free
87	10155.2	10159.7	4.47	9.12727e-08	0.00160426	0.164142	A2G0F	A3G3F	A3G0F	A4G0F	A2G2	A2G1	Free	Free
88	10155.2	10159.7	4.47	1.38776e-07	0.0024392	0.24957	A2G0F	A3G3F	A4G0F	A2G0F	A3G2	A2G1	Free	Free
89	10155.2	10159.7	4.47	6.65637e-08	0.00116996	0.119706	A3G0F	A3G3F	A3G0F	A2G0F	A3G2	A2G1	Free	Free
90	10155.2	10159.7	4.47	2.10139e-07	0.0036935	0.377907	A4G4F	A2G0F	A4G0F	A2G0F	A2G1	A2G1	Free	Free
91	10155.2	10159.7	4.47	2.10139e-07	0.0036935	0.377907	A2G0F	A4G4F	A2G0F	A4G0F	A2G1	A2G1	Free	Free
92	10155.2	10159.7	4.47	1.38776e-07	0.0024392	0.24957	A3G3F	A2G0F	A4G0F	A2G0F	A3G2	A2G1	Free	Free
93	10155.2	10159.7	4.47	1.02742e-07	0.00180585	0.184769	A2G2F	A2G0F	A4G0F	A2G0F	A3G2	A3G2	Free	Free
94	10155.2	10159.7	4.47	7.07701e-08	0.00124389	0.127271	A4G4F	A2G0F	A3G0F	A2G0F	A2G1	A3G1	Free	Free
95	10155.2	10159.7	4.47	7.55934e-08	0.00132867	0.135945	A2G2F	A2G0F	A4G0F	A2G0F	A3G3	A3G1	Free	Free
96	10155.2	10159.7	4.47	9.12727e-08	0.00160426	0.164142	A2G0F	A3G3F	A3G0F	A4G0F	A2G1	A2G2	Free	Free
97	10155.2	10159.7	4.47	7.07701e-08	0.00124389	0.127271	A4G4F	A2G0F	A3G0F	A2G0F	A3G1	A2G1	Free	Free
98	10155.2	10159.7	4.47	7.07701e-08	0.00124389	0.127271	A2G0F	A4G4F	A3G0F	A2G0F	A3G1	A2G1	Free	Free
99	10155.2	10159.7	4.47	9.12727e-08	0.00160426	0.164142	A2G0F	A3G3F	A4G0F	A3G0F	A2G2	A2G1	Free	Free
100	10155.2	10159.7	4.47	6.65637e-08	0.00116996	0.119706	A3G3F	A3G0F	A2G0F	A3G0F	A3G2	A2G1	Free	Free
101	10155.2	10159.7	4.47	1.06759e-07	0.00187645	0.191992	A3G3F	A2G0F	A3G0F	A3G0F	A3G2	A2G1	Free	Free
102	10155.2	10159.7	4.47	7.55934e-08	0.00132867	0.135945	A2G0F	A2G2F	A4G0F	A2G0F	A3G3	A3G1	Free	Free
103	10155.2	10159.7	4.47	1.00793e-07	0.00177159	0.181263	A3G0F	A4G4F	A2G0F	A3G0F	A2G1	A2G1	Free	Free
104	10155.2	10159.7	4.47	6.65637e-08	0.00116996	0.119706	A3G3F	A3G0F	A3G0F	A2G0F	A3G2	A2G1	Free	Free
105	10155.2	10159.7	4.47	2.10139e-07	0.0036935	0.377907	A4G4F	A2G0F	A2G0F	A4G0F	A2G1	A2G1	Free	Free
106	10155.2	10159.7	4.47	8.28235e-08	0.00145575	0.148947	A2G2F	A3G0F	A3G0F	A3G0F	A3G3	A2G1	Free	Free
107	10155.2	10159.7	4.47	6.65637e-08	0.00116996	0.119706	A3G0F	A3G3F	A2G0F	A3G0F	A3G2	A2G1	Free	Free
108	10155.2	10159.7	4.47	1.72675e-07	0.00303503	0.310534	A2G2F	A2G0F	A3G0F	A4G0F	A3G3	A2G1	Free	Free
109	10155.2	10159.7	4.47	1.38776e-07	0.0024392	0.24957	A3G3F	A2G0F	A2G0F	A4G0F	A2G1	A3G2	Free	Free
110	10155.2	10159.7	4.47	1.06759e-07	0.00187645	0.191992	A2G0F	A3G3F	A3G0F	A3G0F	A3G2	A2G1	Free	Free
111	10155.2	10159.7	4.47	1.07662e-07	0.00189233	0.193616	A2G2F	A3G0F	A2G0F	A4G0F	A3G3	A2G1	Free	Free
112	10155.2	10159.7	4.47	6.75735e-08	0.00118771	0.121522	A2G0F	A2G2F	A4G0F	A3G0F	A3G2	A2G2	Free	Free
113	10155.2	10159.7	4.47	1.61658e-07	0.00284138	0.29072	A2G0F	A4G4F	A3G0F	A3G0F	A2G1	A2G1	Free	Free
114	10155.2	10159.7	4.47	1.38776e-07	0.0024392	0.24957	A3G3F	A2G0F	A2G0F	A4G0F	A3G2	A2G1	Free	Free
115	10155.2	10159.7	4.47	1.38776e-07	0.0024392	0.24957	A2G0F	A3G3F	A2G0F	A4G0F	A3G2	A2G1	Free	Free
116	10155.2	10159.7	4.47	1.02742e-07	0.00180585	0.184769	A2G0F	A2G2F	A4G0F	A2G0F	A3G2	A3G2	Free	Free
117	10155.2	10159.7	4.47	9.12727e-08	0.00160426	0.164142	A3G3F	A2G0F	A3G0F	A4G0F	A2G2	A2G1	Free	Free
118	10155.2	10159.7	4.47	1.00793e-07	0.00177159	0.181263	A3G0F	A4G4F	A3G0F	A2G0F	A2G1	A2G1	Free	Free
119	10155.2	10159.7	4.47	7.07701e-08	0.00124389	0.127271	A2G0F	A4G4F	A2G0F	A3G0F	A3G1	A2G1	Free	Free
120	10155.2	10159.7	4.47	1.72675e-07	0.00303503	0.310534	A2G0F	A2G2F	A3G0F	A4G0F	A3G3	A2G1	Free	Free
121	10155.2	10159.7	4.47	1.72675e-07	0.00303503	0.310534	A2G2F	A2G0F	A4G0F	A3G0F	A3G3	A2G1	Free	Free
122	10155.2	10159.7	4.47	7.07701e-08	0.00124389	0.127271	A4G4F	A2G0F	A2G0F	A3G0F	A2G1	A3G1	Free	Free
123	10155.2	10159.7	4.47	1.72675e-07	0.00303503	0.310534	A2G0F	A2G2F	A4G0F	A3G0F	A3G3	A2G1	Free	Free
124	10155.2	10159.7	4.47	6.75735e-08	0.00118771	0.121522	A2G2F	A2G0F	A4G0F	A3G0F	A3G2	A2G2	Free	Free
125	10155.2	10159.7	4.47	7.07701e-08	0.00124389	0.127271	A2G0F	A4G4F	A2G0F	A3G0F	A2G1	A3G1	Free	Free
126	10155.2	10159.7	4.47	1.61658e-07	0.00284138	0.29072	A4G4F	A2G0F	A3G0F	A3G0F	A2G1	A2G1	Free	Free
127	10155.2	10159.7	4.47	9.12727e-08	0.00160426	0.164142	A3G3F	A2G0F	A4G0F	A3G0F	A2G2	A2G1	Free	Free
128	10155.2	10159.7	4.47	7.07701e-08	0.00124389	0.127271	A2G0F	A4G4F	A3G0F	A2G0F	A2G1	A3G1	Free	Free
129	10155.2	10159.7	4.47	7.07701e-08	0.00124389	0.127271	A4G4F	A2G0F	A2G0F	A3G0F	A3G1	A2G1	Free	Free
130	10155.2	10159.7	4.48	6.06198e-08	0.00106548	0.109017	A3G3F	A2G1F	A4G0F	A3G0F	A2G2	A2G0	Free	Free
131	10155.2	10159.7	4.48	6.06198e-08	0.00106548	0.109017	A2G1F	A3G3F	A4G0F	A3G0F	A2G2	A2G0	Free	Free
132	10155.2	10159.7	4.48	1.20017e-07	0.00210947	0.215834	A2G2F	A4G4F	A3G0F	A2G0F	A3G0	A2G0	Free	Free
133	10155.2	10159.7	4.48	6.03018e-08	0.0010599	0.108445	A3G1F	A4G4F	A2G0F	A2G0F	A2G1	A3G0	Free	Free
134	10155.2	10159.7	4.48	8.69906e-08	0.00152899	0.156441	A3G1F	A2G2F	A4G0F	A2G0F	A2G1	A3G2	Free	Free
135	10155.2	10159.7	4.48	1.20017e-07	0.00210947	0.215834	A2G2F	A4G4F	A2G0F	A3G0F	A2G0	A3G0	Free	Free
136	10155.2	10159.7	4.48	9.78531e-08	0.00171992	0.175976	A2G0F	A2G2F	A4G1F	A3G0F	A2G1	A3G2	Free	Free
137	10155.2	10159.7	4.48	1.20017e-07	0.00210947	0.215834	A4G4F	A2G2F	A2G0F	A3G0F	A3G0	A2G0	Free	Free
138	10155.2	10159.7	4.48	1.20017e-07	0.00210947	0.215834	A2G2F	A4G4F	A3G0F	A2G0F	A2G0	A3G0	Free	Free
139	10155.2	10159.7	4.48	1.20017e-07	0.00210947	0.215834	A2G2F	A4G4F	A2G0F	A3G0F	A3G0	A2G0	Free	Free
140	10155.2	10159.7	4.48	1.24837e-07	0.0021942	0.224503	A2G2F	A2G1F	A2G0F	A4G0F	A3G3	A3G0	Free	Free
141	10155.2	10159.7	4.48	6.06198e-08	0.00106548	0.109017	A2G1F	A3G3F	A3G0F	A4G0F	A2G2	A2G0	Free	Free
142	10155.2	10159.7	4.48	1.30641e-07	0.00229622	0.234941	A2G2F	A4G4F	A2G0F	A2G0F	A3G0	A3G0	Free	Free
143	10155.2	10159.7	4.48	7.66938e-08	0.00134801	0.137924	A2G1F	A3G3F	A3G0F	A3G0F	A2G1	A3G1	Free	Free
144	10155.2	10159.7	4.48	7.66938e-08	0.00134801	0.137924	A2G1F	A3G3F	A3G0F	A3G0F	A3G1	A2G1	Free	Free
145	10155.2	10159.7	4.48	7.09052e-08	0.00124627	0.127514	A2G1F	A3G3F	A3G0F	A3G0F	A3G2	A2G0	Free	Free
146	10155.2	10159.7	4.48	6.65621e-08	0.00116993	0.119703	A2G2F	A2G0F	A4G1F	A3G0F	A3G3	A2G0	Free	Free
147	10155.2	10159.7	4.48	2.27728e-07	0.00400266	0.409539	A2G1F	A3G3F	A4G0F	A3G0F	A2G1	A2G1	Free	Free
148	10155.2	10159.7	4.48	1.02377e-07	0.00179943	0.184111	A3G3F	A2G2F	A2G0F	A4G0F	A2G0	A3G1	Free	Free
149	10155.2	10159.7	4.48	6.48179e-08	0.00113927	0.116567	A2G0F	A2G1F	A3G0F	A4G1F	A2G1	A3G3	Free	Free
150	10155.2	10159.7	4.48	6.65621e-08	0.00116993	0.119703	A2G0F	A2G2F	A4G1F	A3G0F	A3G3	A2G0	Free	Free
151	10155.2	10159.7	4.48	2.54558e-07	0.00447425	0.45779	A3G3F	A2G2F	A2G0F	A4G0F	A3G0	A2G1	Free	Free
152	10155.2	10159.7	4.48	6.06198e-08	0.00106548	0.109017	A2G1F	A3G3F	A4G0F	A3G0F	A2G0	A2G2	Free	Free
153	10155.2	10159.7	4.48	7.09052e-08	0.00124627	0.127514	A2G1F	A3G3F	A3G0F	A3G0F	A2G0	A3G2	Free	Free
154	10155.2	10159.7	4.48	9.78531e-08	0.00171992	0.175976	A2G2F	A2G0F	A4G1F	A3G0F	A2G1	A3G2	Free	Free
155	10155.2	10159.7	4.48	7.24547e-08	0.0012735	0.1303	A2G2F	A2G0F	A2G0F	A4G1F	A3G3	A3G0	Free	Free
156	10155.2	10159.7	4.48	2.33856e-07	0.00411037	0.420559	A3G3F	A2G2F	A3G0F	A4G0F	A2G0	A2G1	Free	Free
157	10155.2	10159.7	4.48	6.06198e-08	0.00106548	0.109017	A2G1F	A3G3F	A3G0F	A4G0F	A2G0	A2G2	Free	Free
158	10155.2	10159.7	4.48	1.11679e-07	0.00196293	0.20084	A2G1F	A2G1F	A3G0F	A4G0F	A2G1	A3G3	Free	Free
159	10155.2	10159.7	4.48	1.30641e-07	0.00229622	0.234941	A4G4F	A2G2F	A2G0F	A2G0F	A3G0	A3G0	Free	Free
160	10155.2	10159.7	4.48	1.27845e-07	0.00224707	0.229913	A3G3F	A3G3F	A2G0F	A4G0F	A2G0	A2G0	Free	Free
161	10155.2	10159.7	4.48	7.71823e-08	0.0013566	0.138802	A2G1F	A3G3F	A3G0F	A2G0F	A3G2	A3G0	Free	Free
162	10155.2	10159.7	4.48	6.48179e-08	0.00113927	0.116567	A2G0F	A2G1F	A3G0F	A4G1F	A3G3	A2G1	Free	Free
163	10155.2	10159.7	4.48	1.10256e-07	0.00193791	0.198281	A2G2F	A4G4F	A3G0F	A3G0F	A2G0	A2G0	Free	Free
164	10155.2	10159.7	4.48	9.60359e-08	0.00168798	0.172708	A2G2F	A2G1F	A3G0F	A3G0F	A3G3	A3G0	Free	Free
165	10155.2	10159.7	4.48	6.64495e-08	0.00116795	0.119501	A2G1F	A2G1F	A2G0F	A4G0F	A3G2	A3G2	Free	Free
166	10155.2	10159.7	4.48	7.24547e-08	0.0012735	0.1303	A2G2F	A2G0F	A4G1F	A2G0F	A3G3	A3G0	Free	Free
167	10155.2	10159.7	4.48	2.33856e-07	0.00411037	0.420559	A3G3F	A2G2F	A3G0F	A4G0F	A2G1	A2G0	Free	Free
168	10155.2	10159.7	4.48	6.48179e-08	0.00113927	0.116567	A2G0F	A2G1F	A4G1F	A3G0F	A3G3	A2G1	Free	Free
169	10155.2	10159.7	4.48	1.14684e-07	0.00201575	0.206245	A2G2F	A2G1F	A4G0F	A3G0F	A3G3	A2G0	Free	Free
170	10155.2	10159.7	4.48	6.69211e-08	0.00117624	0.120349	A2G2F	A3G1F	A3G0F	A3G0F	A2G1	A3G2	Free	Free
171	10155.2	10159.7	4.48	1.68598e-07	0.00296336	0.303201	A2G2F	A2G1F	A4G0F	A3G0F	A2G1	A3G2	Free	Free
172	10155.2	10159.7	4.48	8.57297e-08	0.00150683	0.154174	A3G3F	A2G2F	A3G0F	A2G0F	A3G0	A3G1	Free	Free
173	10155.2	10159.7	4.48	8.57297e-08	0.00150683	0.154174	A3G3F	A2G2F	A2G0F	A3G0F	A3G1	A3G0	Free	Free
174	10155.2	10159.7	4.48	9.21696e-08	0.00162002	0.165755	A2G1F	A3G3F	A4G0F	A2G0F	A2G0	A3G2	Free	Free
175	10155.2	10159.7	4.48	7.87575e-08	0.00138428	0.141635	A3G3F	A2G2F	A3G0F	A3G0F	A3G1	A2G0	Free	Free
176	10155.2	10159.7	4.48	1.07057e-07	0.00188168	0.192528	A3G3F	A3G3F	A2G0F	A3G0F	A2G0	A3G0	Free	Free
177	10155.2	10159.7	4.48	1.20017e-07	0.00210947	0.215834	A4G4F	A2G2F	A2G0F	A3G0F	A2G0	A3G0	Free	Free
178	10155.2	10159.7	4.48	8.10033e-08	0.00142376	0.145674	A2G0F	A4G4F	A2G0F	A4G1F	A2G1	A2G0	Free	Free
179	10155.2	10159.7	4.48	1.43321e-07	0.00251909	0.257745	A2G2F	A4G4F	A2G0F	A4G0F	A2G0	A2G0	Free	Free
180	10155.2	10159.7	4.48	6.59863e-08	0.00115981	0.118668	A2G1F	A3G3F	A4G0F	A2G0F	A2G2	A3G0	Free	Free
181	10155.2	10159.7	4.48	6.65621e-08	0.00116993	0.119703	A2G2F	A2G0F	A3G0F	A4G1F	A3G3	A2G0	Free	Free
182	10155.2	10159.7	4.48	2.54558e-07	0.00447425	0.45779	A3G3F	A2G2F	A2G0F	A4G0F	A2G1	A3G0	Free	Free
183	10155.2	10159.7	4.48	9.96941e-08	0.00175228	0.179287	A2G1F	A3G3F	A4G0F	A2G0F	A3G1	A2G1	Free	Free
184	10155.2	10159.7	4.48	1.43321e-07	0.00251909	0.257745	A4G4F	A2G2F	A2G0F	A4G0F	A2G0	A2G0	Free	Free
185	10155.2	10159.7	4.48	9.21696e-08	0.00162002	0.165755	A2G1F	A3G3F	A4G0F	A2G0F	A3G2	A2G0	Free	Free
186	10155.2	10159.7	4.48	6.03018e-08	0.0010599	0.108445	A3G1F	A4G4F	A2G0F	A2G0F	A3G0	A2G1	Free	Free
187	10155.2	10159.7	4.48	9.96941e-08	0.00175228	0.179287	A2G1F	A3G3F	A4G0F	A2G0F	A2G1	A3G1	Free	Free
188	10155.2	10159.7	4.48	7.24547e-08	0.0012735	0.1303	A2G0F	A2G2F	A4G1F	A2G0F	A3G3	A3G0	Free	Free
189	10155.2	10159.7	4.48	6.59863e-08	0.00115981	0.118668	A2G1F	A3G3F	A4G0F	A2G0F	A3G0	A2G2	Free	Free
190	10155.2	10159.7	4.48	1.02377e-07	0.00179943	0.184111	A3G3F	A2G2F	A2G0F	A4G0F	A3G1	A2G0	Free	Free
191	10155.2	10159.7	4.48	1.07057e-07	0.00188168	0.192528	A3G3F	A3G3F	A2G0F	A3G0F	A3G0	A2G0	Free	Free
192	10155.2	10159.7	4.48	1.24837e-07	0.0021942	0.224503	A2G2F	A2G1F	A4G0F	A2G0F	A3G3	A3G0	Free	Free
193	10155.2	10159.7	4.48	7.38083e-08	0.00129729	0.132735	A2G2F	A2G1F	A4G0F	A2G0F	A3G1	A3G2	Free	Free
194	10155.2	10159.7	4.48	1.11679e-07	0.00196293	0.20084	A2G1F	A2G1F	A3G0F	A4G0F	A3G3	A2G1	Free	Free
195	10155.2	10159.7	4.48	7.71823e-08	0.0013566	0.138802	A2G1F	A3G3F	A3G0F	A2G0F	A3G0	A3G2	Free	Free
196	10155.2	10159.7	4.48	1.16534e-07	0.00204827	0.209572	A3G3F	A3G3F	A2G0F	A2G0F	A3G0	A3G0	Free	Free
197	10155.2	10159.7	4.48	9.78531e-08	0.00171992	0.175976	A2G2F	A2G0F	A3G0F	A4G1F	A2G1	A3G2	Free	Free
198	10155.2	10159.7	4.48	9.60359e-08	0.00168798	0.172708	A2G1F	A2G2F	A3G0F	A3G0F	A3G3	A3G0	Free	Free
199	10155.2	10159.7	4.48	9.83501e-08	0.00172865	0.17687	A3G3F	A3G3F	A3G0F	A3G0F	A2G0	A2G0	Free	Free
200	10155.2	10159.7	4.48	2.33856e-07	0.00411037	0.420559	A2G2F	A3G3F	A3G0F	A4G0F	A2G0	A2G1	Free	Free
201	10155.2	10159.7	4.48	9.21696e-08	0.00162002	0.165755	A3G3F	A2G1F	A2G0F	A4G0F	A2G0	A3G2	Free	Free
202	10155.2	10159.7	4.48	1.02377e-07	0.00179943	0.184111	A2G2F	A3G3F	A2G0F	A4G0F	A3G1	A2G0	Free	Free
203	10155.2	10159.7	4.48	1.39566e-07	0.00245308	0.250991	A4G4F	A2G1F	A2G0F	A4G0F	A2G0	A2G1	Free	Free
204	10155.2	10159.7	4.48	9.78531e-08	0.00171992	0.175976	A2G0F	A2G2F	A3G0F	A4G1F	A2G1	A3G2	Free	Free
205	10155.2	10159.7	4.48	6.48179e-08	0.00113927	0.116567	A2G1F	A2G0F	A4G1F	A3G0F	A3G3	A2G1	Free	Free
206	10155.2	10159.7	4.48	1.88462e-07	0.0033125	0.338923	A2G2F	A2G2F	A2G0F	A4G0F	A3G0	A3G2	Free	Free
207	10155.2	10159.7	4.48	8.10033e-08	0.00142376	0.145674	A4G4F	A2G0F	A2G0F	A4G1F	A2G1	A2G0	Free	Free
208	10155.2	10159.7	4.48	7.71823e-08	0.0013566	0.138802	A3G3F	A2G1F	A3G0F	A2G0F	A3G0	A3G2	Free	Free
209	10155.2	10159.7	4.48	1.16872e-07	0.0020542	0.210179	A2G1F	A4G4F	A2G0F	A3G0F	A3G0	A2G1	Free	Free
210	10155.2	10159.7	4.48	9.21696e-08	0.00162002	0.165755	A3G3F	A2G1F	A4G0F	A2G0F	A3G2	A2G0	Free	Free
211	10155.2	10159.7	4.48	8.69906e-08	0.00152899	0.156441	A2G2F	A3G1F	A4G0F	A2G0F	A2G1	A3G2	Free	Free
212	10155.2	10159.7	4.48	1.07367e-07	0.00188713	0.193085	A2G1F	A4G4F	A3G0F	A3G0F	A2G1	A2G0	Free	Free
213	10155.2	10159.7	4.48	1.95829e-07	0.003442	0.352174	A2G2F	A3G3F	A3G0F	A3G0F	A3G0	A2G1	Free	Free
214	10155.2	10159.7	4.48	2.54558e-07	0.00447425	0.45779	A2G2F	A3G3F	A2G0F	A4G0F	A2G1	A3G0	Free	Free
215	10155.2	10159.7	4.48	1.39566e-07	0.00245308	0.250991	A4G4F	A2G1F	A2G0F	A4G0F	A2G1	A2G0	Free	Free
216	10155.2	10159.7	4.48	1.14684e-07	0.00201575	0.206245	A2G1F	A2G2F	A4G0F	A3G0F	A3G3	A2G0	Free	Free
217	10155.2	10159.7	4.48	7.71823e-08	0.0013566	0.138802	A2G1F	A3G3F	A2G0F	A3G0F	A3G0	A3G2	Free	Free
218	10155.2	10159.7	4.48	6.64495e-08	0.00116795	0.119501	A2G1F	A2G1F	A4G0F	A2G0F	A3G2	A3G2	Free	Free
219	10155.2	10159.7	4.48	6.48179e-08	0.00113927	0.116567	A2G0F	A2G1F	A4G1F	A3G0F	A2G1	A3G3	Free	Free
220	10155.2	10159.7	4.48	1.16872e-07	0.0020542	0.210179	A2G1F	A4G4F	A3G0F	A2G0F	A2G1	A3G0	Free	Free
221	10155.2	10159.7	4.48	2.33856e-07	0.00411037	0.420559	A2G2F	A3G3F	A4G0F	A3G0F	A2G1	A2G0	Free	Free
222	10155.2	10159.7	4.48	1.24837e-07	0.0021942	0.224503	A2G1F	A2G2F	A2G0F	A4G0F	A3G3	A3G0	Free	Free
223	10155.2	10159.7	4.48	1.27845e-07	0.00224707	0.229913	A3G3F	A3G3F	A4G0F	A2G0F	A2G0	A2G0	Free	Free
224	10155.2	10159.7	4.48	1.16872e-07	0.0020542	0.210179	A4G4F	A2G1F	A2G0F	A3G0F	A3G0	A2G1	Free	Free
225	10155.2	10159.7	4.48	7.71823e-08	0.0013566	0.138802	A3G3F	A2G1F	A2G0F	A3G0F	A3G2	A3G0	Free	Free
226	10155.2	10159.7	4.48	1.73134e-07	0.0030431	0.31136	A2G2F	A2G2F	A3G0F	A4G0F	A3G2	A2G0	Free	Free
227	10155.2	10159.7	4.48	1.16872e-07	0.0020542	0.210179	A4G4F	A2G1F	A2G0F	A3G0F	A2G1	A3G0	Free	Free
228	10155.2	10159.7	4.48	7.09052e-08	0.00124627	0.127514	A3G3F	A2G1F	A3G0F	A3G0F	A3G2	A2G0	Free	Free
229	10155.2	10159.7	4.48	7.87575e-08	0.00138428	0.141635	A2G2F	A3G3F	A3G0F	A3G0F	A2G0	A3G1	Free	Free
230	10155.2	10159.7	4.48	6.10109e-08	0.00107236	0.10972	A3G0F	A2G2F	A2G0F	A4G1F	A2G1	A3G2	Free	Free
231	10155.2	10159.7	4.48	1.88462e-07	0.0033125	0.338923	A2G2F	A2G2F	A4G0F	A2G0F	A3G0	A3G2	Free	Free
232	10155.2	10159.7	4.48	1.95829e-07	0.003442	0.352174	A3G3F	A2G2F	A3G0F	A3G0F	A2G1	A3G0	Free	Free
233	10155.2	10159.7	4.48	1.95829e-07	0.003442	0.352174	A3G3F	A2G2F	A3G0F	A3G0F	A3G0	A2G1	Free	Free
234	10155.2	10159.7	4.48	6.48179e-08	0.00113927	0.116567	A2G1F	A2G0F	A3G0F	A4G1F	A3G3	A2G1	Free	Free
235	10155.2	10159.7	4.48	1.16872e-07	0.0020542	0.210179	A2G1F	A4G4F	A2G0F	A3G0F	A2G1	A3G0	Free	Free
236	10155.2	10159.7	4.48	1.43321e-07	0.00251909	0.257745	A4G4F	A2G2F	A4G0F	A2G0F	A2G0	A2G0	Free	Free
237	10155.2	10159.7	4.48	9.21696e-08	0.00162002	0.165755	A2G1F	A3G3F	A2G0F	A4G0F	A2G0	A3G2	Free	Free
238	10155.2	10159.7	4.48	7.24547e-08	0.0012735	0.1303	A2G0F	A2G2F	A2G0F	A4G1F	A3G3	A3G0	Free	Free
239	10155.2	10159.7	4.48	8.57297e-08	0.00150683	0.154174	A2G2F	A3G3F	A2G0F	A3G0F	A3G1	A3G0	Free	Free
240	10155.2	10159.7	4.48	6.59863e-08	0.00115981	0.118668	A2G1F	A3G3F	A2G0F	A4G0F	A2G2	A3G0	Free	Free
241	10155.2	10159.7	4.48	1.16872e-07	0.0020542	0.210179	A4G4F	A2G1F	A3G0F	A2G0F	A3G0	A2G1	Free	Free
242	10155.2	10159.7	4.48	6.69211e-08	0.00117624	0.120349	A3G1F	A2G2F	A3G0F	A3G0F	A2G1	A3G2	Free	Free
243	10155.2	10159.7	4.48	2.33856e-07	0.00411037	0.420559	A3G3F	A2G2F	A4G0F	A3G0F	A2G1	A2G0	Free	Free
244	10155.2	10159.7	4.48	9.21696e-08	0.00162002	0.165755	A3G3F	A2G1F	A4G0F	A2G0F	A2G0	A3G2	Free	Free
245	10155.2	10159.7	4.48	6.59863e-08	0.00115981	0.118668	A3G3F	A2G1F	A2G0F	A4G0F	A3G0	A2G2	Free	Free
246	10155.2	10159.7	4.48	6.59863e-08	0.00115981	0.118668	A3G3F	A2G1F	A4G0F	A2G0F	A2G2	A3G0	Free	Free
247	10155.2	10159.7	4.48	9.96941e-08	0.00175228	0.179287	A3G3F	A2G1F	A4G0F	A2G0F	A2G1	A3G1	Free	Free
248	10155.2	10159.7	4.48	1.20017e-07	0.00210947	0.215834	A4G4F	A2G2F	A3G0F	A2G0F	A3G0	A2G0	Free	Free
249	10155.2	10159.7	4.48	1.16872e-07	0.0020542	0.210179	A4G4F	A2G1F	A3G0F	A2G0F	A2G1	A3G0	Free	Free
250	10155.2	10159.7	4.48	1.10256e-07	0.00193791	0.198281	A4G4F	A2G2F	A3G0F	A3G0F	A2G0	A2G0	Free	Free
251	10155.2	10159.7	4.48	1.07367e-07	0.00188713	0.193085	A2G1F	A4G4F	A3G0F	A3G0F	A2G0	A2G1	Free	Free
252	10155.2	10159.7	4.48	6.59863e-08	0.00115981	0.118668	A2G1F	A3G3F	A2G0F	A4G0F	A3G0	A2G2	Free	Free
253	10155.2	10159.7	4.48	6.59863e-08	0.00115981	0.118668	A3G3F	A2G1F	A4G0F	A2G0F	A3G0	A2G2	Free	Free
254	10155.2	10159.7	4.48	1.07057e-07	0.00188168	0.192528	A3G3F	A3G3F	A3G0F	A2G0F	A2G0	A3G0	Free	Free
255	10155.2	10159.7	4.48	7.09052e-08	0.00124627	0.127514	A3G3F	A2G1F	A3G0F	A3G0F	A2G0	A3G2	Free	Free
256	10155.2	10159.7	4.48	7.38083e-08	0.00129729	0.132735	A2G1F	A2G2F	A4G0F	A2G0F	A3G1	A3G2	Free	Free
257	10155.2	10159.7	4.48	2.54558e-07	0.00447425	0.45779	A2G2F	A3G3F	A2G0F	A4G0F	A3G0	A2G1	Free	Free
258	10155.2	10159.7	4.48	9.96941e-08	0.00175228	0.179287	A3G3F	A2G1F	A4G0F	A2G0F	A3G1	A2G1	Free	Free
259	10155.2	10159.7	4.48	7.71823e-08	0.0013566	0.138802	A3G3F	A2G1F	A3G0F	A2G0F	A3G2	A3G0	Free	Free
260	10155.2	10159.7	4.48	1.39566e-07	0.00245308	0.250991	A2G1F	A4G4F	A4G0F	A2G0F	A2G1	A2G0	Free	Free
261	10155.2	10159.7	4.48	1.24837e-07	0.0021942	0.224503	A2G1F	A2G2F	A4G0F	A2G0F	A3G3	A3G0	Free	Free
262	10155.2	10159.7	4.48	1.95829e-07	0.003442	0.352174	A2G2F	A3G3F	A3G0F	A3G0F	A2G1	A3G0	Free	Free
263	10155.2	10159.7	4.48	9.21696e-08	0.00162002	0.165755	A2G1F	A3G3F	A2G0F	A4G0F	A3G2	A2G0	Free	Free
264	10155.2	10159.7	4.48	1.11679e-07	0.00196293	0.20084	A2G1F	A2G1F	A4G0F	A3G0F	A2G1	A3G3	Free	Free
265	10155.2	10159.7	4.48	7.87575e-08	0.00138428	0.141635	A2G2F	A3G3F	A3G0F	A3G0F	A3G1	A2G0	Free	Free
266	10155.2	10159.7	4.48	6.06198e-08	0.00106548	0.109017	A3G3F	A2G1F	A3G0F	A4G0F	A2G0	A2G2	Free	Free
267	10155.2	10159.7	4.48	7.66938e-08	0.00134801	0.137924	A3G3F	A2G1F	A3G0F	A3G0F	A3G1	A2G1	Free	Free
268	10155.2	10159.7	4.48	7.71823e-08	0.0013566	0.138802	A3G3F	A2G1F	A2G0F	A3G0F	A3G0	A3G2	Free	Free
269	10155.2	10159.7	4.48	1.02377e-07	0.00179943	0.184111	A2G2F	A3G3F	A2G0F	A4G0F	A2G0	A3G1	Free	Free
270	10155.2	10159.7	4.48	7.66938e-08	0.00134801	0.137924	A3G3F	A2G1F	A3G0F	A3G0F	A2G1	A3G1	Free	Free
271	10155.2	10159.7	4.48	6.10109e-08	0.00107236	0.10972	A2G2F	A3G0F	A2G0F	A4G1F	A2G1	A3G2	Free	Free
272	10155.2	10159.7	4.48	8.57297e-08	0.00150683	0.154174	A3G3F	A2G2F	A2G0F	A3G0F	A3G0	A3G1	Free	Free
273	10155.2	10159.7	4.48	1.02377e-07	0.00179943	0.184111	A3G3F	A2G2F	A4G0F	A2G0F	A3G1	A2G0	Free	Free
274	10155.2	10159.7	4.48	8.57297e-08	0.00150683	0.154174	A2G2F	A3G3F	A3G0F	A2G0F	A3G0	A3G1	Free	Free
275	10155.2	10159.7	4.48	1.23951e-07	0.00217862	0.222909	A2G2F	A2G2F	A4G0F	A3G0F	A3G0	A2G2	Free	Free
276	10155.2	10159.7	4.48	6.03018e-08	0.0010599	0.108445	A4G4F	A3G1F	A2G0F	A2G0F	A3G0	A2G1	Free	Free
277	10155.2	10159.7	4.48	1.4802e-07	0.00260167	0.266194	A2G2F	A2G2F	A4G0F	A4G0F	A2G0	A2G2	Free	Free
278	10155.2	10159.7	4.48	9.21696e-08	0.00162002	0.165755	A3G3F	A2G1F	A2G0F	A4G0F	A3G2	A2G0	Free	Free
279	10155.2	10159.7	4.48	1.02377e-07	0.00179943	0.184111	A2G2F	A3G3F	A4G0F	A2G0F	A3G1	A2G0	Free	Free
280	10155.2	10159.7	4.48	7.87575e-08	0.00138428	0.141635	A3G3F	A2G2F	A3G0F	A3G0F	A2G0	A3G1	Free	Free
281	10155.2	10159.7	4.48	1.44982e-07	0.00254827	0.260731	A2G2F	A2G2F	A3G0F	A3G0F	A3G2	A3G0	Free	Free
282	10155.2	10159.7	4.48	2.27728e-07	0.00400266	0.409539	A3G3F	A2G1F	A4G0F	A3G0F	A2G1	A2G1	Free	Free
283	10155.2	10159.7	4.48	1.39566e-07	0.00245308	0.250991	A2G1F	A4G4F	A2G0F	A4G0F	A2G1	A2G0	Free	Free
284	10155.2	10159.7	4.48	6.48179e-08	0.00113927	0.116567	A2G1F	A2G0F	A3G0F	A4G1F	A2G1	A3G3	Free	Free
285	10155.2	10159.7	4.48	2.33856e-07	0.00411037	0.420559	A2G2F	A3G3F	A3G0F	A4G0F	A2G1	A2G0	Free	Free
286	10155.2	10159.7	4.48	1.07367e-07	0.00188713	0.193085	A4G4F	A2G1F	A3G0F	A3G0F	A2G1	A2G0	Free	Free
287	10155.2	10159.7	4.48	1.73134e-07	0.0030431	0.31136	A2G2F	A2G2F	A4G0F	A3G0F	A2G0	A3G2	Free	Free
288	10155.2	10159.7	4.48	2.54558e-07	0.00447425	0.45779	A3G3F	A2G2F	A4G0F	A2G0F	A2G1	A3G0	Free	Free
289	10155.2	10159.7	4.48	1.44982e-07	0.00254827	0.260731	A2G2F	A2G2F	A3G0F	A3G0F	A3G0	A3G2	Free	Free
290	10155.2	10159.7	4.48	8.57297e-08	0.00150683	0.154174	A2G2F	A3G3F	A3G0F	A2G0F	A3G1	A3G0	Free	Free
291	10155.2	10159.7	4.48	7.71823e-08	0.0013566	0.138802	A2G1F	A3G3F	A2G0F	A3G0F	A3G2	A3G0	Free	Free
292	10155.2	10159.7	4.48	1.23951e-07	0.00217862	0.222909	A2G2F	A2G2F	A4G0F	A3G0F	A2G2	A3G0	Free	Free
293	10155.2	10159.7	4.48	2.54558e-07	0.00447425	0.45779	A2G2F	A3G3F	A4G0F	A2G0F	A2G1	A3G0	Free	Free
294	10155.2	10159.7	4.48	1.43321e-07	0.00251909	0.257745	A2G2F	A4G4F	A4G0F	A2G0F	A2G0	A2G0	Free	Free
295	10155.2	10159.7	4.48	1.73134e-07	0.0030431	0.31136	A2G2F	A2G2F	A4G0F	A3G0F	A3G2	A2G0	Free	Free
296	10155.2	10159.7	4.48	1.07057e-07	0.00188168	0.192528	A3G3F	A3G3F	A3G0F	A2G0F	A3G0	A2G0	Free	Free
297	10155.2	10159.7	4.48	6.10109e-08	0.00107236	0.10972	A2G2F	A3G0F	A4G1F	A2G0F	A2G1	A3G2	Free	Free
298	10155.2	10159.7	4.48	6.65621e-08	0.00116993	0.119703	A2G0F	A2G2F	A3G0F	A4G1F	A3G3	A2G0	Free	Free
299	10155.2	10159.7	4.48	1.68598e-07	0.00296336	0.303201	A2G1F	A2G2F	A4G0F	A3G0F	A2G1	A3G2	Free	Free
300	10155.2	10159.7	4.48	6.03018e-08	0.0010599	0.108445	A4G4F	A3G1F	A2G0F	A2G0F	A2G1	A3G0	Free	Free
301	10155.2	10159.7	4.48	1.11679e-07	0.00196293	0.20084	A2G1F	A2G1F	A4G0F	A3G0F	A3G3	A2G1	Free	Free
302	10155.2	10159.7	4.48	1.88462e-07	0.0033125	0.338923	A2G2F	A2G2F	A2G0F	A4G0F	A3G2	A3G0	Free	Free
303	10155.2	10159.7	4.48	8.10033e-08	0.00142376	0.145674	A2G0F	A4G4F	A4G1F	A2G0F	A2G1	A2G0	Free	Free
304	10155.2	10159.7	4.48	1.39566e-07	0.00245308	0.250991	A2G1F	A4G4F	A2G0F	A4G0F	A2G0	A2G1	Free	Free
305	10155.2	10159.7	4.48	6.48179e-08	0.00113927	0.116567	A2G1F	A2G0F	A4G1F	A3G0F	A2G1	A3G3	Free	Free
306	10155.2	10159.7	4.48	6.10109e-08	0.00107236	0.10972	A3G0F	A2G2F	A4G1F	A2G0F	A2G1	A3G2	Free	Free
307	10155.2	10159.7	4.48	1.20017e-07	0.00210947	0.215834	A4G4F	A2G2F	A3G0F	A2G0F	A2G0	A3G0	Free	Free
308	10155.2	10159.7	4.48	6.06198e-08	0.00106548	0.109017	A3G3F	A2G1F	A3G0F	A4G0F	A2G2	A2G0	Free	Free
309	10155.2	10159.7	4.48	1.4802e-07	0.00260167	0.266194	A2G2F	A2G2F	A4G0F	A4G0F	A2G2	A2G0	Free	Free
310	10155.2	10159.7	4.48	8.57297e-08	0.00150683	0.154174	A3G3F	A2G2F	A3G0F	A2G0F	A3G1	A3G0	Free	Free
311	10155.2	10159.7	4.48	1.39566e-07	0.00245308	0.250991	A4G4F	A2G1F	A4G0F	A2G0F	A2G1	A2G0	Free	Free
312	10155.2	10159.7	4.48	1.88462e-07	0.0033125	0.338923	A2G2F	A2G2F	A4G0F	A2G0F	A3G2	A3G0	Free	Free
313	10155.2	10159.7	4.48	6.06198e-08	0.00106548	0.109017	A3G3F	A2G1F	A4G0F	A3G0F	A2G0	A2G2	Free	Free
314	10155.2	10159.7	4.48	8.10033e-08	0.00142376	0.145674	A4G4F	A2G0F	A4G1F	A2G0F	A2G1	A2G0	Free	Free
315	10155.2	10159.7	4.48	6.59863e-08	0.00115981	0.118668	A3G3F	A2G1F	A2G0F	A4G0F	A2G2	A3G0	Free	Free
316	10155.2	10159.7	4.48	1.23951e-07	0.00217862	0.222909	A2G2F	A2G2F	A3G0F	A4G0F	A2G2	A3G0	Free	Free
317	10155.2	10159.7	4.48	1.07367e-07	0.00188713	0.193085	A4G4F	A2G1F	A3G0F	A3G0F	A2G0	A2G1	Free	Free
318	10155.2	10159.7	4.48	1.23951e-07	0.00217862	0.222909	A2G2F	A2G2F	A3G0F	A4G0F	A3G0	A2G2	Free	Free
319	10155.2	10159.7	4.48	8.57297e-08	0.00150683	0.154174	A2G2F	A3G3F	A2G0F	A3G0F	A3G0	A3G1	Free	Free
320	10155.2	10159.7	4.48	1.73134e-07	0.0030431	0.31136	A2G2F	A2G2F	A3G0F	A4G0F	A2G0	A3G2	Free	Free
321	10155.2	10159.7	4.48	1.16872e-07	0.0020542	0.210179	A2G1F	A4G4F	A3G0F	A2G0F	A3G0	A2G1	Free	Free
322	10155.2	10159.7	4.48	6.69211e-08	0.00117624	0.120349	A3G1F	A2G2F	A3G0F	A3G0F	A3G2	A2G1	Free	Free
323	10155.2	10159.7	4.48	9.96941e-08	0.00175228	0.179287	A3G3F	A2G1F	A2G0F	A4G0F	A2G1	A3G1	Free	Free
324	10155.2	10159.7	4.48	1.44141e-07	0.0025335	0.259219	A2G2F	A2G1F	A4G0F	A4G0F	A2G2	A2G1	Free	Free
325	10155.2	10159.7	4.48	8.36586e-08	0.00147043	0.150449	A2G0F	A2G2F	A4G1F	A4G0F	A2G1	A2G2	Free	Free
326	10155.2	10159.7	4.48	8.24085e-08	0.00144845	0.148201	A3G0F	A3G3F	A4G1F	A2G0F	A2G1	A2G1	Free	Free
327	10155.2	10159.7	4.48	6.69211e-08	0.00117624	0.120349	A2G2F	A3G1F	A3G0F	A3G0F	A3G2	A2G1	Free	Free
328	10155.2	10159.7	4.48	6.10109e-08	0.00107236	0.10972	A3G0F	A2G2F	A2G0F	A4G1F	A3G2	A2G1	Free	Free
329	10155.2	10159.7	4.48	1.24837e-07	0.0021942	0.224503	A2G2F	A2G1F	A4G0F	A2G0F	A3G0	A3G3	Free	Free
330	10155.2	10159.7	4.48	8.10033e-08	0.00142376	0.145674	A4G4F	A2G0F	A2G0F	A4G1F	A2G0	A2G1	Free	Free
331	10155.2	10159.7	4.48	1.175e-07	0.00206524	0.211308	A3G1F	A3G3F	A2G0F	A4G0F	A2G1	A2G1	Free	Free
332	10155.2	10159.7	4.48	7.38083e-08	0.00129729	0.132735	A2G1F	A2G2F	A4G0F	A2G0F	A3G2	A3G1	Free	Free
333	10155.2	10159.7	4.48	1.02377e-07	0.00179943	0.184111	A2G2F	A3G3F	A4G0F	A2G0F	A2G0	A3G1	Free	Free
334	10155.2	10159.7	4.48	1.39566e-07	0.00245308	0.250991	A2G1F	A4G4F	A4G0F	A2G0F	A2G0	A2G1	Free	Free
335	10155.2	10159.7	4.48	1.175e-07	0.00206524	0.211308	A3G3F	A3G1F	A2G0F	A4G0F	A2G1	A2G1	Free	Free
336	10155.2	10159.7	4.48	6.65621e-08	0.00116993	0.119703	A2G2F	A2G0F	A4G1F	A3G0F	A2G0	A3G3	Free	Free
337	10155.2	10159.7	4.48	1.14684e-07	0.00201575	0.206245	A2G2F	A2G1F	A3G0F	A4G0F	A2G0	A3G3	Free	Free
338	10155.2	10159.7	4.48	6.10109e-08	0.00107236	0.10972	A3G0F	A2G2F	A4G1F	A2G0F	A3G2	A2G1	Free	Free
339	10155.2	10159.7	4.48	2.33856e-07	0.00411037	0.420559	A2G2F	A3G3F	A4G0F	A3G0F	A2G0	A2G1	Free	Free
340	10155.2	10159.7	4.48	1.24837e-07	0.0021942	0.224503	A2G1F	A2G2F	A4G0F	A2G0F	A3G0	A3G3	Free	Free
341	10155.2	10159.7	4.48	1.68598e-07	0.00296336	0.303201	A2G1F	A2G2F	A3G0F	A4G0F	A2G1	A3G2	Free	Free
342	10155.2	10159.7	4.48	2.54558e-07	0.00447425	0.45779	A2G2F	A3G3F	A4G0F	A2G0F	A3G0	A2G1	Free	Free
343	10155.2	10159.7	4.48	1.87269e-07	0.00329153	0.336778	A2G2F	A2G2F	A3G0F	A4G0F	A3G1	A2G1	Free	Free
344	10155.2	10159.7	4.48	1.68598e-07	0.00296336	0.303201	A2G2F	A2G1F	A3G0F	A4G0F	A2G1	A3G2	Free	Free
345	10155.2	10159.7	4.48	1.32172e-07	0.00232312	0.237694	A2G0F	A3G3F	A3G0F	A4G1F	A2G1	A2G1	Free	Free
346	10155.2	10159.7	4.48	8.69906e-08	0.00152899	0.156441	A3G1F	A2G2F	A4G0F	A2G0F	A3G2	A2G1	Free	Free
347	10155.2	10159.7	4.48	8.36586e-08	0.00147043	0.150449	A2G0F	A2G2F	A4G0F	A4G1F	A2G1	A2G2	Free	Free
348	10155.2	10159.7	4.48	8.24085e-08	0.00144845	0.148201	A3G3F	A3G0F	A4G1F	A2G0F	A2G1	A2G1	Free	Free
349	10155.2	10159.7	4.48	7.38083e-08	0.00129729	0.132735	A2G2F	A2G1F	A2G0F	A4G0F	A3G2	A3G1	Free	Free
350	10155.2	10159.7	4.48	9.78531e-08	0.00171992	0.175976	A2G2F	A2G0F	A3G0F	A4G1F	A3G2	A2G1	Free	Free
351	10155.2	10159.7	4.48	8.36586e-08	0.00147043	0.150449	A2G0F	A2G2F	A4G1F	A4G0F	A2G2	A2G1	Free	Free
352	10155.2	10159.7	4.48	7.71336e-08	0.00135574	0.138715	A2G0F	A2G2F	A3G1F	A4G0F	A2G1	A3G2	Free	Free
353	10155.2	10159.7	4.48	1.14684e-07	0.00201575	0.206245	A2G1F	A2G2F	A4G0F	A3G0F	A2G0	A3G3	Free	Free
354	10155.2	10159.7	4.48	7.71336e-08	0.00135574	0.138715	A2G2F	A2G0F	A4G0F	A3G1F	A2G1	A3G2	Free	Free
355	10155.2	10159.7	4.48	6.10109e-08	0.00107236	0.10972	A2G2F	A3G0F	A4G1F	A2G0F	A3G2	A2G1	Free	Free
356	10155.2	10159.7	4.48	1.44141e-07	0.0025335	0.259219	A2G1F	A2G2F	A4G0F	A4G0F	A2G2	A2G1	Free	Free
357	10155.2	10159.7	4.48	9.96941e-08	0.00175228	0.179287	A3G3F	A2G1F	A2G0F	A4G0F	A3G1	A2G1	Free	Free
358	10155.2	10159.7	4.48	2.33856e-07	0.00411037	0.420559	A3G3F	A2G2F	A4G0F	A3G0F	A2G0	A2G1	Free	Free
359	10155.2	10159.7	4.48	2.27728e-07	0.00400266	0.409539	A3G3F	A2G1F	A3G0F	A4G0F	A2G1	A2G1	Free	Free
360	10155.2	10159.7	4.48	7.71336e-08	0.00135574	0.138715	A2G0F	A2G2F	A4G0F	A3G1F	A3G2	A2G1	Free	Free
361	10155.2	10159.7	4.48	1.175e-07	0.00206524	0.211308	A3G1F	A3G3F	A4G0F	A2G0F	A2G1	A2G1	Free	Free
362	10155.2	10159.7	4.48	8.10033e-08	0.00142376	0.145674	A4G4F	A2G0F	A4G1F	A2G0F	A2G0	A2G1	Free	Free
363	10155.2	10159.7	4.48	8.36586e-08	0.00147043	0.150449	A2G2F	A2G0F	A4G0F	A4G1F	A2G2	A2G1	Free	Free
364	10155.2	10159.7	4.48	6.3068e-08	0.00110852	0.11342	A2G2F	A2G2F	A3G0F	A3G0F	A3G1	A3G1	Free	Free
365	10155.2	10159.7	4.48	1.68598e-07	0.00296336	0.303201	A2G1F	A2G2F	A3G0F	A4G0F	A3G2	A2G1	Free	Free
366	10155.2	10159.7	4.48	6.65621e-08	0.00116993	0.119703	A2G0F	A2G2F	A3G0F	A4G1F	A2G0	A3G3	Free	Free
367	10155.2	10159.7	4.48	8.24085e-08	0.00144845	0.148201	A3G3F	A3G0F	A2G0F	A4G1F	A2G1	A2G1	Free	Free
368	10155.2	10159.7	4.48	2.27728e-07	0.00400266	0.409539	A2G1F	A3G3F	A3G0F	A4G0F	A2G1	A2G1	Free	Free
369	10155.2	10159.7	4.48	8.69906e-08	0.00152899	0.156441	A2G2F	A3G1F	A2G0F	A4G0F	A2G1	A3G2	Free	Free
370	10155.2	10159.7	4.48	7.24547e-08	0.0012735	0.1303	A2G0F	A2G2F	A2G0F	A4G1F	A3G0	A3G3	Free	Free
371	10155.2	10159.7	4.48	8.1982e-08	0.00144096	0.147434	A2G2F	A2G2F	A2G0F	A4G0F	A3G1	A3G1	Free	Free
372	10155.2	10159.7	4.48	1.44141e-07	0.0025335	0.259219	A2G1F	A2G2F	A4G0F	A4G0F	A2G1	A2G2	Free	Free
373	10155.2	10159.7	4.48	8.69906e-08	0.00152899	0.156441	A2G2F	A3G1F	A2G0F	A4G0F	A3G2	A2G1	Free	Free
374	10155.2	10159.7	4.48	2.54558e-07	0.00447425	0.45779	A3G3F	A2G2F	A4G0F	A2G0F	A3G0	A2G1	Free	Free
375	10155.2	10159.7	4.48	7.71336e-08	0.00135574	0.138715	A2G0F	A2G2F	A4G0F	A3G1F	A2G1	A3G2	Free	Free
376	10155.2	10159.7	4.48	7.71336e-08	0.00135574	0.138715	A2G2F	A2G0F	A3G1F	A4G0F	A2G1	A3G2	Free	Free
377	10155.2	10159.7	4.48	1.87269e-07	0.00329153	0.336778	A2G2F	A2G2F	A3G0F	A4G0F	A2G1	A3G1	Free	Free
378	10155.2	10159.7	4.48	1.02377e-07	0.00179943	0.184111	A3G3F	A2G2F	A4G0F	A2G0F	A2G0	A3G1	Free	Free
379	10155.2	10159.7	4.48	7.38083e-08	0.00129729	0.132735	A2G2F	A2G1F	A2G0F	A4G0F	A3G1	A3G2	Free	Free
380	10155.2	10159.7	4.48	1.32172e-07	0.00232312	0.237694	A2G0F	A3G3F	A4G1F	A3G0F	A2G1	A2G1	Free	Free
381	10155.2	10159.7	4.48	7.24547e-08	0.0012735	0.1303	A2G0F	A2G2F	A4G1F	A2G0F	A3G0	A3G3	Free	Free
382	10155.2	10159.7	4.48	9.60359e-08	0.00168798	0.172708	A2G2F	A2G1F	A3G0F	A3G0F	A3G0	A3G3	Free	Free
383	10155.2	10159.7	4.48	6.65621e-08	0.00116993	0.119703	A2G2F	A2G0F	A3G0F	A4G1F	A2G0	A3G3	Free	Free
384	10155.2	10159.7	4.48	9.60359e-08	0.00168798	0.172708	A2G1F	A2G2F	A3G0F	A3G0F	A3G0	A3G3	Free	Free
385	10155.2	10159.7	4.48	1.04186e-07	0.00183122	0.187364	A3G3F	A2G0F	A4G0F	A3G1F	A2G1	A2G1	Free	Free
386	10155.2	10159.7	4.48	9.03915e-08	0.00158877	0.162557	A3G3F	A3G1F	A3G0F	A3G0F	A2G1	A2G1	Free	Free
387	10155.2	10159.7	4.48	5.56059e-07	0.00977359	1	A2G2F	A2G2F	A4G0F	A4G0F	A2G1	A2G1	Free	Free
388	10155.2	10159.7	4.48	7.71336e-08	0.00135574	0.138715	A2G0F	A2G2F	A3G1F	A4G0F	A3G2	A2G1	Free	Free
389	10155.2	10159.7	4.48	1.14684e-07	0.00201575	0.206245	A2G2F	A2G1F	A4G0F	A3G0F	A2G0	A3G3	Free	Free
390	10155.2	10159.7	4.48	1.32172e-07	0.00232312	0.237694	A3G3F	A2G0F	A4G1F	A3G0F	A2G1	A2G1	Free	Free
391	10155.2	10159.7	4.48	1.68598e-07	0.00296336	0.303201	A2G1F	A2G2F	A4G0F	A3G0F	A3G2	A2G1	Free	Free
392	10155.2	10159.7	4.48	9.78531e-08	0.00171992	0.175976	A2G2F	A2G0F	A4G1F	A3G0F	A3G2	A2G1	Free	Free
393	10155.2	10159.7	4.48	7.38083e-08	0.00129729	0.132735	A2G1F	A2G2F	A2G0F	A4G0F	A3G1	A3G2	Free	Free
394	10155.2	10159.7	4.48	8.24085e-08	0.00144845	0.148201	A3G0F	A3G3F	A2G0F	A4G1F	A2G1	A2G1	Free	Free
395	10155.2	10159.7	4.48	1.04186e-07	0.00183122	0.187364	A2G0F	A3G3F	A3G1F	A4G0F	A2G1	A2G1	Free	Free
396	10155.2	10159.7	4.48	1.04186e-07	0.00183122	0.187364	A3G3F	A2G0F	A3G1F	A4G0F	A2G1	A2G1	Free	Free
397	10155.2	10159.7	4.48	7.38083e-08	0.00129729	0.132735	A2G1F	A2G2F	A2G0F	A4G0F	A3G2	A3G1	Free	Free
398	10155.2	10159.7	4.48	8.69906e-08	0.00152899	0.156441	A3G1F	A2G2F	A2G0F	A4G0F	A2G1	A3G2	Free	Free
399	10155.2	10159.7	4.48	7.71336e-08	0.00135574	0.138715	A2G2F	A2G0F	A3G1F	A4G0F	A3G2	A2G1	Free	Free
400	10155.2	10159.7	4.48	8.36586e-08	0.00147043	0.150449	A2G2F	A2G0F	A4G0F	A4G1F	A2G1	A2G2	Free	Free
401	10155.2	10159.7	4.48	1.44141e-07	0.0025335	0.259219	A2G2F	A2G1F	A4G0F	A4G0F	A2G1	A2G2	Free	Free
402	10155.2	10159.7	4.48	1.68598e-07	0.00296336	0.303201	A2G2F	A2G1F	A3G0F	A4G0F	A3G2	A2G1	Free	Free
403	10155.2	10159.7	4.48	1.04186e-07	0.00183122	0.187364	A2G0F	A3G3F	A4G0F	A3G1F	A2G1	A2G1	Free	Free
404	10155.2	10159.7	4.48	8.1982e-08	0.00144096	0.147434	A2G2F	A2G2F	A4G0F	A2G0F	A3G1	A3G1	Free	Free
405	10155.2	10159.7	4.48	7.71336e-08	0.00135574	0.138715	A2G2F	A2G0F	A4G0F	A3G1F	A3G2	A2G1	Free	Free
406	10155.2	10159.7	4.48	1.24837e-07	0.0021942	0.224503	A2G2F	A2G1F	A2G0F	A4G0F	A3G0	A3G3	Free	Free
407	10155.2	10159.7	4.48	1.24837e-07	0.0021942	0.224503	A2G1F	A2G2F	A2G0F	A4G0F	A3G0	A3G3	Free	Free
408	10155.2	10159.7	4.48	7.38083e-08	0.00129729	0.132735	A2G2F	A2G1F	A4G0F	A2G0F	A3G2	A3G1	Free	Free
409	10155.2	10159.7	4.48	1.68598e-07	0.00296336	0.303201	A2G2F	A2G1F	A4G0F	A3G0F	A3G2	A2G1	Free	Free
410	10155.2	10159.7	4.48	9.78531e-08	0.00171992	0.175976	A2G0F	A2G2F	A4G1F	A3G0F	A3G2	A2G1	Free	Free
411	10155.2	10159.7	4.48	8.10033e-08	0.00142376	0.145674	A2G0F	A4G4F	A2G0F	A4G1F	A2G0	A2G1	Free	Free
412	10155.2	10159.7	4.48	9.78531e-08	0.00171992	0.175976	A2G0F	A2G2F	A3G0F	A4G1F	A3G2	A2G1	Free	Free
413	10155.2	10159.7	4.48	8.36586e-08	0.00147043	0.150449	A2G2F	A2G0F	A4G1F	A4G0F	A2G2	A2G1	Free	Free
414	10155.2	10159.7	4.48	1.175e-07	0.00206524	0.211308	A3G3F	A3G1F	A4G0F	A2G0F	A2G1	A2G1	Free	Free
415	10155.2	10159.7	4.48	7.24547e-08	0.0012735	0.1303	A2G2F	A2G0F	A4G1F	A2G0F	A3G0	A3G3	Free	Free
416	10155.2	10159.7	4.48	1.14684e-07	0.00201575	0.206245	A2G1F	A2G2F	A3G0F	A4G0F	A2G0	A3G3	Free	Free
417	10155.2	10159.7	4.48	9.96941e-08	0.00175228	0.179287	A2G1F	A3G3F	A2G0F	A4G0F	A3G1	A2G1	Free	Free
418	10155.2	10159.7	4.48	1.87269e-07	0.00329153	0.336778	A2G2F	A2G2F	A4G0F	A3G0F	A3G1	A2G1	Free	Free
419	10155.2	10159.7	4.48	8.69906e-08	0.00152899	0.156441	A3G1F	A2G2F	A2G0F	A4G0F	A3G2	A2G1	Free	Free
420	10155.2	10159.7	4.48	9.96941e-08	0.00175228	0.179287	A2G1F	A3G3F	A2G0F	A4G0F	A2G1	A3G1	Free	Free
421	10155.2	10159.7	4.48	8.69906e-08	0.00152899	0.156441	A2G2F	A3G1F	A4G0F	A2G0F	A3G2	A2G1	Free	Free
422	10155.2	10159.7	4.48	6.10109e-08	0.00107236	0.10972	A2G2F	A3G0F	A2G0F	A4G1F	A3G2	A2G1	Free	Free
423	10155.2	10159.7	4.48	6.65621e-08	0.00116993	0.119703	A2G0F	A2G2F	A4G1F	A3G0F	A2G0	A3G3	Free	Free
424	10155.2	10159.7	4.48	1.87269e-07	0.00329153	0.336778	A2G2F	A2G2F	A4G0F	A3G0F	A2G1	A3G1	Free	Free
425	10155.2	10159.7	4.48	8.10033e-08	0.00142376	0.145674	A2G0F	A4G4F	A4G1F	A2G0F	A2G0	A2G1	Free	Free
426	10155.2	10159.7	4.48	1.14684e-07	0.00201575	0.206245	A2G1F	A2G2F	A3G0F	A4G0F	A3G3	A2G0	Free	Free
427	10155.2	10159.7	4.48	7.24547e-08	0.0012735	0.1303	A2G2F	A2G0F	A2G0F	A4G1F	A3G0	A3G3	Free	Free
428	10155.2	10159.7	4.48	9.03915e-08	0.00158877	0.162557	A3G1F	A3G3F	A3G0F	A3G0F	A2G1	A2G1	Free	Free
429	10155.2	10159.7	4.48	8.36586e-08	0.00147043	0.150449	A2G2F	A2G0F	A4G1F	A4G0F	A2G1	A2G2	Free	Free
430	10155.2	10159.7	4.48	1.14684e-07	0.00201575	0.206245	A2G2F	A2G1F	A3G0F	A4G0F	A3G3	A2G0	Free	Free
431	10155.2	10159.7	4.48	1.39566e-07	0.00245308	0.250991	A4G4F	A2G1F	A4G0F	A2G0F	A2G0	A2G1	Free	Free
432	10155.2	10159.7	4.48	8.36586e-08	0.00147043	0.150449	A2G0F	A2G2F	A4G0F	A4G1F	A2G2	A2G1	Free	Free
433	10155.2	10159.7	4.48	1.32172e-07	0.00232312	0.237694	A3G3F	A2G0F	A3G0F	A4G1F	A2G1	A2G1	Free	Free
434	10155.2	10159.7	4.49	7.10581e-08	0.00124895	0.127789	A3G3F	A2G2F	A4G0F	A3G1F	A2G0	A2G0	Free	Free
435	10155.2	10159.7	4.49	7.07437e-08	0.00124343	0.127223	A2G1F	A2G2F	A2G0F	A4G1F	A3G0	A3G2	Free	Free
436	10155.2	10159.7	4.49	6.32873e-08	0.00111237	0.113814	A2G1F	A2G1F	A4G1F	A3G0F	A2G1	A3G2	Free	Free
437	10155.2	10159.7	4.49	6.91961e-08	0.00121623	0.12444	A2G1F	A3G3F	A4G0F	A3G1F	A2G0	A2G1	Free	Free
438	10155.2	10159.7	4.49	7.07437e-08	0.00124343	0.127223	A2G1F	A2G2F	A2G0F	A4G1F	A3G2	A3G0	Free	Free
439	10155.2	10159.7	4.49	6.49903e-08	0.0011423	0.116877	A2G2F	A2G1F	A4G1F	A3G0F	A2G0	A3G2	Free	Free
440	10155.2	10159.7	4.49	6.49903e-08	0.0011423	0.116877	A2G2F	A2G1F	A4G1F	A3G0F	A3G2	A2G0	Free	Free
441	10155.2	10159.7	4.49	6.49903e-08	0.0011423	0.116877	A2G2F	A2G1F	A3G0F	A4G1F	A3G2	A2G0	Free	Free
442	10155.2	10159.7	4.49	6.91961e-08	0.00121623	0.12444	A2G1F	A3G3F	A4G0F	A3G1F	A2G1	A2G0	Free	Free
443	10155.2	10159.7	4.49	7.02959e-08	0.00123556	0.126418	A2G2F	A2G1F	A4G1F	A3G0F	A3G1	A2G1	Free	Free
444	10155.2	10159.7	4.49	9.55547e-08	0.00167952	0.171843	A2G1F	A3G3F	A2G0F	A4G1F	A3G0	A2G1	Free	Free
445	10155.2	10159.7	4.49	9.8126e-08	0.00172471	0.176467	A3G3F	A2G2F	A4G1F	A2G0F	A2G0	A3G0	Free	Free
446	10155.2	10159.7	4.49	9.55547e-08	0.00167952	0.171843	A3G3F	A2G1F	A2G0F	A4G1F	A3G0	A2G1	Free	Free
447	10155.2	10159.7	4.49	7.07437e-08	0.00124343	0.127223	A2G1F	A2G2F	A4G1F	A2G0F	A3G2	A3G0	Free	Free
448	10155.2	10159.7	4.49	8.77835e-08	0.00154293	0.157867	A2G1F	A3G3F	A4G1F	A3G0F	A2G1	A2G0	Free	Free
449	10155.2	10159.7	4.49	9.01456e-08	0.00158445	0.162115	A2G2F	A3G3F	A4G1F	A3G0F	A2G0	A2G0	Free	Free
450	10155.2	10159.7	4.49	9.01456e-08	0.00158445	0.162115	A3G3F	A2G2F	A3G0F	A4G1F	A2G0	A2G0	Free	Free
451	10155.2	10159.7	4.49	9.01456e-08	0.00158445	0.162115	A3G3F	A2G2F	A4G1F	A3G0F	A2G0	A2G0	Free	Free
452	10155.2	10159.7	4.49	6.32873e-08	0.00111237	0.113814	A2G1F	A2G1F	A3G0F	A4G1F	A2G1	A3G2	Free	Free
453	10155.2	10159.7	4.49	7.02959e-08	0.00123556	0.126418	A2G1F	A2G2F	A4G1F	A3G0F	A3G1	A2G1	Free	Free
454	10155.2	10159.7	4.49	7.85781e-08	0.00138113	0.141312	A2G2F	A2G2F	A2G0F	A4G1F	A3G1	A3G0	Free	Free
455	10155.2	10159.7	4.49	8.77835e-08	0.00154293	0.157867	A3G3F	A2G1F	A4G1F	A3G0F	A2G1	A2G0	Free	Free
456	10155.2	10159.7	4.49	6.49903e-08	0.0011423	0.116877	A2G1F	A2G2F	A4G1F	A3G0F	A2G0	A3G2	Free	Free
457	10155.2	10159.7	4.49	9.8126e-08	0.00172471	0.176467	A3G3F	A2G2F	A2G0F	A4G1F	A2G0	A3G0	Free	Free
458	10155.2	10159.7	4.49	9.55547e-08	0.00167952	0.171843	A3G3F	A2G1F	A4G1F	A2G0F	A2G1	A3G0	Free	Free
459	10155.2	10159.7	4.49	6.47714e-08	0.00113845	0.116483	A3G3F	A2G2F	A2G0F	A3G1F	A3G0	A3G0	Free	Free
460	10155.2	10159.7	4.49	7.10581e-08	0.00124895	0.127789	A3G3F	A2G2F	A3G1F	A4G0F	A2G0	A2G0	Free	Free
461	10155.2	10159.7	4.49	9.8126e-08	0.00172471	0.176467	A2G2F	A3G3F	A2G0F	A4G1F	A3G0	A2G0	Free	Free
462	10155.2	10159.7	4.49	7.02959e-08	0.00123556	0.126418	A2G2F	A2G1F	A4G1F	A3G0F	A2G1	A3G1	Free	Free
463	10155.2	10159.7	4.49	9.55547e-08	0.00167952	0.171843	A2G1F	A3G3F	A4G1F	A2G0F	A2G1	A3G0	Free	Free
464	10155.2	10159.7	4.49	8.77835e-08	0.00154293	0.157867	A2G1F	A3G3F	A4G1F	A3G0F	A2G0	A2G1	Free	Free
465	10155.2	10159.7	4.49	6.49903e-08	0.0011423	0.116877	A2G1F	A2G2F	A4G1F	A3G0F	A3G2	A2G0	Free	Free
466	10155.2	10159.7	4.49	9.55547e-08	0.00167952	0.171843	A3G3F	A2G1F	A2G0F	A4G1F	A2G1	A3G0	Free	Free
467	10155.2	10159.7	4.49	9.8126e-08	0.00172471	0.176467	A2G2F	A3G3F	A2G0F	A4G1F	A2G0	A3G0	Free	Free
468	10155.2	10159.7	4.49	6.49903e-08	0.0011423	0.116877	A2G1F	A2G2F	A3G0F	A4G1F	A3G2	A2G0	Free	Free
469	10155.2	10159.7	4.49	9.55547e-08	0.00167952	0.171843	A3G3F	A2G1F	A4G1F	A2G0F	A3G0	A2G1	Free	Free
470	10155.2	10159.7	4.49	6.47714e-08	0.00113845	0.116483	A2G2F	A3G3F	A2G0F	A3G1F	A3G0	A3G0	Free	Free
471	10155.2	10159.7	4.49	8.77835e-08	0.00154293	0.157867	A2G1F	A3G3F	A3G0F	A4G1F	A2G0	A2G1	Free	Free
472	10155.2	10159.7	4.49	7.10581e-08	0.00124895	0.127789	A2G2F	A3G3F	A4G0F	A3G1F	A2G0	A2G0	Free	Free
473	10155.2	10159.7	4.49	7.10581e-08	0.00124895	0.127789	A2G2F	A3G3F	A3G1F	A4G0F	A2G0	A2G0	Free	Free
474	10155.2	10159.7	4.49	6.49903e-08	0.0011423	0.116877	A2G2F	A2G1F	A3G0F	A4G1F	A2G0	A3G2	Free	Free
475	10155.2	10159.7	4.49	1.79493e-07	0.00315486	0.322795	A2G2F	A2G2F	A3G0F	A4G1F	A2G1	A3G0	Free	Free
476	10155.2	10159.7	4.49	6.49903e-08	0.0011423	0.116877	A2G1F	A2G2F	A3G0F	A4G1F	A2G0	A3G2	Free	Free
477	10155.2	10159.7	4.49	7.02959e-08	0.00123556	0.126418	A2G1F	A2G2F	A4G1F	A3G0F	A2G1	A3G1	Free	Free
478	10155.2	10159.7	4.49	7.21875e-08	0.0012688	0.12982	A2G2F	A2G2F	A3G0F	A4G1F	A3G1	A2G0	Free	Free
479	10155.2	10159.7	4.49	9.01456e-08	0.00158445	0.162115	A2G2F	A3G3F	A3G0F	A4G1F	A2G0	A2G0	Free	Free
480	10155.2	10159.7	4.49	6.91961e-08	0.00121623	0.12444	A2G1F	A3G3F	A3G1F	A4G0F	A2G1	A2G0	Free	Free
481	10155.2	10159.7	4.49	6.47714e-08	0.00113845	0.116483	A2G2F	A3G3F	A3G1F	A2G0F	A3G0	A3G0	Free	Free
482	10155.2	10159.7	4.49	6.91961e-08	0.00121623	0.12444	A3G3F	A2G1F	A3G1F	A4G0F	A2G0	A2G1	Free	Free
483	10155.2	10159.7	4.49	7.07437e-08	0.00124343	0.127223	A2G2F	A2G1F	A4G1F	A2G0F	A3G0	A3G2	Free	Free
484	10155.2	10159.7	4.49	7.07437e-08	0.00124343	0.127223	A2G2F	A2G1F	A2G0F	A4G1F	A3G2	A3G0	Free	Free
485	10155.2	10159.7	4.49	9.8126e-08	0.00172471	0.176467	A3G3F	A2G2F	A2G0F	A4G1F	A3G0	A2G0	Free	Free
486	10155.2	10159.7	4.49	7.21875e-08	0.0012688	0.12982	A2G2F	A2G2F	A4G1F	A3G0F	A3G1	A2G0	Free	Free
487	10155.2	10159.7	4.49	6.91961e-08	0.00121623	0.12444	A3G3F	A2G1F	A3G1F	A4G0F	A2G1	A2G0	Free	Free
488	10155.2	10159.7	4.49	6.91961e-08	0.00121623	0.12444	A2G1F	A3G3F	A3G1F	A4G0F	A2G0	A2G1	Free	Free
489	10155.2	10159.7	4.49	9.55547e-08	0.00167952	0.171843	A2G1F	A3G3F	A4G1F	A2G0F	A3G0	A2G1	Free	Free
490	10155.2	10159.7	4.49	6.47714e-08	0.00113845	0.116483	A3G3F	A2G2F	A3G1F	A2G0F	A3G0	A3G0	Free	Free
491	10155.2	10159.7	4.49	9.8126e-08	0.00172471	0.176467	A2G2F	A3G3F	A4G1F	A2G0F	A2G0	A3G0	Free	Free
492	10155.2	10159.7	4.49	8.77835e-08	0.00154293	0.157867	A2G1F	A3G3F	A3G0F	A4G1F	A2G1	A2G0	Free	Free
493	10155.2	10159.7	4.49	9.8126e-08	0.00172471	0.176467	A2G2F	A3G3F	A4G1F	A2G0F	A3G0	A2G0	Free	Free
494	10155.2	10159.7	4.49	6.91961e-08	0.00121623	0.12444	A3G3F	A2G1F	A4G0F	A3G1F	A2G0	A2G1	Free	Free
495	10155.2	10159.7	4.49	7.85781e-08	0.00138113	0.141312	A2G2F	A2G2F	A4G1F	A2G0F	A3G1	A3G0	Free	Free
496	10155.2	10159.7	4.49	6.91961e-08	0.00121623	0.12444	A3G3F	A2G1F	A4G0F	A3G1F	A2G1	A2G0	Free	Free
497	10155.2	10159.7	4.49	8.77835e-08	0.00154293	0.157867	A3G3F	A2G1F	A3G0F	A4G1F	A2G1	A2G0	Free	Free
498	10155.2	10159.7	4.49	2.14347e-07	0.00376748	0.385476	A2G2F	A2G2F	A4G0F	A4G1F	A2G1	A2G0	Free	Free
499	10155.2	10159.7	4.49	9.55547e-08	0.00167952	0.171843	A2G1F	A3G3F	A2G0F	A4G1F	A2G1	A3G0	Free	Free
500	10155.2	10159.7	4.49	7.07437e-08	0.00124343	0.127223	A2G2F	A2G1F	A2G0F	A4G1F	A3G0	A3G2	Free	Free
501	10155.2	10159.7	4.49	9.8126e-08	0.00172471	0.176467	A3G3F	A2G2F	A4G1F	A2G0F	A3G0	A2G0	Free	Free
502	10155.2	10159.7	4.49	8.77835e-08	0.00154293	0.157867	A3G3F	A2G1F	A4G1F	A3G0F	A2G0	A2G1	Free	Free
503	10155.2	10159.7	4.49	7.07437e-08	0.00124343	0.127223	A2G1F	A2G2F	A4G1F	A2G0F	A3G0	A3G2	Free	Free
504	10155.2	10159.7	4.49	7.07437e-08	0.00124343	0.127223	A2G2F	A2G1F	A4G1F	A2G0F	A3G2	A3G0	Free	Free
505	10155.2	10159.7	4.49	1.79493e-07	0.00315486	0.322795	A2G2F	A2G2F	A4G1F	A3G0F	A2G1	A3G0	Free	Free
506	10155.2	10159.7	4.49	1.41487e-07	0.00248685	0.254446	A2G2F	A2G2F	A4G0F	A3G1F	A2G1	A3G0	Free	Free
507	10155.2	10159.7	4.49	8.77835e-08	0.00154293	0.157867	A3G3F	A2G1F	A3G0F	A4G1F	A2G0	A2G1	Free	Free
508	10155.2	10159.7	4.49	6.5308e-08	0.00114789	0.117448	A2G2F	A3G1F	A4G0F	A3G1F	A2G1	A2G1	Free	Free
509	10155.2	10159.7	4.49	8.2851e-08	0.00145623	0.148997	A3G1F	A2G2F	A4G1F	A3G0F	A2G1	A2G1	Free	Free
510	10155.2	10159.7	4.49	2.14347e-07	0.00376748	0.385476	A2G2F	A2G2F	A4G1F	A4G0F	A2G1	A2G0	Free	Free
511	10155.2	10159.7	4.49	8.2851e-08	0.00145623	0.148997	A2G2F	A3G1F	A3G0F	A4G1F	A2G1	A2G1	Free	Free
512	10155.2	10159.7	4.49	7.02959e-08	0.00123556	0.126418	A2G1F	A2G2F	A3G0F	A4G1F	A3G1	A2G1	Free	Free
513	10155.2	10159.7	4.49	8.2851e-08	0.00145623	0.148997	A2G2F	A3G1F	A4G1F	A3G0F	A2G1	A2G1	Free	Free
514	10155.2	10159.7	4.49	2.08731e-07	0.00366876	0.375375	A2G1F	A2G2F	A4G1F	A4G0F	A2G1	A2G1	Free	Free
515	10155.2	10159.7	4.49	6.5308e-08	0.00114789	0.117448	A2G2F	A3G1F	A3G1F	A4G0F	A2G1	A2G1	Free	Free
516	10155.2	10159.7	4.49	7.02959e-08	0.00123556	0.126418	A2G1F	A2G2F	A3G0F	A4G1F	A2G1	A3G1	Free	Free
517	10155.2	10159.7	4.49	7.02959e-08	0.00123556	0.126418	A2G2F	A2G1F	A3G0F	A4G1F	A2G1	A3G1	Free	Free
518	10155.2	10159.7	4.49	2.08731e-07	0.00366876	0.375375	A2G2F	A2G1F	A4G0F	A4G1F	A2G1	A2G1	Free	Free
519	10155.2	10159.7	4.49	7.02959e-08	0.00123556	0.126418	A2G2F	A2G1F	A3G0F	A4G1F	A3G1	A2G1	Free	Free
520	10155.2	10159.7	4.49	1.41487e-07	0.00248685	0.254446	A2G2F	A2G2F	A3G1F	A4G0F	A2G1	A3G0	Free	Free
521	10155.2	10159.7	4.49	6.5308e-08	0.00114789	0.117448	A3G1F	A2G2F	A4G0F	A3G1F	A2G1	A2G1	Free	Free
522	10155.2	10159.7	4.49	7.85781e-08	0.00138113	0.141312	A2G2F	A2G2F	A2G0F	A4G1F	A3G0	A3G1	Free	Free
523	10155.2	10159.7	4.49	1.41487e-07	0.00248685	0.254446	A2G2F	A2G2F	A3G1F	A4G0F	A3G0	A2G1	Free	Free
524	10155.2	10159.7	4.49	6.32873e-08	0.00111237	0.113814	A2G1F	A2G1F	A3G0F	A4G1F	A3G2	A2G1	Free	Free
525	10155.2	10159.7	4.49	2.14347e-07	0.00376748	0.385476	A2G2F	A2G2F	A4G0F	A4G1F	A2G0	A2G1	Free	Free
526	10155.2	10159.7	4.49	7.85781e-08	0.00138113	0.141312	A2G2F	A2G2F	A4G1F	A2G0F	A3G0	A3G1	Free	Free
527	10155.2	10159.7	4.49	8.2851e-08	0.00145623	0.148997	A3G1F	A2G2F	A3G0F	A4G1F	A2G1	A2G1	Free	Free
528	10155.2	10159.7	4.49	2.08731e-07	0.00366876	0.375375	A2G2F	A2G1F	A4G1F	A4G0F	A2G1	A2G1	Free	Free
529	10155.2	10159.7	4.49	6.32873e-08	0.00111237	0.113814	A2G1F	A2G1F	A4G1F	A3G0F	A3G2	A2G1	Free	Free
530	10155.2	10159.7	4.49	6.5308e-08	0.00114789	0.117448	A3G1F	A2G2F	A3G1F	A4G0F	A2G1	A2G1	Free	Free
531	10155.2	10159.7	4.49	7.21875e-08	0.0012688	0.12982	A2G2F	A2G2F	A3G0F	A4G1F	A2G0	A3G1	Free	Free
532	10155.2	10159.7	4.49	1.79493e-07	0.00315486	0.322795	A2G2F	A2G2F	A3G0F	A4G1F	A3G0	A2G1	Free	Free
533	10155.2	10159.7	4.49	7.21875e-08	0.0012688	0.12982	A2G2F	A2G2F	A4G1F	A3G0F	A2G0	A3G1	Free	Free
534	10155.2	10159.7	4.49	1.21146e-07	0.00212933	0.217865	A2G0F	A2G2F	A4G1F	A4G1F	A2G1	A2G1	Free	Free
535	10155.2	10159.7	4.49	1.79493e-07	0.00315486	0.322795	A2G2F	A2G2F	A4G1F	A3G0F	A3G0	A2G1	Free	Free
536	10155.2	10159.7	4.49	2.08731e-07	0.00366876	0.375375	A2G1F	A2G2F	A4G0F	A4G1F	A2G1	A2G1	Free	Free
537	10155.2	10159.7	4.49	1.41487e-07	0.00248685	0.254446	A2G2F	A2G2F	A4G0F	A3G1F	A3G0	A2G1	Free	Free
538	10155.2	10159.7	4.49	1.21146e-07	0.00212933	0.217865	A2G2F	A2G0F	A4G1F	A4G1F	A2G1	A2G1	Free	Free
539	10155.2	10159.7	4.49	2.14347e-07	0.00376748	0.385476	A2G2F	A2G2F	A4G1F	A4G0F	A2G0	A2G1	Free	Free
540	10155.2	10159.7	4.5	8.04605e-08	0.00141422	0.144698	A2G1F	A2G2F	A4G1F	A4G1F	A2G1	A2G0	Free	Free
541	10155.2	10159.7	4.5	8.04605e-08	0.00141422	0.144698	A2G2F	A2G1F	A4G1F	A4G1F	A2G0	A2G1	Free	Free
542	10155.2	10159.7	4.5	8.04605e-08	0.00141422	0.144698	A2G1F	A2G2F	A4G1F	A4G1F	A2G0	A2G1	Free	Free
543	10155.2	10159.7	4.5	8.04605e-08	0.00141422	0.144698	A2G2F	A2G1F	A4G1F	A4G1F	A2G1	A2G0	Free	Free
544	10155.2	10159.7	4.5	8.26256e-08	0.00145227	0.148591	A2G2F	A2G2F	A4G1F	A4G1F	A2G0	A2G0	Free	Free
545	10155.2	10159.7	4.5	7.83522e-08	0.00137716	0.140906	A2G1F	A2G1F	A4G1F	A4G1F	A2G1	A2G1	Free	Free

## Sheet: 95918.0
	Measured Delta Mass	Match Mass	Error	Probability	Sum Norm Prob	Max Norm Prob	Site1	Site2	Site3	Site4	Site5	Site6	Site7	Site8
0	10324.2	10321.8	-2.48	7.47443e-08	0.000951001	0.0790839	A2G0F	A2G2F	A2G0F	A4G0F	A3G2	A3G3	Free	Free
1	10324.2	10321.8	-2.48	1.00958e-07	0.00128453	0.10682	A3G3F	A2G0F	A4G0F	A2G0F	A2G1	A3G3	Free	Free
2	10324.2	10321.8	-2.48	1.00958e-07	0.00128453	0.10682	A2G0F	A3G3F	A4G0F	A2G0F	A2G1	A3G3	Free	Free
3	10324.2	10321.8	-2.48	7.47443e-08	0.000951001	0.0790839	A2G0F	A2G2F	A2G0F	A4G0F	A3G3	A3G2	Free	Free
4	10324.2	10321.8	-2.48	7.76664e-08	0.00098818	0.0821756	A2G0F	A3G3F	A3G0F	A3G0F	A2G1	A3G3	Free	Free
5	10324.2	10321.8	-2.48	7.76664e-08	0.00098818	0.0821756	A3G3F	A2G0F	A3G0F	A3G0F	A2G1	A3G3	Free	Free
6	10324.2	10321.8	-2.48	7.47443e-08	0.000951001	0.0790839	A2G2F	A2G0F	A2G0F	A4G0F	A3G2	A3G3	Free	Free
7	10324.2	10321.8	-2.48	7.47443e-08	0.000951001	0.0790839	A2G2F	A2G0F	A2G0F	A4G0F	A3G3	A3G2	Free	Free
8	10324.2	10321.8	-2.48	6.99752e-08	0.000890322	0.0740379	A4G4F	A2G0F	A3G0F	A2G0F	A3G2	A2G1	Free	Free
9	10324.2	10321.8	-2.48	6.99752e-08	0.000890322	0.0740379	A2G0F	A4G4F	A2G0F	A3G0F	A2G1	A3G2	Free	Free
10	10324.2	10321.8	-2.48	7.76664e-08	0.00098818	0.0821756	A3G3F	A2G0F	A3G0F	A3G0F	A3G3	A2G1	Free	Free
11	10324.2	10321.8	-2.48	1.00958e-07	0.00128453	0.10682	A3G3F	A2G0F	A2G0F	A4G0F	A3G3	A2G1	Free	Free
12	10324.2	10321.8	-2.48	6.99752e-08	0.000890322	0.0740379	A2G0F	A4G4F	A2G0F	A3G0F	A3G2	A2G1	Free	Free
13	10324.2	10321.8	-2.48	6.99752e-08	0.000890322	0.0740379	A4G4F	A2G0F	A2G0F	A3G0F	A2G1	A3G2	Free	Free
14	10324.2	10321.8	-2.48	7.47443e-08	0.000951001	0.0790839	A2G0F	A2G2F	A4G0F	A2G0F	A3G3	A3G2	Free	Free
15	10324.2	10321.8	-2.48	7.47443e-08	0.000951001	0.0790839	A2G2F	A2G0F	A4G0F	A2G0F	A3G3	A3G2	Free	Free
16	10324.2	10321.8	-2.48	6.99752e-08	0.000890322	0.0740379	A2G0F	A4G4F	A3G0F	A2G0F	A3G2	A2G1	Free	Free
17	10324.2	10321.8	-2.48	6.99752e-08	0.000890322	0.0740379	A4G4F	A2G0F	A2G0F	A3G0F	A3G2	A2G1	Free	Free
18	10324.2	10321.8	-2.48	7.76664e-08	0.00098818	0.0821756	A2G0F	A3G3F	A3G0F	A3G0F	A3G3	A2G1	Free	Free
19	10324.2	10321.8	-2.48	1.00958e-07	0.00128453	0.10682	A2G0F	A3G3F	A4G0F	A2G0F	A3G3	A2G1	Free	Free
20	10324.2	10321.8	-2.48	1.00958e-07	0.00128453	0.10682	A2G0F	A3G3F	A2G0F	A4G0F	A3G3	A2G1	Free	Free
21	10324.2	10321.8	-2.48	6.99752e-08	0.000890322	0.0740379	A4G4F	A2G0F	A3G0F	A2G0F	A2G1	A3G2	Free	Free
22	10324.2	10321.8	-2.48	1.00958e-07	0.00128453	0.10682	A3G3F	A2G0F	A4G0F	A2G0F	A3G3	A2G1	Free	Free
23	10324.2	10321.8	-2.48	6.99752e-08	0.000890322	0.0740379	A2G0F	A4G4F	A3G0F	A2G0F	A2G1	A3G2	Free	Free
24	10324.2	10321.8	-2.48	7.47443e-08	0.000951001	0.0790839	A2G0F	A2G2F	A4G0F	A2G0F	A3G2	A3G3	Free	Free
25	10324.2	10321.8	-2.48	7.47443e-08	0.000951001	0.0790839	A2G2F	A2G0F	A4G0F	A2G0F	A3G2	A3G3	Free	Free
26	10324.2	10321.8	-2.48	1.00958e-07	0.00128453	0.10682	A2G0F	A3G3F	A2G0F	A4G0F	A2G1	A3G3	Free	Free
27	10324.2	10321.8	-2.48	1.00958e-07	0.00128453	0.10682	A3G3F	A2G0F	A2G0F	A4G0F	A2G1	A3G3	Free	Free
28	10324.2	10321.8	-2.47	1.37104e-07	0.00174443	0.145064	A2G2F	A2G2F	A4G0F	A2G0F	A3G3	A3G0	Free	Free
29	10324.2	10321.8	-2.47	7.24706e-08	0.000922072	0.0766781	A2G2F	A3G3F	A2G0F	A4G0F	A3G0	A2G2	Free	Free
30	10324.2	10321.8	-2.47	7.58323e-08	0.000964845	0.0802351	A3G3F	A2G1F	A3G0F	A3G0F	A2G1	A3G2	Free	Free
31	10324.2	10321.8	-2.47	8.47667e-08	0.00107852	0.0896882	A2G2F	A3G3F	A3G0F	A2G0F	A3G2	A3G0	Free	Free
32	10324.2	10321.8	-2.47	1.01227e-07	0.00128795	0.107104	A2G2F	A3G3F	A2G0F	A4G0F	A3G2	A2G0	Free	Free
33	10324.2	10321.8	-2.47	1.53281e-07	0.00195025	0.16218	A2G2F	A4G4F	A4G0F	A2G0F	A2G1	A2G0	Free	Free
34	10324.2	10321.8	-2.47	7.24706e-08	0.000922072	0.0766781	A3G3F	A2G2F	A4G0F	A2G0F	A2G2	A3G0	Free	Free
35	10324.2	10321.8	-2.47	1.01227e-07	0.00128795	0.107104	A2G2F	A3G3F	A2G0F	A4G0F	A2G0	A3G2	Free	Free
36	10324.2	10321.8	-2.47	6.65767e-08	0.000847082	0.0704421	A2G2F	A3G3F	A3G0F	A4G0F	A2G0	A2G2	Free	Free
37	10324.2	10321.8	-2.47	7.78728e-08	0.000990808	0.0823941	A3G3F	A2G2F	A3G0F	A3G0F	A2G0	A3G2	Free	Free
38	10324.2	10321.8	-2.47	1.01227e-07	0.00128795	0.107104	A3G3F	A2G2F	A2G0F	A4G0F	A3G2	A2G0	Free	Free
39	10324.2	10321.8	-2.47	7.01703e-08	0.000892805	0.0742443	A4G4F	A3G3F	A2G0F	A2G0F	A3G0	A2G0	Free	Free
40	10324.2	10321.8	-2.47	1.14496e-07	0.00145678	0.121143	A3G3F	A3G3F	A2G0F	A3G0F	A2G1	A3G0	Free	Free
41	10324.2	10321.8	-2.47	1.17917e-07	0.00150031	0.124764	A4G4F	A2G2F	A3G0F	A3G0F	A2G1	A2G0	Free	Free
42	10324.2	10321.8	-2.47	1.05473e-07	0.00134198	0.111597	A2G2F	A2G2F	A3G0F	A3G0F	A3G3	A3G0	Free	Free
43	10324.2	10321.8	-2.47	7.24706e-08	0.000922072	0.0766781	A2G2F	A3G3F	A4G0F	A2G0F	A2G2	A3G0	Free	Free
44	10324.2	10321.8	-2.47	1.53281e-07	0.00195025	0.16218	A4G4F	A2G2F	A4G0F	A2G0F	A2G1	A2G0	Free	Free
45	10324.2	10321.8	-2.47	7.58323e-08	0.000964845	0.0802351	A2G1F	A3G3F	A3G0F	A3G0F	A2G1	A3G2	Free	Free
46	10324.2	10321.8	-2.47	8.47667e-08	0.00107852	0.0896882	A3G3F	A2G2F	A2G0F	A3G0F	A3G2	A3G0	Free	Free
47	10324.2	10321.8	-2.47	6.48321e-08	0.000824885	0.0685962	A2G1F	A3G3F	A4G0F	A3G0F	A2G2	A2G1	Free	Free
48	10324.2	10321.8	-2.47	1.17917e-07	0.00150031	0.124764	A2G2F	A4G4F	A3G0F	A3G0F	A2G1	A2G0	Free	Free
49	10324.2	10321.8	-2.47	1.28356e-07	0.00163313	0.135809	A4G4F	A2G2F	A2G0F	A3G0F	A2G1	A3G0	Free	Free
50	10324.2	10321.8	-2.47	7.78728e-08	0.000990808	0.0823941	A3G3F	A2G2F	A3G0F	A3G0F	A3G2	A2G0	Free	Free
51	10324.2	10321.8	-2.47	7.24706e-08	0.000922072	0.0766781	A3G3F	A2G2F	A2G0F	A4G0F	A3G0	A2G2	Free	Free
52	10324.2	10321.8	-2.47	6.48321e-08	0.000824885	0.0685962	A3G3F	A2G1F	A4G0F	A3G0F	A2G1	A2G2	Free	Free
53	10324.2	10321.8	-2.47	8.47667e-08	0.00107852	0.0896882	A2G2F	A3G3F	A2G0F	A3G0F	A3G2	A3G0	Free	Free
54	10324.2	10321.8	-2.47	7.24706e-08	0.000922072	0.0766781	A2G2F	A3G3F	A2G0F	A4G0F	A2G2	A3G0	Free	Free
55	10324.2	10321.8	-2.47	8.47667e-08	0.00107852	0.0896882	A3G3F	A2G2F	A3G0F	A2G0F	A3G2	A3G0	Free	Free
56	10324.2	10321.8	-2.47	6.44635e-08	0.000820195	0.0682062	A4G4F	A3G3F	A2G0F	A3G0F	A2G0	A2G0	Free	Free
57	10324.2	10321.8	-2.47	6.44635e-08	0.000820195	0.0682062	A3G3F	A4G4F	A3G0F	A2G0F	A2G0	A2G0	Free	Free
58	10324.2	10321.8	-2.47	6.65767e-08	0.000847082	0.0704421	A2G2F	A3G3F	A3G0F	A4G0F	A2G2	A2G0	Free	Free
59	10324.2	10321.8	-2.47	7.01703e-08	0.000892805	0.0742443	A3G3F	A4G4F	A2G0F	A2G0F	A3G0	A2G0	Free	Free
60	10324.2	10321.8	-2.47	8.47667e-08	0.00107852	0.0896882	A3G3F	A2G2F	A2G0F	A3G0F	A3G0	A3G2	Free	Free
61	10324.2	10321.8	-2.47	6.44635e-08	0.000820195	0.0682062	A4G4F	A3G3F	A3G0F	A2G0F	A2G0	A2G0	Free	Free
62	10324.2	10321.8	-2.47	7.24706e-08	0.000922072	0.0766781	A3G3F	A2G2F	A2G0F	A4G0F	A2G2	A3G0	Free	Free
63	10324.2	10321.8	-2.47	6.70527e-08	0.000853138	0.0709457	A3G3F	A2G1F	A4G0F	A2G0F	A3G3	A2G0	Free	Free
64	10324.2	10321.8	-2.47	6.44635e-08	0.000820195	0.0682062	A3G3F	A4G4F	A2G0F	A3G0F	A2G0	A2G0	Free	Free
65	10324.2	10321.8	-2.47	8.47667e-08	0.00107852	0.0896882	A3G3F	A2G2F	A3G0F	A2G0F	A3G0	A3G2	Free	Free
66	10324.2	10321.8	-2.47	6.65767e-08	0.000847082	0.0704421	A3G3F	A2G2F	A3G0F	A4G0F	A2G0	A2G2	Free	Free
67	10324.2	10321.8	-2.47	8.47667e-08	0.00107852	0.0896882	A2G2F	A3G3F	A3G0F	A2G0F	A3G0	A3G2	Free	Free
68	10324.2	10321.8	-2.47	6.48321e-08	0.000824885	0.0685962	A2G1F	A3G3F	A4G0F	A3G0F	A2G1	A2G2	Free	Free
69	10324.2	10321.8	-2.47	7.01703e-08	0.000892805	0.0742443	A3G3F	A4G4F	A2G0F	A2G0F	A2G0	A3G0	Free	Free
70	10324.2	10321.8	-2.47	7.78728e-08	0.000990808	0.0823941	A2G2F	A3G3F	A3G0F	A3G0F	A3G2	A2G0	Free	Free
71	10324.2	10321.8	-2.47	1.14496e-07	0.00145678	0.121143	A3G3F	A3G3F	A3G0F	A2G0F	A2G1	A3G0	Free	Free
72	10324.2	10321.8	-2.47	6.65767e-08	0.000847082	0.0704421	A3G3F	A2G2F	A3G0F	A4G0F	A2G2	A2G0	Free	Free
73	10324.2	10321.8	-2.47	1.37104e-07	0.00174443	0.145064	A2G2F	A2G2F	A2G0F	A4G0F	A3G3	A3G0	Free	Free
74	10324.2	10321.8	-2.47	1.28356e-07	0.00163313	0.135809	A2G2F	A4G4F	A3G0F	A2G0F	A2G1	A3G0	Free	Free
75	10324.2	10321.8	-2.47	6.70527e-08	0.000853138	0.0709457	A2G1F	A3G3F	A4G0F	A2G0F	A3G3	A2G0	Free	Free
76	10324.2	10321.8	-2.47	1.05184e-07	0.0013383	0.111291	A3G3F	A3G3F	A3G0F	A3G0F	A2G1	A2G0	Free	Free
77	10324.2	10321.8	-2.47	1.28356e-07	0.00163313	0.135809	A4G4F	A2G2F	A3G0F	A2G0F	A2G1	A3G0	Free	Free
78	10324.2	10321.8	-2.47	9.85743e-08	0.0012542	0.104297	A2G1F	A3G3F	A4G0F	A2G0F	A2G1	A3G2	Free	Free
79	10324.2	10321.8	-2.47	1.28356e-07	0.00163313	0.135809	A2G2F	A4G4F	A2G0F	A3G0F	A2G1	A3G0	Free	Free
80	10324.2	10321.8	-2.47	7.78728e-08	0.000990808	0.0823941	A2G2F	A3G3F	A3G0F	A3G0F	A2G0	A3G2	Free	Free
81	10324.2	10321.8	-2.47	7.01703e-08	0.000892805	0.0742443	A4G4F	A3G3F	A2G0F	A2G0F	A2G0	A3G0	Free	Free
82	10324.2	10321.8	-2.47	6.48321e-08	0.000824885	0.0685962	A3G3F	A2G1F	A4G0F	A3G0F	A2G2	A2G1	Free	Free
83	10324.2	10321.8	-2.47	1.01227e-07	0.00128795	0.107104	A3G3F	A2G2F	A2G0F	A4G0F	A2G0	A3G2	Free	Free
84	10324.2	10321.8	-2.47	9.85743e-08	0.0012542	0.104297	A3G3F	A2G1F	A4G0F	A2G0F	A2G1	A3G2	Free	Free
85	10324.2	10321.8	-2.47	8.47667e-08	0.00107852	0.0896882	A2G2F	A3G3F	A2G0F	A3G0F	A3G0	A3G2	Free	Free
86	10324.2	10321.8	-2.47	1.36729e-07	0.00173966	0.144667	A3G3F	A3G3F	A4G0F	A2G0F	A2G1	A2G0	Free	Free
87	10324.2	10321.8	-2.47	1.85165e-07	0.00235593	0.195916	A2G2F	A2G2F	A4G0F	A3G0F	A3G2	A2G1	Free	Free
88	10324.2	10321.8	-2.47	1.58305e-07	0.00201418	0.167496	A2G2F	A2G2F	A4G0F	A4G0F	A2G1	A2G2	Free	Free
89	10324.2	10321.8	-2.47	1.49264e-07	0.00189915	0.15793	A2G1F	A4G4F	A4G0F	A2G0F	A2G1	A2G1	Free	Free
90	10324.2	10321.8	-2.47	9.85743e-08	0.0012542	0.104297	A2G1F	A3G3F	A2G0F	A4G0F	A3G2	A2G1	Free	Free
91	10324.2	10321.8	-2.47	9.85743e-08	0.0012542	0.104297	A3G3F	A2G1F	A4G0F	A2G0F	A3G2	A2G1	Free	Free
92	10324.2	10321.8	-2.47	1.14828e-07	0.001461	0.121494	A4G4F	A2G1F	A3G0F	A3G0F	A2G1	A2G1	Free	Free
93	10324.2	10321.8	-2.47	6.3285e-08	0.000805201	0.0669593	A3G1F	A2G2F	A2G0F	A4G0F	A2G1	A3G3	Free	Free
94	10324.2	10321.8	-2.47	1.25954e-07	0.00160256	0.133267	A2G2F	A2G2F	A4G0F	A3G0F	A2G0	A3G3	Free	Free
95	10324.2	10321.8	-2.47	7.24706e-08	0.000922072	0.0766781	A2G2F	A3G3F	A4G0F	A2G0F	A3G0	A2G2	Free	Free
96	10324.2	10321.8	-2.47	6.3285e-08	0.000805201	0.0669593	A3G1F	A2G2F	A4G0F	A2G0F	A2G1	A3G3	Free	Free
97	10324.2	10321.8	-2.47	1.09491e-07	0.00139309	0.115848	A3G3F	A2G2F	A4G0F	A2G0F	A2G1	A3G1	Free	Free
98	10324.2	10321.8	-2.47	6.70527e-08	0.000853138	0.0709457	A3G3F	A2G1F	A4G0F	A2G0F	A2G0	A3G3	Free	Free
99	10324.2	10321.8	-2.47	1.01227e-07	0.00128795	0.107104	A2G2F	A3G3F	A4G0F	A2G0F	A2G0	A3G2	Free	Free
100	10324.2	10321.8	-2.47	7.29792e-08	0.000928544	0.0772163	A2G1F	A2G2F	A4G0F	A2G0F	A3G2	A3G2	Free	Free
101	10324.2	10321.8	-2.47	7.58323e-08	0.000964845	0.0802351	A3G3F	A2G1F	A3G0F	A3G0F	A3G2	A2G1	Free	Free
102	10324.2	10321.8	-2.47	1.09491e-07	0.00139309	0.115848	A2G2F	A3G3F	A2G0F	A4G0F	A3G1	A2G1	Free	Free
103	10324.2	10321.8	-2.47	1.37104e-07	0.00174443	0.145064	A2G2F	A2G2F	A2G0F	A4G0F	A3G0	A3G3	Free	Free
104	10324.2	10321.8	-2.47	1.53281e-07	0.00195025	0.16218	A2G2F	A4G4F	A4G0F	A2G0F	A2G0	A2G1	Free	Free
105	10324.2	10321.8	-2.47	1.53281e-07	0.00195025	0.16218	A4G4F	A2G2F	A4G0F	A2G0F	A2G0	A2G1	Free	Free
106	10324.2	10321.8	-2.47	2.50106e-07	0.0031822	0.264627	A3G3F	A2G2F	A3G0F	A4G0F	A2G1	A2G1	Free	Free
107	10324.2	10321.8	-2.47	1.22653e-07	0.00156057	0.129775	A2G1F	A2G2F	A3G0F	A4G0F	A2G1	A3G3	Free	Free
108	10324.2	10321.8	-2.47	1.37104e-07	0.00174443	0.145064	A2G2F	A2G2F	A4G0F	A2G0F	A3G0	A3G3	Free	Free
109	10324.2	10321.8	-2.47	1.09491e-07	0.00139309	0.115848	A2G2F	A3G3F	A4G0F	A2G0F	A2G1	A3G1	Free	Free
110	10324.2	10321.8	-2.47	1.09491e-07	0.00139309	0.115848	A2G2F	A3G3F	A2G0F	A4G0F	A2G1	A3G1	Free	Free
111	10324.2	10321.8	-2.47	6.70527e-08	0.000853138	0.0709457	A2G1F	A3G3F	A2G0F	A4G0F	A2G0	A3G3	Free	Free
112	10324.2	10321.8	-2.47	7.24706e-08	0.000922072	0.0766781	A3G3F	A2G2F	A4G0F	A2G0F	A3G0	A2G2	Free	Free
113	10324.2	10321.8	-2.47	7.11874e-08	0.000905746	0.0753205	A2G0F	A2G2F	A4G1F	A3G0F	A3G3	A2G1	Free	Free
114	10324.2	10321.8	-2.47	6.3285e-08	0.000805201	0.0669593	A2G2F	A3G1F	A4G0F	A2G0F	A2G1	A3G3	Free	Free
115	10324.2	10321.8	-2.47	1.09491e-07	0.00139309	0.115848	A3G3F	A2G2F	A2G0F	A4G0F	A3G1	A2G1	Free	Free
116	10324.2	10321.8	-2.47	6.65767e-08	0.000847082	0.0704421	A2G2F	A3G3F	A4G0F	A3G0F	A2G0	A2G2	Free	Free
117	10324.2	10321.8	-2.47	8.10612e-08	0.00103137	0.0857675	A2G2F	A2G2F	A2G0F	A4G0F	A3G1	A3G2	Free	Free
118	10324.2	10321.8	-2.47	8.10612e-08	0.00103137	0.0857675	A2G2F	A2G2F	A4G0F	A2G0F	A3G2	A3G1	Free	Free
119	10324.2	10321.8	-2.47	6.48321e-08	0.000824885	0.0685962	A2G1F	A3G3F	A3G0F	A4G0F	A2G1	A2G2	Free	Free
120	10324.2	10321.8	-2.47	2.50106e-07	0.0031822	0.264627	A2G2F	A3G3F	A4G0F	A3G0F	A2G1	A2G1	Free	Free
121	10324.2	10321.8	-2.47	6.70527e-08	0.000853138	0.0709457	A2G1F	A3G3F	A2G0F	A4G0F	A3G3	A2G0	Free	Free
122	10324.2	10321.8	-2.47	8.10612e-08	0.00103137	0.0857675	A2G2F	A2G2F	A2G0F	A4G0F	A3G2	A3G1	Free	Free
123	10324.2	10321.8	-2.47	1.58305e-07	0.00201418	0.167496	A2G2F	A2G2F	A4G0F	A4G0F	A2G2	A2G1	Free	Free
124	10324.2	10321.8	-2.47	6.48321e-08	0.000824885	0.0685962	A2G1F	A3G3F	A3G0F	A4G0F	A2G2	A2G1	Free	Free
125	10324.2	10321.8	-2.47	1.17917e-07	0.00150031	0.124764	A4G4F	A2G2F	A3G0F	A3G0F	A2G0	A2G1	Free	Free
126	10324.2	10321.8	-2.47	1.22653e-07	0.00156057	0.129775	A2G2F	A2G1F	A3G0F	A4G0F	A2G1	A3G3	Free	Free
127	10324.2	10321.8	-2.47	1.49264e-07	0.00189915	0.15793	A4G4F	A2G1F	A4G0F	A2G0F	A2G1	A2G1	Free	Free
128	10324.2	10321.8	-2.47	8.10612e-08	0.00103137	0.0857675	A2G2F	A2G2F	A4G0F	A2G0F	A3G1	A3G2	Free	Free
129	10324.2	10321.8	-2.47	6.3285e-08	0.000805201	0.0669593	A3G1F	A2G2F	A4G0F	A2G0F	A3G3	A2G1	Free	Free
130	10324.2	10321.8	-2.47	1.53281e-07	0.00195025	0.16218	A4G4F	A2G2F	A2G0F	A4G0F	A2G1	A2G0	Free	Free
131	10324.2	10321.8	-2.47	1.01227e-07	0.00128795	0.107104	A3G3F	A2G2F	A4G0F	A2G0F	A2G0	A3G2	Free	Free
132	10324.2	10321.8	-2.47	1.17917e-07	0.00150031	0.124764	A2G2F	A4G4F	A3G0F	A3G0F	A2G0	A2G1	Free	Free
133	10324.2	10321.8	-2.47	1.01227e-07	0.00128795	0.107104	A2G2F	A3G3F	A4G0F	A2G0F	A3G2	A2G0	Free	Free
134	10324.2	10321.8	-2.47	1.25954e-07	0.00160256	0.133267	A2G2F	A2G2F	A4G0F	A3G0F	A3G3	A2G0	Free	Free
135	10324.2	10321.8	-2.47	6.65767e-08	0.000847082	0.0704421	A2G2F	A3G3F	A4G0F	A3G0F	A2G2	A2G0	Free	Free
136	10324.2	10321.8	-2.47	8.6632e-08	0.00110225	0.0916618	A4G4F	A2G0F	A2G0F	A4G1F	A2G1	A2G1	Free	Free
137	10324.2	10321.8	-2.47	6.48321e-08	0.000824885	0.0685962	A3G3F	A2G1F	A3G0F	A4G0F	A2G1	A2G2	Free	Free
138	10324.2	10321.8	-2.47	1.09491e-07	0.00139309	0.115848	A2G2F	A3G3F	A4G0F	A2G0F	A3G1	A2G1	Free	Free
139	10324.2	10321.8	-2.47	8.42302e-08	0.00107169	0.0891205	A3G3F	A2G2F	A3G0F	A3G0F	A3G1	A2G1	Free	Free
140	10324.2	10321.8	-2.47	8.6632e-08	0.00110225	0.0916618	A2G0F	A4G4F	A2G0F	A4G1F	A2G1	A2G1	Free	Free
141	10324.2	10321.8	-2.47	1.28356e-07	0.00163313	0.135809	A4G4F	A2G2F	A2G0F	A3G0F	A3G0	A2G1	Free	Free
142	10324.2	10321.8	-2.47	1.85165e-07	0.00235593	0.195916	A2G2F	A2G2F	A4G0F	A3G0F	A2G1	A3G2	Free	Free
143	10324.2	10321.8	-2.47	1.53281e-07	0.00195025	0.16218	A4G4F	A2G2F	A2G0F	A4G0F	A2G0	A2G1	Free	Free
144	10324.2	10321.8	-2.47	8.42302e-08	0.00107169	0.0891205	A3G3F	A2G2F	A3G0F	A3G0F	A2G1	A3G1	Free	Free
145	10324.2	10321.8	-2.47	1.09491e-07	0.00139309	0.115848	A3G3F	A2G2F	A2G0F	A4G0F	A2G1	A3G1	Free	Free
146	10324.2	10321.8	-2.47	9.85743e-08	0.0012542	0.104297	A2G1F	A3G3F	A2G0F	A4G0F	A2G1	A3G2	Free	Free
147	10324.2	10321.8	-2.47	7.29792e-08	0.000928544	0.0772163	A2G2F	A2G1F	A2G0F	A4G0F	A3G2	A3G2	Free	Free
148	10324.2	10321.8	-2.47	6.48321e-08	0.000824885	0.0685962	A3G3F	A2G1F	A3G0F	A4G0F	A2G2	A2G1	Free	Free
149	10324.2	10321.8	-2.47	1.36729e-07	0.00173966	0.144667	A3G3F	A3G3F	A4G0F	A2G0F	A2G0	A2G1	Free	Free
150	10324.2	10321.8	-2.47	6.23596e-08	0.000793426	0.0659801	A2G2F	A2G2F	A3G0F	A3G0F	A3G2	A3G1	Free	Free
151	10324.2	10321.8	-2.47	1.36729e-07	0.00173966	0.144667	A3G3F	A3G3F	A2G0F	A4G0F	A2G0	A2G1	Free	Free
152	10324.2	10321.8	-2.47	1.14496e-07	0.00145678	0.121143	A3G3F	A3G3F	A2G0F	A3G0F	A3G0	A2G1	Free	Free
153	10324.2	10321.8	-2.47	1.14828e-07	0.001461	0.121494	A2G1F	A4G4F	A3G0F	A3G0F	A2G1	A2G1	Free	Free
154	10324.2	10321.8	-2.47	8.6632e-08	0.00110225	0.0916618	A4G4F	A2G0F	A4G1F	A2G0F	A2G1	A2G1	Free	Free
155	10324.2	10321.8	-2.47	1.53281e-07	0.00195025	0.16218	A2G2F	A4G4F	A2G0F	A4G0F	A2G1	A2G0	Free	Free
156	10324.2	10321.8	-2.47	6.23596e-08	0.000793426	0.0659801	A2G2F	A2G2F	A3G0F	A3G0F	A3G1	A3G2	Free	Free
157	10324.2	10321.8	-2.47	9.85743e-08	0.0012542	0.104297	A3G3F	A2G1F	A2G0F	A4G0F	A3G2	A2G1	Free	Free
158	10324.2	10321.8	-2.47	6.70527e-08	0.000853138	0.0709457	A3G3F	A2G1F	A2G0F	A4G0F	A3G3	A2G0	Free	Free
159	10324.2	10321.8	-2.47	6.65767e-08	0.000847082	0.0704421	A3G3F	A2G2F	A4G0F	A3G0F	A2G2	A2G0	Free	Free
160	10324.2	10321.8	-2.47	1.53281e-07	0.00195025	0.16218	A2G2F	A4G4F	A2G0F	A4G0F	A2G0	A2G1	Free	Free
161	10324.2	10321.8	-2.47	1.36729e-07	0.00173966	0.144667	A3G3F	A3G3F	A2G0F	A4G0F	A2G1	A2G0	Free	Free
162	10324.2	10321.8	-2.47	8.42302e-08	0.00107169	0.0891205	A2G2F	A3G3F	A3G0F	A3G0F	A3G1	A2G1	Free	Free
163	10324.2	10321.8	-2.47	6.70527e-08	0.000853138	0.0709457	A3G3F	A2G1F	A2G0F	A4G0F	A2G0	A3G3	Free	Free
164	10324.2	10321.8	-2.47	1.49264e-07	0.00189915	0.15793	A4G4F	A2G1F	A2G0F	A4G0F	A2G1	A2G1	Free	Free
165	10324.2	10321.8	-2.47	9.85743e-08	0.0012542	0.104297	A3G3F	A2G1F	A2G0F	A4G0F	A2G1	A3G2	Free	Free
166	10324.2	10321.8	-2.47	6.70527e-08	0.000853138	0.0709457	A2G1F	A3G3F	A4G0F	A2G0F	A2G0	A3G3	Free	Free
167	10324.2	10321.8	-2.47	8.6632e-08	0.00110225	0.0916618	A2G0F	A4G4F	A4G1F	A2G0F	A2G1	A2G1	Free	Free
168	10324.2	10321.8	-2.47	8.42302e-08	0.00107169	0.0891205	A2G2F	A3G3F	A3G0F	A3G0F	A2G1	A3G1	Free	Free
169	10324.2	10321.8	-2.47	7.11874e-08	0.000905746	0.0753205	A2G0F	A2G2F	A3G0F	A4G1F	A3G3	A2G1	Free	Free
170	10324.2	10321.8	-2.47	2.50106e-07	0.0031822	0.264627	A3G3F	A2G2F	A4G0F	A3G0F	A2G1	A2G1	Free	Free
171	10324.2	10321.8	-2.47	1.14496e-07	0.00145678	0.121143	A3G3F	A3G3F	A3G0F	A2G0F	A3G0	A2G1	Free	Free
172	10324.2	10321.8	-2.47	7.11874e-08	0.000905746	0.0753205	A2G2F	A2G0F	A3G0F	A4G1F	A2G1	A3G3	Free	Free
173	10324.2	10321.8	-2.47	1.22653e-07	0.00156057	0.129775	A2G1F	A2G2F	A4G0F	A3G0F	A2G1	A3G3	Free	Free
174	10324.2	10321.8	-2.47	1.25954e-07	0.00160256	0.133267	A2G2F	A2G2F	A3G0F	A4G0F	A3G3	A2G0	Free	Free
175	10324.2	10321.8	-2.47	6.65767e-08	0.000847082	0.0704421	A3G3F	A2G2F	A4G0F	A3G0F	A2G0	A2G2	Free	Free
176	10324.2	10321.8	-2.47	1.85165e-07	0.00235593	0.195916	A2G2F	A2G2F	A3G0F	A4G0F	A3G2	A2G1	Free	Free
177	10324.2	10321.8	-2.47	7.29792e-08	0.000928544	0.0772163	A2G2F	A2G1F	A4G0F	A2G0F	A3G2	A3G2	Free	Free
178	10324.2	10321.8	-2.47	6.3285e-08	0.000805201	0.0669593	A2G2F	A3G1F	A4G0F	A2G0F	A3G3	A2G1	Free	Free
179	10324.2	10321.8	-2.47	1.28356e-07	0.00163313	0.135809	A4G4F	A2G2F	A3G0F	A2G0F	A3G0	A2G1	Free	Free
180	10324.2	10321.8	-2.47	1.25954e-07	0.00160256	0.133267	A2G2F	A2G2F	A3G0F	A4G0F	A2G0	A3G3	Free	Free
181	10324.2	10321.8	-2.47	9.85743e-08	0.0012542	0.104297	A2G1F	A3G3F	A4G0F	A2G0F	A3G2	A2G1	Free	Free
182	10324.2	10321.8	-2.47	1.05184e-07	0.0013383	0.111291	A3G3F	A3G3F	A3G0F	A3G0F	A2G0	A2G1	Free	Free
183	10324.2	10321.8	-2.47	1.49264e-07	0.00189915	0.15793	A2G1F	A4G4F	A2G0F	A4G0F	A2G1	A2G1	Free	Free
184	10324.2	10321.8	-2.47	6.3285e-08	0.000805201	0.0669593	A2G2F	A3G1F	A2G0F	A4G0F	A2G1	A3G3	Free	Free
185	10324.2	10321.8	-2.47	1.85165e-07	0.00235593	0.195916	A2G2F	A2G2F	A3G0F	A4G0F	A2G1	A3G2	Free	Free
186	10324.2	10321.8	-2.47	1.22653e-07	0.00156057	0.129775	A2G2F	A2G1F	A4G0F	A3G0F	A2G1	A3G3	Free	Free
187	10324.2	10321.8	-2.47	7.11874e-08	0.000905746	0.0753205	A2G2F	A2G0F	A3G0F	A4G1F	A3G3	A2G1	Free	Free
188	10324.2	10321.8	-2.47	7.29792e-08	0.000928544	0.0772163	A2G1F	A2G2F	A2G0F	A4G0F	A3G2	A3G2	Free	Free
189	10324.2	10321.8	-2.47	1.22653e-07	0.00156057	0.129775	A2G2F	A2G1F	A4G0F	A3G0F	A3G3	A2G1	Free	Free
190	10324.2	10321.8	-2.47	1.28356e-07	0.00163313	0.135809	A2G2F	A4G4F	A3G0F	A2G0F	A3G0	A2G1	Free	Free
191	10324.2	10321.8	-2.47	2.50106e-07	0.0031822	0.264627	A2G2F	A3G3F	A3G0F	A4G0F	A2G1	A2G1	Free	Free
192	10324.2	10321.8	-2.47	7.11874e-08	0.000905746	0.0753205	A2G0F	A2G2F	A4G1F	A3G0F	A2G1	A3G3	Free	Free
193	10324.2	10321.8	-2.47	1.22653e-07	0.00156057	0.129775	A2G1F	A2G2F	A4G0F	A3G0F	A3G3	A2G1	Free	Free
194	10324.2	10321.8	-2.47	7.58323e-08	0.000964845	0.0802351	A2G1F	A3G3F	A3G0F	A3G0F	A3G2	A2G1	Free	Free
195	10324.2	10321.8	-2.47	1.28356e-07	0.00163313	0.135809	A2G2F	A4G4F	A2G0F	A3G0F	A3G0	A2G1	Free	Free
196	10324.2	10321.8	-2.47	7.11874e-08	0.000905746	0.0753205	A2G0F	A2G2F	A3G0F	A4G1F	A2G1	A3G3	Free	Free
197	10324.2	10321.8	-2.47	1.05473e-07	0.00134198	0.111597	A2G2F	A2G2F	A3G0F	A3G0F	A3G0	A3G3	Free	Free
198	10324.2	10321.8	-2.47	7.11874e-08	0.000905746	0.0753205	A2G2F	A2G0F	A4G1F	A3G0F	A3G3	A2G1	Free	Free
199	10324.2	10321.8	-2.47	1.09491e-07	0.00139309	0.115848	A3G3F	A2G2F	A4G0F	A2G0F	A3G1	A2G1	Free	Free
200	10324.2	10321.8	-2.47	7.11874e-08	0.000905746	0.0753205	A2G2F	A2G0F	A4G1F	A3G0F	A2G1	A3G3	Free	Free
201	10324.2	10321.8	-2.47	1.01227e-07	0.00128795	0.107104	A3G3F	A2G2F	A4G0F	A2G0F	A3G2	A2G0	Free	Free
202	10324.2	10321.8	-2.47	1.22653e-07	0.00156057	0.129775	A2G1F	A2G2F	A3G0F	A4G0F	A3G3	A2G1	Free	Free
203	10324.2	10321.8	-2.47	6.3285e-08	0.000805201	0.0669593	A3G1F	A2G2F	A2G0F	A4G0F	A3G3	A2G1	Free	Free
204	10324.2	10321.8	-2.47	6.3285e-08	0.000805201	0.0669593	A2G2F	A3G1F	A2G0F	A4G0F	A3G3	A2G1	Free	Free
205	10324.2	10321.8	-2.47	1.22653e-07	0.00156057	0.129775	A2G2F	A2G1F	A3G0F	A4G0F	A3G3	A2G1	Free	Free
206	10324.2	10321.8	-2.46	1.04945e-07	0.00133525	0.111038	A2G2F	A3G3F	A4G1F	A2G0F	A2G1	A3G0	Free	Free
207	10324.2	10321.8	-2.46	6.36384e-08	0.000809698	0.0673332	A2G2F	A3G3F	A3G1F	A3G0F	A2G1	A3G0	Free	Free
208	10324.2	10321.8	-2.46	9.64097e-08	0.00122666	0.102007	A3G3F	A2G2F	A3G0F	A4G1F	A2G1	A2G0	Free	Free
209	10324.2	10321.8	-2.46	9.64097e-08	0.00122666	0.102007	A2G2F	A3G3F	A3G0F	A4G1F	A2G1	A2G0	Free	Free
210	10324.2	10321.8	-2.46	6.10228e-08	0.000776418	0.0645657	A2G2F	A2G2F	A4G0F	A4G1F	A2G2	A2G0	Free	Free
211	10324.2	10321.8	-2.46	6.95063e-08	0.000884357	0.0735418	A2G2F	A2G1F	A4G1F	A3G0F	A2G1	A3G2	Free	Free
212	10324.2	10321.8	-2.46	9.64097e-08	0.00122666	0.102007	A3G3F	A2G2F	A4G1F	A3G0F	A2G1	A2G0	Free	Free
213	10324.2	10321.8	-2.46	1.04945e-07	0.00133525	0.111038	A3G3F	A2G2F	A2G0F	A4G1F	A2G1	A3G0	Free	Free
214	10324.2	10321.8	-2.46	6.36384e-08	0.000809698	0.0673332	A2G2F	A3G3F	A3G0F	A3G1F	A2G1	A3G0	Free	Free
215	10324.2	10321.8	-2.46	6.36384e-08	0.000809698	0.0673332	A3G3F	A2G2F	A3G1F	A3G0F	A2G1	A3G0	Free	Free
216	10324.2	10321.8	-2.46	9.64097e-08	0.00122666	0.102007	A2G2F	A3G3F	A4G1F	A3G0F	A2G1	A2G0	Free	Free
217	10324.2	10321.8	-2.46	1.04945e-07	0.00133525	0.111038	A2G2F	A3G3F	A2G0F	A4G1F	A2G1	A3G0	Free	Free
218	10324.2	10321.8	-2.46	6.36384e-08	0.000809698	0.0673332	A3G3F	A2G2F	A3G0F	A3G1F	A2G1	A3G0	Free	Free
219	10324.2	10321.8	-2.46	6.95063e-08	0.000884357	0.0735418	A2G1F	A2G2F	A4G1F	A3G0F	A2G1	A3G2	Free	Free
220	10324.2	10321.8	-2.46	1.04945e-07	0.00133525	0.111038	A3G3F	A2G2F	A4G1F	A2G0F	A2G1	A3G0	Free	Free
221	10324.2	10321.8	-2.46	7.72037e-08	0.000982293	0.081686	A2G2F	A2G2F	A4G1F	A3G0F	A2G1	A3G1	Free	Free
222	10324.2	10321.8	-2.46	6.95063e-08	0.000884357	0.0735418	A2G2F	A2G1F	A3G0F	A4G1F	A2G1	A3G2	Free	Free
223	10324.2	10321.8	-2.46	7.40045e-08	0.000941588	0.0783011	A3G3F	A2G1F	A3G1F	A4G0F	A2G1	A2G1	Free	Free
224	10324.2	10321.8	-2.46	1.04945e-07	0.00133525	0.111038	A3G3F	A2G2F	A2G0F	A4G1F	A3G0	A2G1	Free	Free
225	10324.2	10321.8	-2.46	7.59958e-08	0.000966925	0.0804081	A2G2F	A3G3F	A4G0F	A3G1F	A2G0	A2G1	Free	Free
226	10324.2	10321.8	-2.46	7.13766e-08	0.000908154	0.0755207	A2G2F	A2G2F	A4G1F	A3G0F	A2G0	A3G2	Free	Free
227	10324.2	10321.8	-2.46	7.59958e-08	0.000966925	0.0804081	A3G3F	A2G2F	A3G1F	A4G0F	A2G0	A2G1	Free	Free
228	10324.2	10321.8	-2.46	7.59958e-08	0.000966925	0.0804081	A2G2F	A3G3F	A3G1F	A4G0F	A2G0	A2G1	Free	Free
229	10324.2	10321.8	-2.46	7.59958e-08	0.000966925	0.0804081	A2G2F	A3G3F	A3G1F	A4G0F	A2G1	A2G0	Free	Free
230	10324.2	10321.8	-2.46	6.95063e-08	0.000884357	0.0735418	A2G1F	A2G2F	A3G0F	A4G1F	A2G1	A3G2	Free	Free
231	10324.2	10321.8	-2.46	7.59958e-08	0.000966925	0.0804081	A2G2F	A3G3F	A4G0F	A3G1F	A2G1	A2G0	Free	Free
232	10324.2	10321.8	-2.46	6.36384e-08	0.000809698	0.0673332	A2G2F	A3G3F	A3G1F	A3G0F	A3G0	A2G1	Free	Free
233	10324.2	10321.8	-2.46	2.29242e-07	0.00291674	0.242551	A2G2F	A2G2F	A4G0F	A4G1F	A2G1	A2G1	Free	Free
234	10324.2	10321.8	-2.46	6.36384e-08	0.000809698	0.0673332	A3G3F	A2G2F	A3G1F	A3G0F	A3G0	A2G1	Free	Free
235	10324.2	10321.8	-2.46	6.95063e-08	0.000884357	0.0735418	A2G1F	A2G2F	A4G1F	A3G0F	A3G2	A2G1	Free	Free
236	10324.2	10321.8	-2.46	7.76954e-08	0.00098855	0.0822064	A2G2F	A2G2F	A2G0F	A4G1F	A3G0	A3G2	Free	Free
237	10324.2	10321.8	-2.46	7.40045e-08	0.000941588	0.0783011	A2G1F	A3G3F	A4G0F	A3G1F	A2G1	A2G1	Free	Free
238	10324.2	10321.8	-2.46	6.10228e-08	0.000776418	0.0645657	A2G2F	A2G2F	A4G1F	A4G0F	A2G0	A2G2	Free	Free
239	10324.2	10321.8	-2.46	6.10228e-08	0.000776418	0.0645657	A2G2F	A2G2F	A4G0F	A4G1F	A2G0	A2G2	Free	Free
240	10324.2	10321.8	-2.46	6.95063e-08	0.000884357	0.0735418	A2G2F	A2G1F	A4G1F	A3G0F	A3G2	A2G1	Free	Free
241	10324.2	10321.8	-2.46	6.10228e-08	0.000776418	0.0645657	A2G2F	A2G2F	A4G1F	A4G0F	A2G2	A2G0	Free	Free
242	10324.2	10321.8	-2.46	7.40045e-08	0.000941588	0.0783011	A2G1F	A3G3F	A3G1F	A4G0F	A2G1	A2G1	Free	Free
243	10324.2	10321.8	-2.46	9.64097e-08	0.00122666	0.102007	A2G2F	A3G3F	A4G1F	A3G0F	A2G0	A2G1	Free	Free
244	10324.2	10321.8	-2.46	6.36384e-08	0.000809698	0.0673332	A3G3F	A2G2F	A3G0F	A3G1F	A3G0	A2G1	Free	Free
245	10324.2	10321.8	-2.46	7.13766e-08	0.000908154	0.0755207	A2G2F	A2G2F	A4G1F	A3G0F	A3G2	A2G0	Free	Free
246	10324.2	10321.8	-2.46	1.04945e-07	0.00133525	0.111038	A3G3F	A2G2F	A4G1F	A2G0F	A3G0	A2G1	Free	Free
247	10324.2	10321.8	-2.46	9.64097e-08	0.00122666	0.102007	A2G2F	A3G3F	A3G0F	A4G1F	A2G0	A2G1	Free	Free
248	10324.2	10321.8	-2.46	9.38834e-08	0.00119452	0.0993342	A3G3F	A2G1F	A3G0F	A4G1F	A2G1	A2G1	Free	Free
249	10324.2	10321.8	-2.46	6.95063e-08	0.000884357	0.0735418	A2G2F	A2G1F	A3G0F	A4G1F	A3G2	A2G1	Free	Free
250	10324.2	10321.8	-2.46	7.59958e-08	0.000966925	0.0804081	A3G3F	A2G2F	A4G0F	A3G1F	A2G0	A2G1	Free	Free
251	10324.2	10321.8	-2.46	7.72037e-08	0.000982293	0.081686	A2G2F	A2G2F	A4G1F	A3G0F	A3G1	A2G1	Free	Free
252	10324.2	10321.8	-2.46	9.38834e-08	0.00119452	0.0993342	A2G1F	A3G3F	A4G1F	A3G0F	A2G1	A2G1	Free	Free
253	10324.2	10321.8	-2.46	7.40045e-08	0.000941588	0.0783011	A3G3F	A2G1F	A4G0F	A3G1F	A2G1	A2G1	Free	Free
254	10324.2	10321.8	-2.46	7.59958e-08	0.000966925	0.0804081	A3G3F	A2G2F	A3G1F	A4G0F	A2G1	A2G0	Free	Free
255	10324.2	10321.8	-2.46	7.59958e-08	0.000966925	0.0804081	A3G3F	A2G2F	A4G0F	A3G1F	A2G1	A2G0	Free	Free
256	10324.2	10321.8	-2.46	7.76954e-08	0.00098855	0.0822064	A2G2F	A2G2F	A4G1F	A2G0F	A3G0	A3G2	Free	Free
257	10324.2	10321.8	-2.46	7.13766e-08	0.000908154	0.0755207	A2G2F	A2G2F	A3G0F	A4G1F	A2G0	A3G2	Free	Free
258	10324.2	10321.8	-2.46	7.76954e-08	0.00098855	0.0822064	A2G2F	A2G2F	A2G0F	A4G1F	A3G2	A3G0	Free	Free
259	10324.2	10321.8	-2.46	7.76954e-08	0.00098855	0.0822064	A2G2F	A2G2F	A4G1F	A2G0F	A3G2	A3G0	Free	Free
260	10324.2	10321.8	-2.46	6.36384e-08	0.000809698	0.0673332	A2G2F	A3G3F	A3G0F	A3G1F	A3G0	A2G1	Free	Free
261	10324.2	10321.8	-2.46	6.08565e-08	0.000774302	0.0643898	A2G2F	A2G2F	A4G0F	A3G1F	A2G1	A3G1	Free	Free
262	10324.2	10321.8	-2.46	1.04945e-07	0.00133525	0.111038	A2G2F	A3G3F	A2G0F	A4G1F	A3G0	A2G1	Free	Free
263	10324.2	10321.8	-2.46	7.72037e-08	0.000982293	0.081686	A2G2F	A2G2F	A3G0F	A4G1F	A3G1	A2G1	Free	Free
264	10324.2	10321.8	-2.46	9.38834e-08	0.00119452	0.0993342	A3G3F	A2G1F	A4G1F	A3G0F	A2G1	A2G1	Free	Free
265	10324.2	10321.8	-2.46	9.38834e-08	0.00119452	0.0993342	A2G1F	A3G3F	A3G0F	A4G1F	A2G1	A2G1	Free	Free
266	10324.2	10321.8	-2.46	6.08565e-08	0.000774302	0.0643898	A2G2F	A2G2F	A4G0F	A3G1F	A3G1	A2G1	Free	Free
267	10324.2	10321.8	-2.46	6.95063e-08	0.000884357	0.0735418	A2G1F	A2G2F	A3G0F	A4G1F	A3G2	A2G1	Free	Free
268	10324.2	10321.8	-2.46	9.64097e-08	0.00122666	0.102007	A3G3F	A2G2F	A3G0F	A4G1F	A2G0	A2G1	Free	Free
269	10324.2	10321.8	-2.46	7.72037e-08	0.000982293	0.081686	A2G2F	A2G2F	A3G0F	A4G1F	A2G1	A3G1	Free	Free
270	10324.2	10321.8	-2.46	1.04945e-07	0.00133525	0.111038	A2G2F	A3G3F	A4G1F	A2G0F	A3G0	A2G1	Free	Free
271	10324.2	10321.8	-2.46	7.13766e-08	0.000908154	0.0755207	A2G2F	A2G2F	A3G0F	A4G1F	A3G2	A2G0	Free	Free
272	10324.2	10321.8	-2.46	9.64097e-08	0.00122666	0.102007	A3G3F	A2G2F	A4G1F	A3G0F	A2G0	A2G1	Free	Free
273	10324.2	10321.8	-2.46	6.08565e-08	0.000774302	0.0643898	A2G2F	A2G2F	A3G1F	A4G0F	A3G1	A2G1	Free	Free
274	10324.2	10321.8	-2.46	6.08565e-08	0.000774302	0.0643898	A2G2F	A2G2F	A3G1F	A4G0F	A2G1	A3G1	Free	Free
275	10324.2	10321.8	-2.46	2.29242e-07	0.00291674	0.242551	A2G2F	A2G2F	A4G1F	A4G0F	A2G1	A2G1	Free	Free
276	10324.2	10321.8	-2.45	8.83671e-08	0.00112433	0.0934976	A2G2F	A2G2F	A4G1F	A4G1F	A2G0	A2G1	Free	Free
277	10324.2	10321.8	-2.45	8.83671e-08	0.00112433	0.0934976	A2G2F	A2G2F	A4G1F	A4G1F	A2G1	A2G0	Free	Free
278	10324.2	10321.8	-2.45	8.60516e-08	0.00109487	0.0910477	A2G1F	A2G2F	A4G1F	A4G1F	A2G1	A2G1	Free	Free
279	10324.2	10321.8	-2.45	8.60516e-08	0.00109487	0.0910477	A2G2F	A2G1F	A4G1F	A4G1F	A2G1	A2G1	Free	Free
280	10324.2	10323.8	-0.43	6.17249e-08	0.000785351	0.0653086	A4G0F	A2G0F	A4G0F	A4G0F	A4G0	A2G2	Free	Free
281	10324.2	10323.8	-0.43	8.42892e-08	0.00107245	0.089183	A3G0F	A3G0F	A4G0F	A4G0F	A4G0	A2G2	Free	Free
282	10324.2	10323.8	-0.43	6.17249e-08	0.000785351	0.0653086	A2G0F	A4G0F	A4G0F	A4G0F	A4G0	A2G2	Free	Free
283	10324.2	10323.8	-0.43	9.85907e-08	0.00125441	0.104315	A3G0F	A3G0F	A4G0F	A3G0F	A4G0	A3G2	Free	Free
284	10324.2	10323.8	-0.43	7.21979e-08	0.000918603	0.0763896	A2G0F	A4G0F	A4G0F	A3G0F	A4G0	A3G2	Free	Free
285	10324.2	10323.8	-0.43	7.21979e-08	0.000918603	0.0763896	A4G0F	A2G0F	A4G0F	A3G0F	A4G0	A3G2	Free	Free
286	10324.2	10323.8	-0.43	6.17249e-08	0.000785351	0.0653086	A4G0F	A2G0F	A4G0F	A4G0F	A2G2	A4G0	Free	Free
287	10324.2	10323.8	-0.43	2.05548e-07	0.00261527	0.217482	A2G0F	A3G0F	A4G0F	A4G0F	A4G0	A3G2	Free	Free
288	10324.2	10323.8	-0.43	7.21979e-08	0.000918603	0.0763896	A4G0F	A2G0F	A3G0F	A4G0F	A3G2	A4G0	Free	Free
289	10324.2	10323.8	-0.43	9.85907e-08	0.00125441	0.104315	A3G0F	A3G0F	A3G0F	A4G0F	A4G0	A3G2	Free	Free
290	10324.2	10323.8	-0.43	1.10146e-07	0.00140144	0.116541	A2G2F	A2G0F	A4G0F	A4G0F	A4G0	A4G0	Free	Free
291	10324.2	10323.8	-0.43	2.05548e-07	0.00261527	0.217482	A3G0F	A2G0F	A4G0F	A4G0F	A3G2	A4G0	Free	Free
292	10324.2	10323.8	-0.43	9.85907e-08	0.00125441	0.104315	A3G0F	A3G0F	A4G0F	A3G0F	A3G2	A4G0	Free	Free
293	10324.2	10323.8	-0.43	6.17249e-08	0.000785351	0.0653086	A2G0F	A4G0F	A4G0F	A4G0F	A2G2	A4G0	Free	Free
294	10324.2	10323.8	-0.43	7.21979e-08	0.000918603	0.0763896	A2G0F	A4G0F	A4G0F	A3G0F	A3G2	A4G0	Free	Free
295	10324.2	10323.8	-0.43	8.42892e-08	0.00107245	0.089183	A3G0F	A3G0F	A4G0F	A4G0F	A2G2	A4G0	Free	Free
296	10324.2	10323.8	-0.43	7.21979e-08	0.000918603	0.0763896	A2G0F	A4G0F	A3G0F	A4G0F	A3G2	A4G0	Free	Free
297	10324.2	10323.8	-0.43	2.05548e-07	0.00261527	0.217482	A3G0F	A2G0F	A4G0F	A4G0F	A4G0	A3G2	Free	Free
298	10324.2	10323.8	-0.43	1.10146e-07	0.00140144	0.116541	A2G0F	A2G2F	A4G0F	A4G0F	A4G0	A4G0	Free	Free
299	10324.2	10323.8	-0.43	7.21979e-08	0.000918603	0.0763896	A2G0F	A4G0F	A3G0F	A4G0F	A4G0	A3G2	Free	Free
300	10324.2	10323.8	-0.43	7.21979e-08	0.000918603	0.0763896	A4G0F	A2G0F	A3G0F	A4G0F	A4G0	A3G2	Free	Free
301	10324.2	10323.8	-0.43	7.21979e-08	0.000918603	0.0763896	A4G0F	A2G0F	A4G0F	A3G0F	A3G2	A4G0	Free	Free
302	10324.2	10323.8	-0.43	2.05548e-07	0.00261527	0.217482	A2G0F	A3G0F	A4G0F	A4G0F	A3G2	A4G0	Free	Free
303	10324.2	10323.8	-0.43	9.85907e-08	0.00125441	0.104315	A3G0F	A3G0F	A3G0F	A4G0F	A3G2	A4G0	Free	Free
304	10324.2	10323.8	-0.42	1.32433e-07	0.001685	0.140122	A2G2F	A4G0F	A3G0F	A4G0F	A4G0	A3G0	Free	Free
305	10324.2	10323.8	-0.42	7.42144e-08	0.00094426	0.0785232	A4G0F	A4G0F	A4G0F	A3G0F	A2G2	A3G0	Free	Free
306	10324.2	10323.8	-0.42	1.32433e-07	0.001685	0.140122	A4G0F	A2G2F	A3G0F	A4G0F	A4G0	A3G0	Free	Free
307	10324.2	10323.8	-0.42	6.1129e-08	0.000777769	0.0646781	A3G1F	A4G0F	A4G0F	A3G0F	A2G1	A4G0	Free	Free
308	10324.2	10323.8	-0.42	1.47662e-07	0.00187876	0.156235	A2G1F	A3G0F	A4G0F	A4G0F	A3G1	A4G0	Free	Free
309	10324.2	10323.8	-0.42	1.03663e-07	0.00131894	0.109681	A4G0F	A4G0F	A4G0F	A3G0F	A2G0	A3G2	Free	Free
310	10324.2	10323.8	-0.42	2.11289e-07	0.00268831	0.223556	A3G0F	A4G0F	A4G0F	A4G0F	A2G2	A3G0	Free	Free
311	10324.2	10323.8	-0.42	5.15249e-07	0.00655572	0.545164	A2G0F	A4G0F	A4G0F	A4G0F	A3G0	A3G2	Free	Free
312	10324.2	10323.8	-0.42	1.32433e-07	0.001685	0.140122	A2G2F	A4G0F	A4G0F	A3G0F	A4G0	A3G0	Free	Free
313	10324.2	10323.8	-0.42	8.68065e-08	0.00110447	0.0918464	A4G0F	A4G0F	A3G0F	A3G0F	A3G2	A3G0	Free	Free
314	10324.2	10323.8	-0.42	1.74035e-07	0.00221431	0.184139	A3G1F	A3G0F	A4G0F	A4G0F	A2G1	A4G0	Free	Free
315	10324.2	10323.8	-0.42	1.32433e-07	0.001685	0.140122	A4G0F	A2G2F	A4G0F	A3G0F	A4G0	A3G0	Free	Free
316	10324.2	10323.8	-0.42	8.5702e-08	0.00109042	0.0906778	A2G0F	A3G0F	A4G1F	A4G0F	A3G1	A4G0	Free	Free
317	10324.2	10323.8	-0.42	2.11289e-07	0.00268831	0.223556	A4G0F	A3G0F	A4G0F	A4G0F	A3G0	A2G2	Free	Free
318	10324.2	10323.8	-0.42	1.12125e-07	0.00142662	0.118635	A4G0F	A4G0F	A4G0F	A3G0F	A2G1	A3G1	Free	Free
319	10324.2	10323.8	-0.42	2.11289e-07	0.00268831	0.223556	A4G0F	A3G0F	A4G0F	A4G0F	A2G2	A3G0	Free	Free
320	10324.2	10323.8	-0.42	1.32433e-07	0.001685	0.140122	A4G0F	A2G2F	A4G0F	A3G0F	A3G0	A4G0	Free	Free
321	10324.2	10323.8	-0.42	3.77039e-07	0.00479721	0.398929	A2G2F	A3G0F	A4G0F	A4G0F	A3G0	A4G0	Free	Free
322	10324.2	10323.8	-0.42	6.1129e-08	0.000777769	0.0646781	A4G0F	A3G1F	A4G0F	A3G0F	A2G1	A4G0	Free	Free
323	10324.2	10323.8	-0.42	7.42144e-08	0.00094426	0.0785232	A4G0F	A4G0F	A3G0F	A4G0F	A3G0	A2G2	Free	Free
324	10324.2	10323.8	-0.42	8.5702e-08	0.00109042	0.0906778	A3G0F	A2G0F	A4G1F	A4G0F	A4G0	A3G1	Free	Free
325	10324.2	10323.8	-0.42	8.5702e-08	0.00109042	0.0906778	A2G0F	A3G0F	A4G0F	A4G1F	A3G1	A4G0	Free	Free
326	10324.2	10323.8	-0.42	7.42144e-08	0.00094426	0.0785232	A4G0F	A4G0F	A4G0F	A3G0F	A3G0	A2G2	Free	Free
327	10324.2	10323.8	-0.42	7.1238e-08	0.00090639	0.075374	A2G1F	A2G1F	A4G0F	A4G0F	A4G0	A4G0	Free	Free
328	10324.2	10323.8	-0.42	8.5702e-08	0.00109042	0.0906778	A3G0F	A2G0F	A4G0F	A4G1F	A4G0	A3G1	Free	Free
329	10324.2	10323.8	-0.42	8.93838e-08	0.00113727	0.0945734	A4G0F	A2G0F	A4G1F	A4G0F	A2G1	A4G0	Free	Free
330	10324.2	10323.8	-0.42	1.58149e-07	0.0020122	0.167331	A4G0F	A2G2F	A4G0F	A4G0F	A4G0	A2G0	Free	Free
331	10324.2	10323.8	-0.42	7.03604e-07	0.00895224	0.744455	A3G0F	A3G0F	A4G0F	A4G0F	A3G2	A3G0	Free	Free
332	10324.2	10323.8	-0.42	8.86254e-08	0.00112762	0.0937709	A4G0F	A4G0F	A4G0F	A4G0F	A2G0	A2G2	Free	Free
333	10324.2	10323.8	-0.42	1.22196e-07	0.00155475	0.12929	A2G0F	A3G1F	A4G0F	A4G0F	A4G0	A3G1	Free	Free
334	10324.2	10323.8	-0.42	1.03663e-07	0.00131894	0.109681	A4G0F	A4G0F	A3G0F	A4G0F	A2G0	A3G2	Free	Free
335	10324.2	10323.8	-0.42	8.93838e-08	0.00113727	0.0945734	A2G0F	A4G0F	A4G1F	A4G0F	A2G1	A4G0	Free	Free
336	10324.2	10323.8	-0.42	1.1284e-07	0.0014357	0.119391	A4G0F	A4G0F	A2G0F	A4G0F	A3G0	A3G2	Free	Free
337	10324.2	10323.8	-0.42	1.54005e-07	0.00195947	0.162947	A2G1F	A4G0F	A4G0F	A4G0F	A2G1	A4G0	Free	Free
338	10324.2	10323.8	-0.42	1.58149e-07	0.0020122	0.167331	A4G0F	A2G2F	A4G0F	A4G0F	A2G0	A4G0	Free	Free
339	10324.2	10323.8	-0.42	1.74035e-07	0.00221431	0.184139	A3G0F	A3G1F	A4G0F	A4G0F	A2G1	A4G0	Free	Free
340	10324.2	10323.8	-0.42	1.32433e-07	0.001685	0.140122	A2G2F	A4G0F	A4G0F	A3G0F	A3G0	A4G0	Free	Free
341	10324.2	10323.8	-0.42	1.47662e-07	0.00187876	0.156235	A2G1F	A3G0F	A4G0F	A4G0F	A4G0	A3G1	Free	Free
342	10324.2	10323.8	-0.42	2.47138e-07	0.00314444	0.261487	A4G0F	A3G0F	A4G0F	A3G0F	A3G2	A3G0	Free	Free
343	10324.2	10323.8	-0.42	2.47138e-07	0.00314444	0.261487	A4G0F	A3G0F	A3G0F	A4G0F	A3G0	A3G2	Free	Free
344	10324.2	10323.8	-0.42	8.86254e-08	0.00112762	0.0937709	A4G0F	A4G0F	A4G0F	A4G0F	A2G2	A2G0	Free	Free
345	10324.2	10323.8	-0.42	2.47138e-07	0.00314444	0.261487	A3G0F	A4G0F	A4G0F	A3G0F	A3G2	A3G0	Free	Free
346	10324.2	10323.8	-0.42	1.22196e-07	0.00155475	0.12929	A2G0F	A3G1F	A4G0F	A4G0F	A3G1	A4G0	Free	Free
347	10324.2	10323.8	-0.42	1.03663e-07	0.00131894	0.109681	A4G0F	A4G0F	A3G0F	A4G0F	A3G2	A2G0	Free	Free
348	10324.2	10323.8	-0.42	2.47138e-07	0.00314444	0.261487	A3G0F	A4G0F	A3G0F	A4G0F	A3G0	A3G2	Free	Free
349	10324.2	10323.8	-0.42	1.47662e-07	0.00187876	0.156235	A3G0F	A2G1F	A4G0F	A4G0F	A4G0	A3G1	Free	Free
350	10324.2	10323.8	-0.42	8.5702e-08	0.00109042	0.0906778	A3G0F	A2G0F	A4G0F	A4G1F	A3G1	A4G0	Free	Free
351	10324.2	10323.8	-0.42	8.5702e-08	0.00109042	0.0906778	A3G0F	A2G0F	A4G1F	A4G0F	A3G1	A4G0	Free	Free
352	10324.2	10323.8	-0.42	1.58149e-07	0.0020122	0.167331	A2G2F	A4G0F	A4G0F	A4G0F	A4G0	A2G0	Free	Free
353	10324.2	10323.8	-0.42	5.15249e-07	0.00655572	0.545164	A2G0F	A4G0F	A4G0F	A4G0F	A3G2	A3G0	Free	Free
354	10324.2	10323.8	-0.42	1.47662e-07	0.00187876	0.156235	A3G0F	A2G1F	A4G0F	A4G0F	A3G1	A4G0	Free	Free
355	10324.2	10323.8	-0.42	3.77039e-07	0.00479721	0.398929	A3G0F	A2G2F	A4G0F	A4G0F	A3G0	A4G0	Free	Free
356	10324.2	10323.8	-0.42	2.47138e-07	0.00314444	0.261487	A4G0F	A3G0F	A4G0F	A3G0F	A3G0	A3G2	Free	Free
357	10324.2	10323.8	-0.42	1.03663e-07	0.00131894	0.109681	A4G0F	A4G0F	A4G0F	A3G0F	A3G2	A2G0	Free	Free
358	10324.2	10323.8	-0.42	8.93838e-08	0.00113727	0.0945734	A2G0F	A4G0F	A4G0F	A4G1F	A2G1	A4G0	Free	Free
359	10324.2	10323.8	-0.42	2.95128e-07	0.00375503	0.312263	A3G0F	A4G0F	A4G0F	A4G0F	A2G0	A3G2	Free	Free
360	10324.2	10323.8	-0.42	8.68065e-08	0.00110447	0.0918464	A4G0F	A4G0F	A3G0F	A3G0F	A3G0	A3G2	Free	Free
361	10324.2	10323.8	-0.42	1.12125e-07	0.00142662	0.118635	A4G0F	A4G0F	A4G0F	A3G0F	A3G1	A2G1	Free	Free
362	10324.2	10323.8	-0.42	2.47138e-07	0.00314444	0.261487	A4G0F	A3G0F	A3G0F	A4G0F	A3G2	A3G0	Free	Free
363	10324.2	10323.8	-0.42	1.1284e-07	0.0014357	0.119391	A4G0F	A4G0F	A4G0F	A2G0F	A3G2	A3G0	Free	Free
364	10324.2	10323.8	-0.42	2.95128e-07	0.00375503	0.312263	A4G0F	A3G0F	A4G0F	A4G0F	A3G2	A2G0	Free	Free
365	10324.2	10323.8	-0.42	6.1129e-08	0.000777769	0.0646781	A4G0F	A3G1F	A3G0F	A4G0F	A2G1	A4G0	Free	Free
366	10324.2	10323.8	-0.42	1.1284e-07	0.0014357	0.119391	A4G0F	A4G0F	A2G0F	A4G0F	A3G2	A3G0	Free	Free
367	10324.2	10323.8	-0.42	1.1284e-07	0.0014357	0.119391	A4G0F	A4G0F	A4G0F	A2G0F	A3G0	A3G2	Free	Free
368	10324.2	10323.8	-0.42	1.22196e-07	0.00155475	0.12929	A3G1F	A2G0F	A4G0F	A4G0F	A4G0	A3G1	Free	Free
369	10324.2	10323.8	-0.42	1.54005e-07	0.00195947	0.162947	A4G0F	A2G1F	A4G0F	A4G0F	A2G1	A4G0	Free	Free
370	10324.2	10323.8	-0.42	1.32433e-07	0.001685	0.140122	A4G0F	A2G2F	A3G0F	A4G0F	A3G0	A4G0	Free	Free
371	10324.2	10323.8	-0.42	1.07507e-07	0.00136785	0.113749	A3G0F	A4G0F	A4G0F	A3G0F	A3G1	A3G1	Free	Free
372	10324.2	10323.8	-0.42	8.5702e-08	0.00109042	0.0906778	A2G0F	A3G0F	A4G0F	A4G1F	A4G0	A3G1	Free	Free
373	10324.2	10323.8	-0.42	1.22059e-07	0.00155301	0.129146	A3G0F	A3G0F	A4G0F	A4G1F	A2G1	A4G0	Free	Free
374	10324.2	10323.8	-0.42	2.11289e-07	0.00268831	0.223556	A3G0F	A4G0F	A4G0F	A4G0F	A3G0	A2G2	Free	Free
375	10324.2	10323.8	-0.42	5.15249e-07	0.00655572	0.545164	A4G0F	A2G0F	A4G0F	A4G0F	A3G0	A3G2	Free	Free
376	10324.2	10323.8	-0.42	1.32433e-07	0.001685	0.140122	A2G2F	A4G0F	A3G0F	A4G0F	A3G0	A4G0	Free	Free
377	10324.2	10323.8	-0.42	2.95128e-07	0.00375503	0.312263	A3G0F	A4G0F	A4G0F	A4G0F	A3G2	A2G0	Free	Free
378	10324.2	10323.8	-0.42	1.58149e-07	0.0020122	0.167331	A2G2F	A4G0F	A4G0F	A4G0F	A2G0	A4G0	Free	Free
379	10324.2	10323.8	-0.42	1.22059e-07	0.00155301	0.129146	A3G0F	A3G0F	A4G1F	A4G0F	A2G1	A4G0	Free	Free
380	10324.2	10323.8	-0.42	7.03604e-07	0.00895224	0.744455	A3G0F	A3G0F	A4G0F	A4G0F	A3G0	A3G2	Free	Free
381	10324.2	10323.8	-0.42	7.42144e-08	0.00094426	0.0785232	A4G0F	A4G0F	A3G0F	A4G0F	A2G2	A3G0	Free	Free
382	10324.2	10323.8	-0.42	6.1129e-08	0.000777769	0.0646781	A3G1F	A4G0F	A3G0F	A4G0F	A2G1	A4G0	Free	Free
383	10324.2	10323.8	-0.42	5.15249e-07	0.00655572	0.545164	A4G0F	A2G0F	A4G0F	A4G0F	A3G2	A3G0	Free	Free
384	10324.2	10323.8	-0.42	1.22196e-07	0.00155475	0.12929	A3G1F	A2G0F	A4G0F	A4G0F	A3G1	A4G0	Free	Free
385	10324.2	10323.8	-0.42	2.95128e-07	0.00375503	0.312263	A4G0F	A3G0F	A4G0F	A4G0F	A2G0	A3G2	Free	Free
386	10324.2	10323.8	-0.42	8.5702e-08	0.00109042	0.0906778	A2G0F	A3G0F	A4G1F	A4G0F	A4G0	A3G1	Free	Free
387	10324.2	10323.8	-0.42	2.47138e-07	0.00314444	0.261487	A3G0F	A4G0F	A4G0F	A3G0F	A3G0	A3G2	Free	Free
388	10324.2	10323.8	-0.42	1.07507e-07	0.00136785	0.113749	A4G0F	A3G0F	A4G0F	A3G0F	A3G1	A3G1	Free	Free
389	10324.2	10323.8	-0.42	2.47138e-07	0.00314444	0.261487	A3G0F	A4G0F	A3G0F	A4G0F	A3G2	A3G0	Free	Free
390	10324.2	10323.8	-0.42	8.93838e-08	0.00113727	0.0945734	A4G0F	A2G0F	A4G0F	A4G1F	A2G1	A4G0	Free	Free
391	10324.2	10323.8	-0.42	3.77039e-07	0.00479721	0.398929	A3G0F	A2G2F	A4G0F	A4G0F	A4G0	A3G0	Free	Free
392	10324.2	10323.8	-0.42	1.54005e-07	0.00195947	0.162947	A2G1F	A4G0F	A4G0F	A4G0F	A4G0	A2G1	Free	Free
393	10324.2	10323.8	-0.42	1.22059e-07	0.00155301	0.129146	A3G0F	A3G0F	A4G0F	A4G1F	A4G0	A2G1	Free	Free
394	10324.2	10323.8	-0.42	1.54005e-07	0.00195947	0.162947	A4G0F	A2G1F	A4G0F	A4G0F	A4G0	A2G1	Free	Free
395	10324.2	10323.8	-0.42	6.1129e-08	0.000777769	0.0646781	A3G1F	A4G0F	A4G0F	A3G0F	A4G0	A2G1	Free	Free
396	10324.2	10323.8	-0.42	3.32935e-07	0.00423607	0.352265	A4G0F	A4G0F	A4G0F	A4G0F	A2G1	A2G1	Free	Free
397	10324.2	10323.8	-0.42	6.1129e-08	0.000777769	0.0646781	A4G0F	A3G1F	A4G0F	A3G0F	A4G0	A2G1	Free	Free
398	10324.2	10323.8	-0.42	6.1129e-08	0.000777769	0.0646781	A3G1F	A4G0F	A3G0F	A4G0F	A4G0	A2G1	Free	Free
399	10324.2	10323.8	-0.42	1.12125e-07	0.00142662	0.118635	A4G0F	A4G0F	A3G0F	A4G0F	A2G1	A3G1	Free	Free
400	10324.2	10323.8	-0.42	3.19222e-07	0.00406158	0.337755	A4G0F	A3G0F	A4G0F	A4G0F	A3G1	A2G1	Free	Free
401	10324.2	10323.8	-0.42	3.19222e-07	0.00406158	0.337755	A3G0F	A4G0F	A4G0F	A4G0F	A2G1	A3G1	Free	Free
402	10324.2	10323.8	-0.42	2.24137e-07	0.00285178	0.23715	A4G0F	A2G0F	A4G0F	A4G0F	A3G1	A3G1	Free	Free
403	10324.2	10323.8	-0.42	6.1129e-08	0.000777769	0.0646781	A4G0F	A3G1F	A3G0F	A4G0F	A4G0	A2G1	Free	Free
404	10324.2	10323.8	-0.42	3.77039e-07	0.00479721	0.398929	A2G2F	A3G0F	A4G0F	A4G0F	A4G0	A3G0	Free	Free
405	10324.2	10323.8	-0.42	1.74035e-07	0.00221431	0.184139	A3G0F	A3G1F	A4G0F	A4G0F	A4G0	A2G1	Free	Free
406	10324.2	10323.8	-0.42	8.93838e-08	0.00113727	0.0945734	A4G0F	A2G0F	A4G1F	A4G0F	A4G0	A2G1	Free	Free
407	10324.2	10323.8	-0.42	1.74035e-07	0.00221431	0.184139	A3G1F	A3G0F	A4G0F	A4G0F	A4G0	A2G1	Free	Free
408	10324.2	10323.8	-0.42	1.12125e-07	0.00142662	0.118635	A4G0F	A4G0F	A3G0F	A4G0F	A3G1	A2G1	Free	Free
409	10324.2	10323.8	-0.42	8.93838e-08	0.00113727	0.0945734	A4G0F	A2G0F	A4G0F	A4G1F	A4G0	A2G1	Free	Free
410	10324.2	10323.8	-0.42	1.07507e-07	0.00136785	0.113749	A3G0F	A4G0F	A3G0F	A4G0F	A3G1	A3G1	Free	Free
411	10324.2	10323.8	-0.42	1.07507e-07	0.00136785	0.113749	A4G0F	A3G0F	A3G0F	A4G0F	A3G1	A3G1	Free	Free
412	10324.2	10323.8	-0.42	3.19222e-07	0.00406158	0.337755	A4G0F	A3G0F	A4G0F	A4G0F	A2G1	A3G1	Free	Free
413	10324.2	10323.8	-0.42	8.93838e-08	0.00113727	0.0945734	A2G0F	A4G0F	A4G1F	A4G0F	A4G0	A2G1	Free	Free
414	10324.2	10323.8	-0.42	3.06073e-07	0.00389428	0.323843	A3G0F	A3G0F	A4G0F	A4G0F	A3G1	A3G1	Free	Free
415	10324.2	10323.8	-0.42	1.22059e-07	0.00155301	0.129146	A3G0F	A3G0F	A4G1F	A4G0F	A4G0	A2G1	Free	Free
416	10324.2	10323.8	-0.42	3.19222e-07	0.00406158	0.337755	A3G0F	A4G0F	A4G0F	A4G0F	A3G1	A2G1	Free	Free
417	10324.2	10323.8	-0.42	8.93838e-08	0.00113727	0.0945734	A2G0F	A4G0F	A4G0F	A4G1F	A4G0	A2G1	Free	Free
418	10324.2	10323.8	-0.42	2.24137e-07	0.00285178	0.23715	A2G0F	A4G0F	A4G0F	A4G0F	A3G1	A3G1	Free	Free
419	10324.2	10323.8	-0.41	8.21436e-08	0.00104515	0.0869128	A3G0F	A2G0F	A4G1F	A4G1F	A3G0	A4G0	Free	Free
420	10324.2	10323.8	-0.41	1.17122e-07	0.00149019	0.123922	A3G1F	A2G0F	A4G1F	A4G0F	A3G0	A4G0	Free	Free
421	10324.2	10323.8	-0.41	6.70861e-08	0.000853563	0.070981	A3G0F	A3G1F	A4G0F	A4G1F	A4G0	A2G0	Free	Free
422	10324.2	10323.8	-0.41	6.70861e-08	0.000853563	0.070981	A3G1F	A3G0F	A4G0F	A4G1F	A4G0	A2G0	Free	Free
423	10324.2	10323.8	-0.41	8.21436e-08	0.00104515	0.0869128	A2G0F	A3G0F	A4G1F	A4G1F	A3G0	A4G0	Free	Free
424	10324.2	10323.8	-0.41	6.70861e-08	0.000853563	0.070981	A3G0F	A3G1F	A4G1F	A4G0F	A2G0	A4G0	Free	Free
425	10324.2	10323.8	-0.41	1.17122e-07	0.00149019	0.123922	A2G0F	A3G1F	A4G0F	A4G1F	A3G0	A4G0	Free	Free
426	10324.2	10323.8	-0.41	6.70861e-08	0.000853563	0.070981	A3G1F	A3G0F	A4G0F	A4G1F	A2G0	A4G0	Free	Free
427	10324.2	10323.8	-0.41	6.70861e-08	0.000853563	0.070981	A3G0F	A3G1F	A4G0F	A4G1F	A2G0	A4G0	Free	Free
428	10324.2	10323.8	-0.41	1.17122e-07	0.00149019	0.123922	A3G1F	A2G0F	A4G0F	A4G1F	A3G0	A4G0	Free	Free
429	10324.2	10323.8	-0.41	1.41531e-07	0.00180075	0.149748	A3G0F	A2G1F	A4G1F	A4G0F	A3G0	A4G0	Free	Free
430	10324.2	10323.8	-0.41	6.70861e-08	0.000853563	0.070981	A3G1F	A3G0F	A4G1F	A4G0F	A4G0	A2G0	Free	Free
431	10324.2	10323.8	-0.41	1.17122e-07	0.00149019	0.123922	A2G0F	A3G1F	A4G1F	A4G0F	A3G0	A4G0	Free	Free
432	10324.2	10323.8	-0.41	1.41531e-07	0.00180075	0.149748	A2G1F	A3G0F	A4G1F	A4G0F	A3G0	A4G0	Free	Free
433	10324.2	10323.8	-0.41	6.70861e-08	0.000853563	0.070981	A3G0F	A3G1F	A4G1F	A4G0F	A4G0	A2G0	Free	Free
434	10324.2	10323.8	-0.41	1.41531e-07	0.00180075	0.149748	A3G0F	A2G1F	A4G0F	A4G1F	A3G0	A4G0	Free	Free
435	10324.2	10323.8	-0.41	8.0099e-08	0.00101913	0.0847495	A3G1F	A3G1F	A3G0F	A4G0F	A3G0	A4G0	Free	Free
436	10324.2	10323.8	-0.41	6.70861e-08	0.000853563	0.070981	A3G1F	A3G0F	A4G1F	A4G0F	A2G0	A4G0	Free	Free
437	10324.2	10323.8	-0.41	1.41531e-07	0.00180075	0.149748	A2G1F	A3G0F	A4G0F	A4G1F	A3G0	A4G0	Free	Free
438	10324.2	10323.8	-0.41	3.05967e-07	0.00389294	0.323731	A3G0F	A4G0F	A4G0F	A4G1F	A2G1	A3G0	Free	Free
439	10324.2	10323.8	-0.41	2.93364e-07	0.00373259	0.310397	A3G0F	A3G0F	A4G1F	A4G0F	A3G1	A3G0	Free	Free
440	10324.2	10323.8	-0.41	2.1483e-07	0.00273337	0.227303	A2G0F	A4G0F	A4G1F	A4G0F	A3G1	A3G0	Free	Free
441	10324.2	10323.8	-0.41	1.28338e-07	0.0016329	0.13579	A4G0F	A4G0F	A4G0F	A4G1F	A2G1	A2G0	Free	Free
442	10324.2	10323.8	-0.41	1.41531e-07	0.00180075	0.149748	A3G0F	A2G1F	A4G0F	A4G1F	A4G0	A3G0	Free	Free
443	10324.2	10323.8	-0.41	8.0099e-08	0.00101913	0.0847495	A3G1F	A3G1F	A4G0F	A3G0F	A4G0	A3G0	Free	Free
444	10324.2	10323.8	-0.41	1.03043e-07	0.00131106	0.109026	A4G0F	A3G0F	A3G0F	A4G1F	A3G0	A3G1	Free	Free
445	10324.2	10323.8	-0.41	1.03043e-07	0.00131106	0.109026	A3G0F	A4G0F	A3G0F	A4G1F	A3G1	A3G0	Free	Free
446	10324.2	10323.8	-0.41	1.46921e-07	0.00186934	0.155451	A4G0F	A3G1F	A3G0F	A4G0F	A3G1	A3G0	Free	Free
447	10324.2	10323.8	-0.41	2.1483e-07	0.00273337	0.227303	A2G0F	A4G0F	A4G0F	A4G1F	A3G0	A3G1	Free	Free
448	10324.2	10323.8	-0.41	1.23052e-07	0.00156564	0.130196	A3G0F	A4G0F	A4G0F	A4G1F	A2G0	A3G1	Free	Free
449	10324.2	10323.8	-0.41	1.03043e-07	0.00131106	0.109026	A3G0F	A4G0F	A4G1F	A3G0F	A3G0	A3G1	Free	Free
450	10324.2	10323.8	-0.41	9.45127e-07	0.0120252	1	A4G0F	A2G2F	A4G0F	A4G0F	A3G0	A3G0	Free	Free
451	10324.2	10323.8	-0.41	1.23052e-07	0.00156564	0.130196	A4G0F	A3G0F	A4G0F	A4G1F	A3G1	A2G0	Free	Free
452	10324.2	10323.8	-0.41	3.05967e-07	0.00389294	0.323731	A4G0F	A3G0F	A4G0F	A4G1F	A2G1	A3G0	Free	Free
453	10324.2	10323.8	-0.41	8.47141e-08	0.00107785	0.0896325	A4G0F	A4G0F	A4G0F	A3G1F	A3G0	A2G1	Free	Free
454	10324.2	10323.8	-0.41	1.17122e-07	0.00149019	0.123922	A2G0F	A3G1F	A4G0F	A4G1F	A4G0	A3G0	Free	Free
455	10324.2	10323.8	-0.41	1.23052e-07	0.00156564	0.130196	A4G0F	A3G0F	A4G0F	A4G1F	A2G0	A3G1	Free	Free
456	10324.2	10323.8	-0.41	1.03043e-07	0.00131106	0.109026	A3G0F	A4G0F	A4G1F	A3G0F	A3G1	A3G0	Free	Free
457	10324.2	10323.8	-0.41	8.47141e-08	0.00107785	0.0896325	A4G0F	A4G0F	A4G0F	A3G1F	A2G1	A3G0	Free	Free
458	10324.2	10323.8	-0.41	4.18285e-07	0.00532201	0.44257	A3G0F	A3G1F	A4G0F	A4G0F	A3G0	A3G1	Free	Free
459	10324.2	10323.8	-0.41	2.1483e-07	0.00273337	0.227303	A4G0F	A2G0F	A4G1F	A4G0F	A3G0	A3G1	Free	Free
460	10324.2	10323.8	-0.41	8.12247e-08	0.00103345	0.0859405	A3G0F	A4G0F	A4G0F	A3G1F	A3G1	A3G0	Free	Free
461	10324.2	10323.8	-0.41	1.0747e-07	0.00136738	0.113709	A4G0F	A4G0F	A4G1F	A3G0F	A3G0	A2G1	Free	Free
462	10324.2	10323.8	-0.41	1.03043e-07	0.00131106	0.109026	A4G0F	A3G0F	A3G0F	A4G1F	A3G1	A3G0	Free	Free
463	10324.2	10323.8	-0.41	8.21436e-08	0.00104515	0.0869128	A3G0F	A2G0F	A4G1F	A4G1F	A4G0	A3G0	Free	Free
464	10324.2	10323.8	-0.41	1.03043e-07	0.00131106	0.109026	A3G0F	A4G0F	A3G0F	A4G1F	A3G0	A3G1	Free	Free
465	10324.2	10323.8	-0.41	8.12247e-08	0.00103345	0.0859405	A3G0F	A4G0F	A3G1F	A4G0F	A3G1	A3G0	Free	Free
466	10324.2	10323.8	-0.41	3.05967e-07	0.00389294	0.323731	A3G0F	A4G0F	A4G1F	A4G0F	A2G1	A3G0	Free	Free
467	10324.2	10323.8	-0.41	1.28338e-07	0.0016329	0.13579	A4G0F	A4G0F	A4G1F	A4G0F	A2G0	A2G1	Free	Free
468	10324.2	10323.8	-0.41	8.12247e-08	0.00103345	0.0859405	A4G0F	A3G0F	A4G0F	A3G1F	A3G1	A3G0	Free	Free
469	10324.2	10323.8	-0.41	2.1483e-07	0.00273337	0.227303	A4G0F	A2G0F	A4G1F	A4G0F	A3G1	A3G0	Free	Free
470	10324.2	10323.8	-0.41	1.46921e-07	0.00186934	0.155451	A3G1F	A4G0F	A3G0F	A4G0F	A3G1	A3G0	Free	Free
471	10324.2	10323.8	-0.41	3.70145e-07	0.00470951	0.391636	A4G0F	A2G1F	A4G0F	A4G0F	A3G0	A3G1	Free	Free
472	10324.2	10323.8	-0.41	4.36254e-07	0.00555064	0.461583	A3G1F	A4G0F	A4G0F	A4G0F	A2G1	A3G0	Free	Free
473	10324.2	10323.8	-0.41	1.46921e-07	0.00186934	0.155451	A4G0F	A3G1F	A3G0F	A4G0F	A3G0	A3G1	Free	Free
474	10324.2	10323.8	-0.41	3.05967e-07	0.00389294	0.323731	A4G0F	A3G0F	A4G0F	A4G1F	A3G0	A2G1	Free	Free
475	10324.2	10323.8	-0.41	2.93364e-07	0.00373259	0.310397	A3G0F	A3G0F	A4G0F	A4G1F	A3G1	A3G0	Free	Free
476	10324.2	10323.8	-0.41	1.28338e-07	0.0016329	0.13579	A4G0F	A4G0F	A4G1F	A4G0F	A2G1	A2G0	Free	Free
477	10324.2	10323.8	-0.41	1.28338e-07	0.0016329	0.13579	A4G0F	A4G0F	A4G0F	A4G1F	A2G0	A2G1	Free	Free
478	10324.2	10323.8	-0.41	1.17122e-07	0.00149019	0.123922	A2G0F	A3G1F	A4G1F	A4G0F	A4G0	A3G0	Free	Free
479	10324.2	10323.8	-0.41	3.70145e-07	0.00470951	0.391636	A4G0F	A2G1F	A4G0F	A4G0F	A3G1	A3G0	Free	Free
480	10324.2	10323.8	-0.41	2.93364e-07	0.00373259	0.310397	A3G0F	A3G0F	A4G1F	A4G0F	A3G0	A3G1	Free	Free
481	10324.2	10323.8	-0.41	1.0747e-07	0.00136738	0.113709	A4G0F	A4G0F	A4G1F	A3G0F	A2G1	A3G0	Free	Free
482	10324.2	10323.8	-0.41	8.12247e-08	0.00103345	0.0859405	A3G0F	A4G0F	A3G1F	A4G0F	A3G0	A3G1	Free	Free
483	10324.2	10323.8	-0.41	1.7545e-07	0.00223232	0.185637	A3G1F	A4G0F	A4G0F	A4G0F	A2G0	A3G1	Free	Free
484	10324.2	10323.8	-0.41	2.93364e-07	0.00373259	0.310397	A3G0F	A3G0F	A4G0F	A4G1F	A3G0	A3G1	Free	Free
485	10324.2	10323.8	-0.41	3.05967e-07	0.00389294	0.323731	A3G0F	A4G0F	A4G0F	A4G1F	A3G0	A2G1	Free	Free
486	10324.2	10323.8	-0.41	1.23052e-07	0.00156564	0.130196	A3G0F	A4G0F	A4G0F	A4G1F	A3G1	A2G0	Free	Free
487	10324.2	10323.8	-0.41	1.46921e-07	0.00186934	0.155451	A3G1F	A4G0F	A4G0F	A3G0F	A3G0	A3G1	Free	Free
488	10324.2	10323.8	-0.41	1.23052e-07	0.00156564	0.130196	A4G0F	A3G0F	A4G1F	A4G0F	A2G0	A3G1	Free	Free
489	10324.2	10323.8	-0.41	1.46921e-07	0.00186934	0.155451	A4G0F	A3G1F	A4G0F	A3G0F	A3G0	A3G1	Free	Free
490	10324.2	10323.8	-0.41	2.1483e-07	0.00273337	0.227303	A2G0F	A4G0F	A4G1F	A4G0F	A3G0	A3G1	Free	Free
491	10324.2	10323.8	-0.41	8.0099e-08	0.00101913	0.0847495	A3G1F	A3G1F	A3G0F	A4G0F	A4G0	A3G0	Free	Free
492	10324.2	10323.8	-0.41	4.18285e-07	0.00532201	0.44257	A3G0F	A3G1F	A4G0F	A4G0F	A3G1	A3G0	Free	Free
493	10324.2	10323.8	-0.41	1.23052e-07	0.00156564	0.130196	A3G0F	A4G0F	A4G1F	A4G0F	A3G1	A2G0	Free	Free
494	10324.2	10323.8	-0.41	2.01797e-07	0.00256755	0.213514	A3G1F	A2G1F	A4G0F	A4G0F	A4G0	A3G0	Free	Free
495	10324.2	10323.8	-0.41	2.1483e-07	0.00273337	0.227303	A4G0F	A2G0F	A4G0F	A4G1F	A3G1	A3G0	Free	Free
496	10324.2	10323.8	-0.41	4.36254e-07	0.00555064	0.461583	A3G1F	A4G0F	A4G0F	A4G0F	A3G0	A2G1	Free	Free
497	10324.2	10323.8	-0.41	3.05967e-07	0.00389294	0.323731	A4G0F	A3G0F	A4G1F	A4G0F	A3G0	A2G1	Free	Free
498	10324.2	10323.8	-0.41	3.05967e-07	0.00389294	0.323731	A3G0F	A4G0F	A4G1F	A4G0F	A3G0	A2G1	Free	Free
499	10324.2	10323.8	-0.41	9.45127e-07	0.0120252	1	A2G2F	A4G0F	A4G0F	A4G0F	A3G0	A3G0	Free	Free
500	10324.2	10323.8	-0.41	1.7545e-07	0.00223232	0.185637	A3G1F	A4G0F	A4G0F	A4G0F	A3G1	A2G0	Free	Free
501	10324.2	10323.8	-0.41	8.47141e-08	0.00107785	0.0896325	A4G0F	A4G0F	A3G1F	A4G0F	A3G0	A2G1	Free	Free
502	10324.2	10323.8	-0.41	8.12247e-08	0.00103345	0.0859405	A4G0F	A3G0F	A4G0F	A3G1F	A3G0	A3G1	Free	Free
503	10324.2	10323.8	-0.41	1.46921e-07	0.00186934	0.155451	A3G1F	A4G0F	A3G0F	A4G0F	A3G0	A3G1	Free	Free
504	10324.2	10323.8	-0.41	1.46921e-07	0.00186934	0.155451	A4G0F	A3G1F	A4G0F	A3G0F	A3G1	A3G0	Free	Free
505	10324.2	10323.8	-0.41	2.1483e-07	0.00273337	0.227303	A2G0F	A4G0F	A4G0F	A4G1F	A3G1	A3G0	Free	Free
506	10324.2	10323.8	-0.41	2.1483e-07	0.00273337	0.227303	A4G0F	A2G0F	A4G0F	A4G1F	A3G0	A3G1	Free	Free
507	10324.2	10323.8	-0.41	1.41531e-07	0.00180075	0.149748	A2G1F	A3G0F	A4G1F	A4G0F	A4G0	A3G0	Free	Free
508	10324.2	10323.8	-0.41	8.21436e-08	0.00104515	0.0869128	A2G0F	A3G0F	A4G1F	A4G1F	A4G0	A3G0	Free	Free
509	10324.2	10323.8	-0.41	1.23052e-07	0.00156564	0.130196	A3G0F	A4G0F	A4G1F	A4G0F	A2G0	A3G1	Free	Free
510	10324.2	10323.8	-0.41	1.03043e-07	0.00131106	0.109026	A4G0F	A3G0F	A4G1F	A3G0F	A3G1	A3G0	Free	Free
511	10324.2	10323.8	-0.41	3.05967e-07	0.00389294	0.323731	A4G0F	A3G0F	A4G1F	A4G0F	A2G1	A3G0	Free	Free
512	10324.2	10323.8	-0.41	8.47141e-08	0.00107785	0.0896325	A4G0F	A4G0F	A3G1F	A4G0F	A2G1	A3G0	Free	Free
513	10324.2	10323.8	-0.41	4.18285e-07	0.00532201	0.44257	A3G1F	A3G0F	A4G0F	A4G0F	A3G0	A3G1	Free	Free
514	10324.2	10323.8	-0.41	1.41531e-07	0.00180075	0.149748	A2G1F	A3G0F	A4G0F	A4G1F	A4G0	A3G0	Free	Free
515	10324.2	10323.8	-0.41	1.03043e-07	0.00131106	0.109026	A4G0F	A3G0F	A4G1F	A3G0F	A3G0	A3G1	Free	Free
516	10324.2	10323.8	-0.41	4.36254e-07	0.00555064	0.461583	A4G0F	A3G1F	A4G0F	A4G0F	A2G1	A3G0	Free	Free
517	10324.2	10323.8	-0.41	8.12247e-08	0.00103345	0.0859405	A4G0F	A3G0F	A3G1F	A4G0F	A3G1	A3G0	Free	Free
518	10324.2	10323.8	-0.41	8.12247e-08	0.00103345	0.0859405	A3G0F	A4G0F	A4G0F	A3G1F	A3G0	A3G1	Free	Free
519	10324.2	10323.8	-0.41	1.17122e-07	0.00149019	0.123922	A3G1F	A2G0F	A4G0F	A4G1F	A4G0	A3G0	Free	Free
520	10324.2	10323.8	-0.41	1.0747e-07	0.00136738	0.113709	A4G0F	A4G0F	A3G0F	A4G1F	A2G1	A3G0	Free	Free
521	10324.2	10323.8	-0.41	1.46921e-07	0.00186934	0.155451	A3G1F	A4G0F	A4G0F	A3G0F	A3G1	A3G0	Free	Free
522	10324.2	10323.8	-0.41	8.12247e-08	0.00103345	0.0859405	A4G0F	A3G0F	A3G1F	A4G0F	A3G0	A3G1	Free	Free
523	10324.2	10323.8	-0.41	1.7545e-07	0.00223232	0.185637	A4G0F	A3G1F	A4G0F	A4G0F	A3G1	A2G0	Free	Free
524	10324.2	10323.8	-0.41	1.0747e-07	0.00136738	0.113709	A4G0F	A4G0F	A3G0F	A4G1F	A3G0	A2G1	Free	Free
525	10324.2	10323.8	-0.41	2.01797e-07	0.00256755	0.213514	A2G1F	A3G1F	A4G0F	A4G0F	A4G0	A3G0	Free	Free
526	10324.2	10323.8	-0.41	4.18285e-07	0.00532201	0.44257	A3G1F	A3G0F	A4G0F	A4G0F	A3G1	A3G0	Free	Free
527	10324.2	10323.8	-0.41	3.70145e-07	0.00470951	0.391636	A2G1F	A4G0F	A4G0F	A4G0F	A3G0	A3G1	Free	Free
528	10324.2	10323.8	-0.41	3.70145e-07	0.00470951	0.391636	A2G1F	A4G0F	A4G0F	A4G0F	A3G1	A3G0	Free	Free
529	10324.2	10323.8	-0.41	1.7545e-07	0.00223232	0.185637	A4G0F	A3G1F	A4G0F	A4G0F	A2G0	A3G1	Free	Free
530	10324.2	10323.8	-0.41	1.17122e-07	0.00149019	0.123922	A3G1F	A2G0F	A4G1F	A4G0F	A4G0	A3G0	Free	Free
531	10324.2	10323.8	-0.41	1.23052e-07	0.00156564	0.130196	A4G0F	A3G0F	A4G1F	A4G0F	A3G1	A2G0	Free	Free
532	10324.2	10323.8	-0.41	1.41531e-07	0.00180075	0.149748	A3G0F	A2G1F	A4G1F	A4G0F	A4G0	A3G0	Free	Free
533	10324.2	10323.8	-0.41	4.36254e-07	0.00555064	0.461583	A4G0F	A3G1F	A4G0F	A4G0F	A3G0	A2G1	Free	Free
534	10324.2	10323.8	-0.41	9.56527e-08	0.00121703	0.101206	A3G1F	A3G1F	A4G0F	A4G0F	A4G0	A2G0	Free	Free
535	10324.2	10323.8	-0.41	2.01797e-07	0.00256755	0.213514	A3G1F	A2G1F	A4G0F	A4G0F	A3G0	A4G0	Free	Free
536	10324.2	10323.8	-0.41	2.01797e-07	0.00256755	0.213514	A2G1F	A3G1F	A4G0F	A4G0F	A3G0	A4G0	Free	Free
537	10324.2	10323.8	-0.41	9.56527e-08	0.00121703	0.101206	A3G1F	A3G1F	A4G0F	A4G0F	A2G0	A4G0	Free	Free
538	10324.2	10323.8	-0.41	8.0099e-08	0.00101913	0.0847495	A3G1F	A3G1F	A4G0F	A3G0F	A3G0	A4G0	Free	Free
539	10324.2	10323.8	-0.4	4.00917e-07	0.00510103	0.424194	A3G0F	A3G1F	A4G0F	A4G1F	A3G0	A3G0	Free	Free
540	10324.2	10323.8	-0.4	3.54777e-07	0.00451397	0.375375	A2G1F	A4G0F	A4G0F	A4G1F	A3G0	A3G0	Free	Free
541	10324.2	10323.8	-0.4	3.54777e-07	0.00451397	0.375375	A4G0F	A2G1F	A4G1F	A4G0F	A3G0	A3G0	Free	Free
542	10324.2	10323.8	-0.4	4.00917e-07	0.00510103	0.424194	A3G1F	A3G0F	A4G1F	A4G0F	A3G0	A3G0	Free	Free
543	10324.2	10323.8	-0.4	4.00917e-07	0.00510103	0.424194	A3G1F	A3G0F	A4G0F	A4G1F	A3G0	A3G0	Free	Free
544	10324.2	10323.8	-0.4	3.54777e-07	0.00451397	0.375375	A4G0F	A2G1F	A4G0F	A4G1F	A3G0	A3G0	Free	Free
545	10324.2	10323.8	-0.4	2.81183e-07	0.00357761	0.297509	A3G0F	A3G0F	A4G1F	A4G1F	A3G0	A3G0	Free	Free
546	10324.2	10323.8	-0.4	3.54777e-07	0.00451397	0.375375	A2G1F	A4G0F	A4G1F	A4G0F	A3G0	A3G0	Free	Free
547	10324.2	10323.8	-0.4	4.00917e-07	0.00510103	0.424194	A3G0F	A3G1F	A4G1F	A4G0F	A3G0	A3G0	Free	Free
548	10324.2	10323.8	-0.4	1.40821e-07	0.00179172	0.148997	A3G1F	A4G0F	A3G0F	A4G1F	A3G0	A3G0	Free	Free
549	10324.2	10323.8	-0.4	5.71636e-07	0.00727316	0.604825	A3G1F	A3G1F	A4G0F	A4G0F	A3G0	A3G0	Free	Free
550	10324.2	10323.8	-0.4	1.17943e-07	0.00150063	0.124791	A3G0F	A4G0F	A4G1F	A4G1F	A3G0	A2G0	Free	Free
551	10324.2	10323.8	-0.4	2.0591e-07	0.00261988	0.217865	A2G0F	A4G0F	A4G1F	A4G1F	A3G0	A3G0	Free	Free
552	10324.2	10323.8	-0.4	1.17943e-07	0.00150063	0.124791	A4G0F	A3G0F	A4G1F	A4G1F	A3G0	A2G0	Free	Free
553	10324.2	10323.8	-0.4	1.17943e-07	0.00150063	0.124791	A4G0F	A3G0F	A4G1F	A4G1F	A2G0	A3G0	Free	Free
554	10324.2	10323.8	-0.4	1.68165e-07	0.00213964	0.177929	A4G0F	A3G1F	A4G1F	A4G0F	A3G0	A2G0	Free	Free
555	10324.2	10323.8	-0.4	7.78521e-08	0.000990544	0.0823722	A4G0F	A3G0F	A3G1F	A4G1F	A3G0	A3G0	Free	Free
556	10324.2	10323.8	-0.4	1.68165e-07	0.00213964	0.177929	A4G0F	A3G1F	A4G1F	A4G0F	A2G0	A3G0	Free	Free
557	10324.2	10323.8	-0.4	1.11003e-07	0.00141234	0.117448	A3G1F	A4G0F	A4G0F	A3G1F	A3G0	A3G0	Free	Free
558	10324.2	10323.8	-0.4	7.78521e-08	0.000990544	0.0823722	A4G0F	A3G0F	A4G1F	A3G1F	A3G0	A3G0	Free	Free
559	10324.2	10323.8	-0.4	7.78521e-08	0.000990544	0.0823722	A3G0F	A4G0F	A4G1F	A3G1F	A3G0	A3G0	Free	Free
560	10324.2	10323.8	-0.4	1.68165e-07	0.00213964	0.177929	A3G1F	A4G0F	A4G1F	A4G0F	A3G0	A2G0	Free	Free
561	10324.2	10323.8	-0.4	1.68165e-07	0.00213964	0.177929	A3G1F	A4G0F	A4G0F	A4G1F	A2G0	A3G0	Free	Free
562	10324.2	10323.8	-0.4	7.78521e-08	0.000990544	0.0823722	A3G0F	A4G0F	A3G1F	A4G1F	A3G0	A3G0	Free	Free
563	10324.2	10323.8	-0.4	1.68165e-07	0.00213964	0.177929	A4G0F	A3G1F	A4G0F	A4G1F	A2G0	A3G0	Free	Free
564	10324.2	10323.8	-0.4	1.11003e-07	0.00141234	0.117448	A4G0F	A3G1F	A3G1F	A4G0F	A3G0	A3G0	Free	Free
565	10324.2	10323.8	-0.4	1.68165e-07	0.00213964	0.177929	A3G1F	A4G0F	A4G1F	A4G0F	A2G0	A3G0	Free	Free
566	10324.2	10323.8	-0.4	1.68165e-07	0.00213964	0.177929	A4G0F	A3G1F	A4G0F	A4G1F	A3G0	A2G0	Free	Free
567	10324.2	10323.8	-0.4	1.40821e-07	0.00179172	0.148997	A4G0F	A3G1F	A4G1F	A3G0F	A3G0	A3G0	Free	Free
568	10324.2	10323.8	-0.4	1.11003e-07	0.00141234	0.117448	A4G0F	A3G1F	A4G0F	A3G1F	A3G0	A3G0	Free	Free
569	10324.2	10323.8	-0.4	2.0591e-07	0.00261988	0.217865	A4G0F	A2G0F	A4G1F	A4G1F	A3G0	A3G0	Free	Free
570	10324.2	10323.8	-0.4	1.11003e-07	0.00141234	0.117448	A3G1F	A4G0F	A3G1F	A4G0F	A3G0	A3G0	Free	Free
571	10324.2	10323.8	-0.4	1.17943e-07	0.00150063	0.124791	A3G0F	A4G0F	A4G1F	A4G1F	A2G0	A3G0	Free	Free
572	10324.2	10323.8	-0.4	1.40821e-07	0.00179172	0.148997	A4G0F	A3G1F	A3G0F	A4G1F	A3G0	A3G0	Free	Free
573	10324.2	10323.8	-0.4	1.40821e-07	0.00179172	0.148997	A3G1F	A4G0F	A4G1F	A3G0F	A3G0	A3G0	Free	Free
574	10324.2	10323.8	-0.4	1.68165e-07	0.00213964	0.177929	A3G1F	A4G0F	A4G0F	A4G1F	A3G0	A2G0	Free	Free

## Sheet: 96175.0
	Measured Delta Mass	Match Mass	Error	Probability	Sum Norm Prob	Max Norm Prob	Site1	Site2	Site3	Site4	Site5	Site6	Site7	Site8
0	10581.2	10579.9	-1.39	1.51208e-07	0.00260973	0.473023	A2S1G1F	A2G0F	A3G0F	A3G0F	A3S1G2	A3G0	Free	Free
1	10581.2	10579.9	-1.39	6.50455e-08	0.00112263	0.203482	A2G0F	A2G0F	A4S1G1F	A2G0F	A3S1G2	A3G0	Free	Free
2	10581.2	10579.9	-1.39	9.42772e-08	0.00162715	0.294927	A3G0F	A2S1G1F	A2G0F	A3G0F	A3S1G2	A3G0	Free	Free
3	10581.2	10579.9	-1.39	1.12584e-07	0.00194311	0.352197	A3G0F	A2S1G1F	A2G0F	A4G0F	A3S1G2	A2G0	Free	Free
4	10581.2	10579.9	-1.39	9.42772e-08	0.00162715	0.294927	A3G0F	A2S1G1F	A2G0F	A3G0F	A3G0	A3S1G2	Free	Free
5	10581.2	10579.9	-1.39	8.26878e-08	0.00142713	0.258672	A2G0F	A3G0F	A4S1G0F	A2G0F	A2G1	A3S1G2	Free	Free
6	10581.2	10579.9	-1.39	1.80569e-07	0.00311648	0.564875	A2S1G1F	A2G0F	A3G0F	A4G0F	A3S1G2	A2G0	Free	Free
7	10581.2	10579.9	-1.39	6.86031e-08	0.00118404	0.214611	A2G0F	A3S1G0F	A3G0F	A3G0F	A2G1	A3S1G2	Free	Free
8	10581.2	10579.9	-1.39	1.96555e-07	0.00339238	0.614882	A2G0F	A2S1G1F	A2G0F	A4G0F	A3S1G2	A3G0	Free	Free
9	10581.2	10579.9	-1.39	8.91771e-08	0.00153913	0.278973	A2G0F	A3S1G0F	A4G0F	A2G0F	A2G1	A3S1G2	Free	Free
10	10581.2	10579.9	-1.39	9.42772e-08	0.00162715	0.294927	A2S1G1F	A3G0F	A3G0F	A2G0F	A3S1G2	A3G0	Free	Free
11	10581.2	10579.9	-1.39	6.50455e-08	0.00112263	0.203482	A2G0F	A2G0F	A2G0F	A4S1G1F	A3S1G2	A3G0	Free	Free
12	10581.2	10579.9	-1.39	8.66098e-08	0.00149482	0.270942	A2S1G1F	A3G0F	A3G0F	A3G0F	A2G0	A3S1G2	Free	Free
13	10581.2	10579.9	-1.39	8.66098e-08	0.00149482	0.270942	A2S1G1F	A3G0F	A3G0F	A3G0F	A3S1G2	A2G0	Free	Free
14	10581.2	10579.9	-1.39	1.12584e-07	0.00194311	0.352197	A3G0F	A2S1G1F	A2G0F	A4G0F	A2G0	A3S1G2	Free	Free
15	10581.2	10579.9	-1.39	9.42772e-08	0.00162715	0.294927	A2S1G1F	A3G0F	A3G0F	A2G0F	A3G0	A3S1G2	Free	Free
16	10581.2	10579.9	-1.39	1.3262e-07	0.00228891	0.414875	A2G0F	A2G0F	A4S1G0F	A3G0F	A2G1	A3S1G2	Free	Free
17	10581.2	10579.9	-1.39	7.1697e-08	0.00123743	0.22429	A2S1G1F	A4S1G1F	A4G0F	A2G0F	A2G1	A2G0	Free	Free
18	10581.2	10579.9	-1.39	1.80569e-07	0.00311648	0.564875	A2S1G1F	A2G0F	A3G0F	A4G0F	A2G0	A3S1G2	Free	Free
19	10581.2	10579.9	-1.39	6.50455e-08	0.00112263	0.203482	A2G0F	A2G0F	A2G0F	A4S1G1F	A3G0	A3S1G2	Free	Free
20	10581.2	10579.9	-1.39	8.56477e-08	0.00147821	0.267932	A2G0F	A2G0F	A4G0F	A3G0F	A2S1G1	A3S1G2	Free	Free
21	10581.2	10579.9	-1.39	1.96555e-07	0.00339238	0.614882	A2G0F	A2S1G1F	A2G0F	A4G0F	A3G0	A3S1G2	Free	Free
22	10581.2	10579.9	-1.39	6.50455e-08	0.00112263	0.203482	A2G0F	A2G0F	A4S1G1F	A2G0F	A3G0	A3S1G2	Free	Free
23	10581.2	10579.9	-1.39	6.05623e-08	0.00104526	0.189457	A2G0F	A4S1G0F	A2G0F	A3G0F	A2G1	A3S1G2	Free	Free
24	10581.2	10579.9	-1.39	6.05623e-08	0.00104526	0.189457	A4S1G0F	A2G0F	A3G0F	A2G0F	A2G1	A3S1G2	Free	Free
25	10581.2	10579.9	-1.39	1.51208e-07	0.00260973	0.473023	A2G0F	A2S1G1F	A3G0F	A3G0F	A3S1G2	A3G0	Free	Free
26	10581.2	10579.9	-1.39	2.67683e-07	0.00462	0.837394	A2S1G1F	A2S1G1F	A4G0F	A3G0F	A2G1	A3G0	Free	Free
27	10581.2	10579.9	-1.39	1.96555e-07	0.00339238	0.614882	A2S1G1F	A2G0F	A2G0F	A4G0F	A3G0	A3S1G2	Free	Free
28	10581.2	10579.9	-1.39	8.8584e-08	0.00152889	0.277117	A2S1G1F	A2G0F	A4S1G1F	A3G0F	A2G1	A3G0	Free	Free
29	10581.2	10579.9	-1.39	1.96555e-07	0.00339238	0.614882	A2S1G1F	A2G0F	A2G0F	A4G0F	A3S1G2	A3G0	Free	Free
30	10581.2	10579.9	-1.39	7.1697e-08	0.00123743	0.22429	A4S1G1F	A2S1G1F	A4G0F	A2G0F	A2G1	A2G0	Free	Free
31	10581.2	10579.9	-1.39	1.12584e-07	0.00194311	0.352197	A2S1G1F	A3G0F	A2G0F	A4G0F	A2G0	A3S1G2	Free	Free
32	10581.2	10579.9	-1.39	8.66098e-08	0.00149482	0.270942	A3G0F	A2S1G1F	A3G0F	A3G0F	A2G0	A3S1G2	Free	Free
33	10581.2	10579.9	-1.39	8.26878e-08	0.00142713	0.258672	A3G0F	A2G0F	A4S1G0F	A2G0F	A2G1	A3S1G2	Free	Free
34	10581.2	10579.9	-1.39	1.51208e-07	0.00260973	0.473023	A2S1G1F	A2G0F	A3G0F	A3G0F	A3G0	A3S1G2	Free	Free
35	10581.2	10579.9	-1.39	6.08742e-08	0.00105064	0.190433	A3G0F	A2G0F	A3S1G0F	A3G0F	A2G1	A3S1G2	Free	Free
36	10581.2	10579.9	-1.39	1.07655e-07	0.00185805	0.336778	A2S1G1F	A2S1G1F	A4G0F	A3G0F	A3G1	A2G0	Free	Free
37	10581.2	10579.9	-1.39	8.8584e-08	0.00152889	0.277117	A2G0F	A2S1G1F	A4S1G1F	A3G0F	A2G1	A3G0	Free	Free
38	10581.2	10579.9	-1.39	6.08742e-08	0.00105064	0.190433	A2G0F	A3G0F	A3S1G0F	A3G0F	A2G1	A3S1G2	Free	Free
39	10581.2	10579.9	-1.39	8.66098e-08	0.00149482	0.270942	A3G0F	A2S1G1F	A3G0F	A3G0F	A3S1G2	A2G0	Free	Free
40	10581.2	10579.9	-1.39	1.80569e-07	0.00311648	0.564875	A2G0F	A2S1G1F	A3G0F	A4G0F	A2G0	A3S1G2	Free	Free
41	10581.2	10579.9	-1.39	6.05623e-08	0.00104526	0.189457	A4S1G0F	A2G0F	A2G0F	A3G0F	A2G1	A3S1G2	Free	Free
42	10581.2	10579.9	-1.39	1.17186e-07	0.00202253	0.366592	A2S1G1F	A2S1G1F	A4G0F	A2G0F	A3G1	A3G0	Free	Free
43	10581.2	10579.9	-1.39	1.12584e-07	0.00194311	0.352197	A2S1G1F	A3G0F	A2G0F	A4G0F	A3S1G2	A2G0	Free	Free
44	10581.2	10579.9	-1.39	9.42772e-08	0.00162715	0.294927	A2S1G1F	A3G0F	A2G0F	A3G0F	A3G0	A3S1G2	Free	Free
45	10581.2	10579.9	-1.39	9.01499e-08	0.00155592	0.282016	A2S1G1F	A2S1G1F	A3G0F	A3G0F	A3G1	A3G0	Free	Free
46	10581.2	10579.9	-1.39	1.80569e-07	0.00311648	0.564875	A2G0F	A2S1G1F	A3G0F	A4G0F	A3S1G2	A2G0	Free	Free
47	10581.2	10579.9	-1.39	6.86031e-08	0.00118404	0.214611	A3S1G0F	A2G0F	A3G0F	A3G0F	A2G1	A3S1G2	Free	Free
48	10581.2	10579.9	-1.39	8.91771e-08	0.00153913	0.278973	A3S1G0F	A2G0F	A4G0F	A2G0F	A2G1	A3S1G2	Free	Free
49	10581.2	10579.9	-1.39	9.42772e-08	0.00162715	0.294927	A3G0F	A2S1G1F	A3G0F	A2G0F	A3S1G2	A3G0	Free	Free
50	10581.2	10579.9	-1.39	9.42772e-08	0.00162715	0.294927	A3G0F	A2S1G1F	A3G0F	A2G0F	A3G0	A3S1G2	Free	Free
51	10581.2	10579.9	-1.39	1.51208e-07	0.00260973	0.473023	A2G0F	A2S1G1F	A3G0F	A3G0F	A3G0	A3S1G2	Free	Free
52	10581.2	10579.9	-1.39	6.05623e-08	0.00104526	0.189457	A2G0F	A4S1G0F	A3G0F	A2G0F	A2G1	A3S1G2	Free	Free
53	10581.2	10579.9	-1.39	9.42772e-08	0.00162715	0.294927	A2S1G1F	A3G0F	A2G0F	A3G0F	A3S1G2	A3G0	Free	Free
54	10581.2	10579.9	-1.39	1.07214e-07	0.00185042	0.335397	A2S1G1F	A4S1G0F	A4G0F	A2G0F	A2G1	A2G1	Free	Free
55	10581.2	10579.9	-1.39	8.91771e-08	0.00153913	0.278973	A2G0F	A3S1G0F	A4G0F	A2G0F	A3S1G2	A2G1	Free	Free
56	10581.2	10579.9	-1.39	7.1697e-08	0.00123743	0.22429	A2S1G1F	A4S1G1F	A2G0F	A4G0F	A2G0	A2G1	Free	Free
57	10581.2	10579.9	-1.39	7.95716e-08	0.00137334	0.248924	A2G0F	A2S1G1F	A2G0F	A4S1G0F	A3G2	A3G0	Free	Free
58	10581.2	10579.9	-1.39	1.12611e-07	0.00194357	0.35228	A2S1G1F	A3G0F	A3G0F	A4S1G0F	A2G1	A2G1	Free	Free
59	10581.2	10579.9	-1.39	7.90679e-08	0.00136465	0.247348	A2G0F	A2S1G1F	A4S1G0F	A3G0F	A3G1	A2G1	Free	Free
60	10581.2	10579.9	-1.39	1.12584e-07	0.00194311	0.352197	A3G0F	A2S1G1F	A4G0F	A2G0F	A2G0	A3S1G2	Free	Free
61	10581.2	10579.9	-1.39	8.56477e-08	0.00147821	0.267932	A2G0F	A2G0F	A3G0F	A4G0F	A2S1G1	A3S1G2	Free	Free
62	10581.2	10579.9	-1.39	6.99552e-08	0.00120737	0.218841	A2S1G1F	A2G0F	A3S1G0F	A4G0F	A2G0	A3G2	Free	Free
63	10581.2	10579.9	-1.39	1.96555e-07	0.00339238	0.614882	A2G0F	A2S1G1F	A4G0F	A2G0F	A3S1G2	A3G0	Free	Free
64	10581.2	10579.9	-1.39	6.99552e-08	0.00120737	0.218841	A2G0F	A2S1G1F	A3S1G0F	A4G0F	A2G0	A3G2	Free	Free
65	10581.2	10579.9	-1.39	1.05785e-07	0.00182577	0.330928	A2G0F	A2S1G1F	A4S1G1F	A4G0F	A2G0	A2G1	Free	Free
66	10581.2	10579.9	-1.39	7.31002e-08	0.00126165	0.228679	A2S1G1F	A2G0F	A4S1G0F	A3G0F	A2G0	A3G2	Free	Free
67	10581.2	10579.9	-1.39	6.05623e-08	0.00104526	0.189457	A2G0F	A4S1G0F	A2G0F	A3G0F	A3S1G2	A2G1	Free	Free
68	10581.2	10579.9	-1.39	7.1697e-08	0.00123743	0.22429	A4S1G1F	A2S1G1F	A2G0F	A4G0F	A2G0	A2G1	Free	Free
69	10581.2	10579.9	-1.39	7.95716e-08	0.00137334	0.248924	A2G0F	A2S1G1F	A4S1G0F	A2G0F	A3G2	A3G0	Free	Free
70	10581.2	10579.9	-1.39	1.05785e-07	0.00182577	0.330928	A2S1G1F	A2G0F	A4S1G1F	A4G0F	A2G1	A2G0	Free	Free
71	10581.2	10579.9	-1.39	7.31002e-08	0.00126165	0.228679	A2S1G1F	A2G0F	A3G0F	A4S1G0F	A2G0	A3G2	Free	Free
72	10581.2	10579.9	-1.39	8.26878e-08	0.00142713	0.258672	A2G0F	A3G0F	A2G0F	A4S1G0F	A2G1	A3S1G2	Free	Free
73	10581.2	10579.9	-1.39	6.99552e-08	0.00120737	0.218841	A2S1G1F	A2G0F	A4G0F	A3S1G0F	A2G0	A3G2	Free	Free
74	10581.2	10579.9	-1.39	6.86031e-08	0.00118404	0.214611	A3S1G0F	A2G0F	A3G0F	A3G0F	A3S1G2	A2G1	Free	Free
75	10581.2	10579.9	-1.39	1.07655e-07	0.00185805	0.336778	A2S1G1F	A2S1G1F	A3G0F	A4G0F	A2G0	A3G1	Free	Free
76	10581.2	10579.9	-1.39	7.1697e-08	0.00123743	0.22429	A4S1G1F	A2S1G1F	A4G0F	A2G0F	A2G0	A2G1	Free	Free
77	10581.2	10579.9	-1.39	2.67683e-07	0.00462	0.837394	A2S1G1F	A2S1G1F	A3G0F	A4G0F	A2G1	A3G0	Free	Free
78	10581.2	10579.9	-1.39	1.21448e-07	0.0020961	0.379927	A3S1G0F	A2S1G1F	A4G0F	A3G0F	A2G1	A2G1	Free	Free
79	10581.2	10579.9	-1.39	2.67683e-07	0.00462	0.837394	A2S1G1F	A2S1G1F	A4G0F	A3G0F	A3G0	A2G1	Free	Free
80	10581.2	10579.9	-1.39	6.24963e-08	0.00107864	0.195507	A2S1G1F	A2G0F	A4S1G0F	A4G0F	A2G2	A2G0	Free	Free
81	10581.2	10579.9	-1.39	6.24963e-08	0.00107864	0.195507	A2G0F	A2S1G1F	A4G0F	A4S1G0F	A2G0	A2G2	Free	Free
82	10581.2	10579.9	-1.39	7.27255e-08	0.00125519	0.227507	A2S1G1F	A3G0F	A4G0F	A3G0F	A2S1G1	A2G1	Free	Free
83	10581.2	10579.9	-1.39	1.3262e-07	0.00228891	0.414875	A2G0F	A2G0F	A3G0F	A4S1G0F	A2G1	A3S1G2	Free	Free
84	10581.2	10579.9	-1.39	6.08742e-08	0.00105064	0.190433	A3G0F	A2G0F	A3G0F	A3S1G0F	A3S1G2	A2G1	Free	Free
85	10581.2	10579.9	-1.39	7.27255e-08	0.00125519	0.227507	A2S1G1F	A3G0F	A3G0F	A4G0F	A2S1G1	A2G1	Free	Free
86	10581.2	10579.9	-1.39	1.21448e-07	0.0020961	0.379927	A2S1G1F	A3S1G0F	A3G0F	A4G0F	A2G1	A2G1	Free	Free
87	10581.2	10579.9	-1.39	1.80569e-07	0.00311648	0.564875	A2S1G1F	A2G0F	A4G0F	A3G0F	A3S1G2	A2G0	Free	Free
88	10581.2	10579.9	-1.39	7.76945e-08	0.00134095	0.243052	A2G0F	A2G0F	A4S1G0F	A4S1G1F	A2G1	A2G1	Free	Free
89	10581.2	10579.9	-1.39	8.56477e-08	0.00147821	0.267932	A2G0F	A2G0F	A3G0F	A4G0F	A3S1G2	A2S1G1	Free	Free
90	10581.2	10579.9	-1.39	6.24963e-08	0.00107864	0.195507	A2G0F	A2S1G1F	A4S1G0F	A4G0F	A2G0	A2G2	Free	Free
91	10581.2	10579.9	-1.39	1.07655e-07	0.00185805	0.336778	A2S1G1F	A2S1G1F	A4G0F	A3G0F	A2G0	A3G1	Free	Free
92	10581.2	10579.9	-1.39	8.26878e-08	0.00142713	0.258672	A3G0F	A2G0F	A4S1G0F	A2G0F	A3S1G2	A2G1	Free	Free
93	10581.2	10579.9	-1.39	1.12611e-07	0.00194357	0.35228	A3G0F	A2S1G1F	A3G0F	A4S1G0F	A2G1	A2G1	Free	Free
94	10581.2	10579.9	-1.39	6.99552e-08	0.00120737	0.218841	A2G0F	A2S1G1F	A3S1G0F	A4G0F	A3G2	A2G0	Free	Free
95	10581.2	10579.9	-1.39	2.67683e-07	0.00462	0.837394	A2S1G1F	A2S1G1F	A3G0F	A4G0F	A3G0	A2G1	Free	Free
96	10581.2	10579.9	-1.39	1.12611e-07	0.00194357	0.35228	A2S1G1F	A3G0F	A4S1G0F	A3G0F	A2G1	A2G1	Free	Free
97	10581.2	10579.9	-1.39	1.21448e-07	0.0020961	0.379927	A2S1G1F	A3S1G0F	A4G0F	A3G0F	A2G1	A2G1	Free	Free
98	10581.2	10579.9	-1.39	7.95716e-08	0.00137334	0.248924	A2G0F	A2S1G1F	A4S1G0F	A2G0F	A3G0	A3G2	Free	Free
99	10581.2	10579.9	-1.39	1.07214e-07	0.00185042	0.335397	A2S1G1F	A4S1G0F	A2G0F	A4G0F	A2G1	A2G1	Free	Free
100	10581.2	10579.9	-1.39	1.07655e-07	0.00185805	0.336778	A2S1G1F	A2S1G1F	A3G0F	A4G0F	A3G1	A2G0	Free	Free
101	10581.2	10579.9	-1.39	6.24963e-08	0.00107864	0.195507	A2G0F	A2S1G1F	A4G0F	A4S1G0F	A2G2	A2G0	Free	Free
102	10581.2	10579.9	-1.39	8.24785e-08	0.00142351	0.258017	A2S1G1F	A4S1G0F	A3G0F	A3G0F	A2G1	A2G1	Free	Free
103	10581.2	10579.9	-1.39	7.95716e-08	0.00137334	0.248924	A2S1G1F	A2G0F	A2G0F	A4S1G0F	A3G0	A3G2	Free	Free
104	10581.2	10579.9	-1.39	1.05785e-07	0.00182577	0.330928	A2G0F	A2S1G1F	A4S1G1F	A4G0F	A2G1	A2G0	Free	Free
105	10581.2	10579.9	-1.39	7.27255e-08	0.00125519	0.227507	A2S1G1F	A3G0F	A3G0F	A4G0F	A2G1	A2S1G1	Free	Free
106	10581.2	10579.9	-1.39	8.91771e-08	0.00153913	0.278973	A2G0F	A3S1G0F	A2G0F	A4G0F	A3S1G2	A2G1	Free	Free
107	10581.2	10579.9	-1.39	8.26878e-08	0.00142713	0.258672	A3G0F	A2G0F	A2G0F	A4S1G0F	A3S1G2	A2G1	Free	Free
108	10581.2	10579.9	-1.39	1.80569e-07	0.00311648	0.564875	A2G0F	A2S1G1F	A4G0F	A3G0F	A3S1G2	A2G0	Free	Free
109	10581.2	10579.9	-1.39	1.80569e-07	0.00311648	0.564875	A2G0F	A2S1G1F	A4G0F	A3G0F	A2G0	A3S1G2	Free	Free
110	10581.2	10579.9	-1.39	1.12584e-07	0.00194311	0.352197	A2S1G1F	A3G0F	A4G0F	A2G0F	A2G0	A3S1G2	Free	Free
111	10581.2	10579.9	-1.39	8.91771e-08	0.00153913	0.278973	A3S1G0F	A2G0F	A2G0F	A4G0F	A2G1	A3S1G2	Free	Free
112	10581.2	10579.9	-1.39	6.99552e-08	0.00120737	0.218841	A2S1G1F	A2G0F	A3S1G0F	A4G0F	A3G2	A2G0	Free	Free
113	10581.2	10579.9	-1.39	6.05623e-08	0.00104526	0.189457	A2G0F	A4S1G0F	A3G0F	A2G0F	A3S1G2	A2G1	Free	Free
114	10581.2	10579.9	-1.39	6.05623e-08	0.00104526	0.189457	A4S1G0F	A2G0F	A2G0F	A3G0F	A3S1G2	A2G1	Free	Free
115	10581.2	10579.9	-1.39	6.24963e-08	0.00107864	0.195507	A2G0F	A2S1G1F	A4S1G0F	A4G0F	A2G2	A2G0	Free	Free
116	10581.2	10579.9	-1.39	8.8584e-08	0.00152889	0.277117	A2G0F	A2S1G1F	A3G0F	A4S1G1F	A2G1	A3G0	Free	Free
117	10581.2	10579.9	-1.39	8.8584e-08	0.00152889	0.277117	A2S1G1F	A2G0F	A4S1G1F	A3G0F	A3G0	A2G1	Free	Free
118	10581.2	10579.9	-1.39	8.91771e-08	0.00153913	0.278973	A2G0F	A3S1G0F	A2G0F	A4G0F	A2G1	A3S1G2	Free	Free
119	10581.2	10579.9	-1.39	6.99552e-08	0.00120737	0.218841	A2G0F	A2S1G1F	A4G0F	A3S1G0F	A3G2	A2G0	Free	Free
120	10581.2	10579.9	-1.39	6.86031e-08	0.00118404	0.214611	A2G0F	A3S1G0F	A3G0F	A3G0F	A3S1G2	A2G1	Free	Free
121	10581.2	10579.9	-1.39	7.27255e-08	0.00125519	0.227507	A3G0F	A2S1G1F	A4G0F	A3G0F	A2S1G1	A2G1	Free	Free
122	10581.2	10579.9	-1.39	7.27255e-08	0.00125519	0.227507	A3G0F	A2S1G1F	A3G0F	A4G0F	A2S1G1	A2G1	Free	Free
123	10581.2	10579.9	-1.39	1.05785e-07	0.00182577	0.330928	A2S1G1F	A2G0F	A4G0F	A4S1G1F	A2G1	A2G0	Free	Free
124	10581.2	10579.9	-1.39	7.95716e-08	0.00137334	0.248924	A2S1G1F	A2G0F	A4S1G0F	A2G0F	A3G2	A3G0	Free	Free
125	10581.2	10579.9	-1.39	1.26914e-07	0.00219044	0.397026	A2G0F	A2G0F	A3S1G0F	A4G0F	A2G1	A3S1G2	Free	Free
126	10581.2	10579.9	-1.39	8.26878e-08	0.00142713	0.258672	A3G0F	A2G0F	A2G0F	A4S1G0F	A2G1	A3S1G2	Free	Free
127	10581.2	10579.9	-1.39	1.05785e-07	0.00182577	0.330928	A2G0F	A2S1G1F	A4G0F	A4S1G1F	A2G1	A2G0	Free	Free
128	10581.2	10579.9	-1.39	7.27255e-08	0.00125519	0.227507	A2S1G1F	A3G0F	A4G0F	A3G0F	A2G1	A2S1G1	Free	Free
129	10581.2	10579.9	-1.39	6.08742e-08	0.00105064	0.190433	A2G0F	A3G0F	A3G0F	A3S1G0F	A3S1G2	A2G1	Free	Free
130	10581.2	10579.9	-1.39	8.8584e-08	0.00152889	0.277117	A2G0F	A2S1G1F	A3G0F	A4S1G1F	A3G0	A2G1	Free	Free
131	10581.2	10579.9	-1.39	8.8584e-08	0.00152889	0.277117	A2G0F	A2S1G1F	A4S1G1F	A3G0F	A3G0	A2G1	Free	Free
132	10581.2	10579.9	-1.39	8.56477e-08	0.00147821	0.267932	A2G0F	A2G0F	A4G0F	A3G0F	A3S1G2	A2S1G1	Free	Free
133	10581.2	10579.9	-1.39	7.95716e-08	0.00137334	0.248924	A2S1G1F	A2G0F	A4S1G0F	A2G0F	A3G0	A3G2	Free	Free
134	10581.2	10579.9	-1.39	6.08742e-08	0.00105064	0.190433	A2G0F	A3G0F	A3G0F	A3S1G0F	A2G1	A3S1G2	Free	Free
135	10581.2	10579.9	-1.39	7.90679e-08	0.00136465	0.247348	A2S1G1F	A2G0F	A4S1G0F	A3G0F	A3G1	A2G1	Free	Free
136	10581.2	10579.9	-1.39	1.96555e-07	0.00339238	0.614882	A2S1G1F	A2G0F	A4G0F	A2G0F	A3G0	A3S1G2	Free	Free
137	10581.2	10579.9	-1.39	7.31002e-08	0.00126165	0.228679	A2S1G1F	A2G0F	A3G0F	A4S1G0F	A3G2	A2G0	Free	Free
138	10581.2	10579.9	-1.39	1.17186e-07	0.00202253	0.366592	A2S1G1F	A2S1G1F	A4G0F	A2G0F	A3G0	A3G1	Free	Free
139	10581.2	10579.9	-1.39	7.31002e-08	0.00126165	0.228679	A2G0F	A2S1G1F	A4S1G0F	A3G0F	A2G0	A3G2	Free	Free
140	10581.2	10579.9	-1.39	7.76945e-08	0.00134095	0.243052	A2G0F	A2G0F	A4S1G1F	A4S1G0F	A2G1	A2G1	Free	Free
141	10581.2	10579.9	-1.39	1.17186e-07	0.00202253	0.366592	A2S1G1F	A2S1G1F	A2G0F	A4G0F	A3G0	A3G1	Free	Free
142	10581.2	10579.9	-1.39	7.31002e-08	0.00126165	0.228679	A2S1G1F	A2G0F	A4S1G0F	A3G0F	A3G2	A2G0	Free	Free
143	10581.2	10579.9	-1.39	7.1697e-08	0.00123743	0.22429	A4S1G1F	A2S1G1F	A2G0F	A4G0F	A2G1	A2G0	Free	Free
144	10581.2	10579.9	-1.39	7.90679e-08	0.00136465	0.247348	A2S1G1F	A2G0F	A3G0F	A4S1G0F	A3G1	A2G1	Free	Free
145	10581.2	10579.9	-1.39	7.95716e-08	0.00137334	0.248924	A2S1G1F	A2G0F	A2G0F	A4S1G0F	A3G2	A3G0	Free	Free
146	10581.2	10579.9	-1.39	1.12584e-07	0.00194311	0.352197	A3G0F	A2S1G1F	A4G0F	A2G0F	A3S1G2	A2G0	Free	Free
147	10581.2	10579.9	-1.39	7.27255e-08	0.00125519	0.227507	A3G0F	A2S1G1F	A4G0F	A3G0F	A2G1	A2S1G1	Free	Free
148	10581.2	10579.9	-1.39	6.08742e-08	0.00105064	0.190433	A3G0F	A2G0F	A3S1G0F	A3G0F	A3S1G2	A2G1	Free	Free
149	10581.2	10579.9	-1.39	7.1697e-08	0.00123743	0.22429	A2S1G1F	A4S1G1F	A4G0F	A2G0F	A2G0	A2G1	Free	Free
150	10581.2	10579.9	-1.39	1.07214e-07	0.00185042	0.335397	A4S1G0F	A2S1G1F	A4G0F	A2G0F	A2G1	A2G1	Free	Free
151	10581.2	10579.9	-1.39	7.90679e-08	0.00136465	0.247348	A2S1G1F	A2G0F	A3G0F	A4S1G0F	A2G1	A3G1	Free	Free
152	10581.2	10579.9	-1.39	8.8584e-08	0.00152889	0.277117	A2S1G1F	A2G0F	A3G0F	A4S1G1F	A2G1	A3G0	Free	Free
153	10581.2	10579.9	-1.39	8.91771e-08	0.00153913	0.278973	A3S1G0F	A2G0F	A2G0F	A4G0F	A3S1G2	A2G1	Free	Free
154	10581.2	10579.9	-1.39	7.90679e-08	0.00136465	0.247348	A2G0F	A2S1G1F	A3G0F	A4S1G0F	A2G1	A3G1	Free	Free
155	10581.2	10579.9	-1.39	1.21448e-07	0.0020961	0.379927	A3S1G0F	A2S1G1F	A3G0F	A4G0F	A2G1	A2G1	Free	Free
156	10581.2	10579.9	-1.39	7.90679e-08	0.00136465	0.247348	A2G0F	A2S1G1F	A4S1G0F	A3G0F	A2G1	A3G1	Free	Free
157	10581.2	10579.9	-1.39	7.31002e-08	0.00126165	0.228679	A2G0F	A2S1G1F	A4S1G0F	A3G0F	A3G2	A2G0	Free	Free
158	10581.2	10579.9	-1.39	1.80569e-07	0.00311648	0.564875	A2S1G1F	A2G0F	A4G0F	A3G0F	A2G0	A3S1G2	Free	Free
159	10581.2	10579.9	-1.39	7.27255e-08	0.00125519	0.227507	A3G0F	A2S1G1F	A3G0F	A4G0F	A2G1	A2S1G1	Free	Free
160	10581.2	10579.9	-1.39	7.95716e-08	0.00137334	0.248924	A2G0F	A2S1G1F	A2G0F	A4S1G0F	A3G0	A3G2	Free	Free
161	10581.2	10579.9	-1.39	8.26878e-08	0.00142713	0.258672	A2G0F	A3G0F	A2G0F	A4S1G0F	A3S1G2	A2G1	Free	Free
162	10581.2	10579.9	-1.39	1.96555e-07	0.00339238	0.614882	A2G0F	A2S1G1F	A4G0F	A2G0F	A3G0	A3S1G2	Free	Free
163	10581.2	10579.9	-1.39	3.19662e-07	0.00551712	1	A2S1G1F	A2S1G1F	A4G0F	A4G0F	A2G1	A2G0	Free	Free
164	10581.2	10579.9	-1.39	7.1697e-08	0.00123743	0.22429	A2S1G1F	A4S1G1F	A2G0F	A4G0F	A2G1	A2G0	Free	Free
165	10581.2	10579.9	-1.39	6.08742e-08	0.00105064	0.190433	A2G0F	A3G0F	A3S1G0F	A3G0F	A3S1G2	A2G1	Free	Free
166	10581.2	10579.9	-1.39	1.96555e-07	0.00339238	0.614882	A2S1G1F	A2G0F	A4G0F	A2G0F	A3S1G2	A3G0	Free	Free
167	10581.2	10579.9	-1.39	6.24963e-08	0.00107864	0.195507	A2S1G1F	A2G0F	A4S1G0F	A4G0F	A2G0	A2G2	Free	Free
168	10581.2	10579.9	-1.39	8.91771e-08	0.00153913	0.278973	A3S1G0F	A2G0F	A4G0F	A2G0F	A3S1G2	A2G1	Free	Free
169	10581.2	10579.9	-1.39	6.08742e-08	0.00105064	0.190433	A3G0F	A2G0F	A3G0F	A3S1G0F	A2G1	A3S1G2	Free	Free
170	10581.2	10579.9	-1.39	1.05785e-07	0.00182577	0.330928	A2S1G1F	A2G0F	A4S1G1F	A4G0F	A2G0	A2G1	Free	Free
171	10581.2	10579.9	-1.39	7.31002e-08	0.00126165	0.228679	A2G0F	A2S1G1F	A3G0F	A4S1G0F	A2G0	A3G2	Free	Free
172	10581.2	10579.9	-1.39	6.99552e-08	0.00120737	0.218841	A2S1G1F	A2G0F	A4G0F	A3S1G0F	A3G2	A2G0	Free	Free
173	10581.2	10579.9	-1.39	1.12611e-07	0.00194357	0.35228	A3G0F	A2S1G1F	A4S1G0F	A3G0F	A2G1	A2G1	Free	Free
174	10581.2	10579.9	-1.39	9.01499e-08	0.00155592	0.282016	A2S1G1F	A2S1G1F	A3G0F	A3G0F	A3G0	A3G1	Free	Free
175	10581.2	10579.9	-1.39	3.19662e-07	0.00551712	1	A2S1G1F	A2S1G1F	A4G0F	A4G0F	A2G0	A2G1	Free	Free
176	10581.2	10579.9	-1.39	8.24785e-08	0.00142351	0.258017	A4S1G0F	A2S1G1F	A3G0F	A3G0F	A2G1	A2G1	Free	Free
177	10581.2	10579.9	-1.39	1.12584e-07	0.00194311	0.352197	A2S1G1F	A3G0F	A4G0F	A2G0F	A3S1G2	A2G0	Free	Free
178	10581.2	10579.9	-1.39	1.17186e-07	0.00202253	0.366592	A2S1G1F	A2S1G1F	A2G0F	A4G0F	A3G1	A3G0	Free	Free
179	10581.2	10579.9	-1.39	6.24963e-08	0.00107864	0.195507	A2S1G1F	A2G0F	A4G0F	A4S1G0F	A2G2	A2G0	Free	Free
180	10581.2	10579.9	-1.39	1.3262e-07	0.00228891	0.414875	A2G0F	A2G0F	A3G0F	A4S1G0F	A3S1G2	A2G1	Free	Free
181	10581.2	10579.9	-1.39	1.05785e-07	0.00182577	0.330928	A2S1G1F	A2G0F	A4G0F	A4S1G1F	A2G0	A2G1	Free	Free
182	10581.2	10579.9	-1.39	1.07214e-07	0.00185042	0.335397	A4S1G0F	A2S1G1F	A2G0F	A4G0F	A2G1	A2G1	Free	Free
183	10581.2	10579.9	-1.39	1.26914e-07	0.00219044	0.397026	A2G0F	A2G0F	A4G0F	A3S1G0F	A3S1G2	A2G1	Free	Free
184	10581.2	10579.9	-1.39	1.26914e-07	0.00219044	0.397026	A2G0F	A2G0F	A4G0F	A3S1G0F	A2G1	A3S1G2	Free	Free
185	10581.2	10579.9	-1.39	8.26878e-08	0.00142713	0.258672	A2G0F	A3G0F	A4S1G0F	A2G0F	A3S1G2	A2G1	Free	Free
186	10581.2	10579.9	-1.39	6.99552e-08	0.00120737	0.218841	A2G0F	A2S1G1F	A4G0F	A3S1G0F	A2G0	A3G2	Free	Free
187	10581.2	10579.9	-1.39	1.3262e-07	0.00228891	0.414875	A2G0F	A2G0F	A4S1G0F	A3G0F	A3S1G2	A2G1	Free	Free
188	10581.2	10579.9	-1.39	8.8584e-08	0.00152889	0.277117	A2S1G1F	A2G0F	A3G0F	A4S1G1F	A3G0	A2G1	Free	Free
189	10581.2	10579.9	-1.39	7.90679e-08	0.00136465	0.247348	A2G0F	A2S1G1F	A3G0F	A4S1G0F	A3G1	A2G1	Free	Free
190	10581.2	10579.9	-1.39	6.24963e-08	0.00107864	0.195507	A2S1G1F	A2G0F	A4G0F	A4S1G0F	A2G0	A2G2	Free	Free
191	10581.2	10579.9	-1.39	1.26914e-07	0.00219044	0.397026	A2G0F	A2G0F	A3S1G0F	A4G0F	A3S1G2	A2G1	Free	Free
192	10581.2	10579.9	-1.39	7.31002e-08	0.00126165	0.228679	A2G0F	A2S1G1F	A3G0F	A4S1G0F	A3G2	A2G0	Free	Free
193	10581.2	10579.9	-1.39	1.05785e-07	0.00182577	0.330928	A2G0F	A2S1G1F	A4G0F	A4S1G1F	A2G0	A2G1	Free	Free
194	10581.2	10579.9	-1.39	6.05623e-08	0.00104526	0.189457	A4S1G0F	A2G0F	A3G0F	A2G0F	A3S1G2	A2G1	Free	Free
195	10581.2	10579.9	-1.39	7.90679e-08	0.00136465	0.247348	A2S1G1F	A2G0F	A4S1G0F	A3G0F	A2G1	A3G1	Free	Free
196	10581.2	10579.9	-1.39	1.51622e-07	0.00261688	0.474321	A2S1G1F	A2G0F	A4G0F	A4G0F	A2S1G1	A2G1	Free	Free
197	10581.2	10579.9	-1.39	2.34777e-07	0.00405207	0.734454	A2S1G1F	A2G0F	A4S1G0F	A4G0F	A2G1	A2G1	Free	Free
198	10581.2	10579.9	-1.39	1.51622e-07	0.00261688	0.474321	A2S1G1F	A2G0F	A4G0F	A4G0F	A2G1	A2S1G1	Free	Free
199	10581.2	10579.9	-1.39	7.56662e-08	0.00130594	0.236707	A2G0F	A2S1G1F	A4G0F	A3S1G0F	A3G1	A2G1	Free	Free
200	10581.2	10579.9	-1.39	1.51622e-07	0.00261688	0.474321	A2G0F	A2S1G1F	A4G0F	A4G0F	A2S1G1	A2G1	Free	Free
201	10581.2	10579.9	-1.39	2.34777e-07	0.00405207	0.734454	A2G0F	A2S1G1F	A4S1G0F	A4G0F	A2G1	A2G1	Free	Free
202	10581.2	10579.9	-1.39	2.34777e-07	0.00405207	0.734454	A2G0F	A2S1G1F	A4G0F	A4S1G0F	A2G1	A2G1	Free	Free
203	10581.2	10579.9	-1.39	7.56662e-08	0.00130594	0.236707	A2G0F	A2S1G1F	A3S1G0F	A4G0F	A2G1	A3G1	Free	Free
204	10581.2	10579.9	-1.39	2.34777e-07	0.00405207	0.734454	A2S1G1F	A2G0F	A4G0F	A4S1G0F	A2G1	A2G1	Free	Free
205	10581.2	10579.9	-1.39	1.07766e-07	0.00185995	0.337124	A2S1G1F	A3G0F	A3S1G0F	A4G0F	A2G1	A2G1	Free	Free
206	10581.2	10579.9	-1.39	7.56662e-08	0.00130594	0.236707	A2S1G1F	A2G0F	A4G0F	A3S1G0F	A2G1	A3G1	Free	Free
207	10581.2	10579.9	-1.39	1.07766e-07	0.00185995	0.337124	A2S1G1F	A3G0F	A4G0F	A3S1G0F	A2G1	A2G1	Free	Free
208	10581.2	10579.9	-1.39	7.56662e-08	0.00130594	0.236707	A2G0F	A2S1G1F	A4G0F	A3S1G0F	A2G1	A3G1	Free	Free
209	10581.2	10579.9	-1.39	1.07766e-07	0.00185995	0.337124	A3G0F	A2S1G1F	A3S1G0F	A4G0F	A2G1	A2G1	Free	Free
210	10581.2	10579.9	-1.39	7.56662e-08	0.00130594	0.236707	A2S1G1F	A2G0F	A3S1G0F	A4G0F	A3G1	A2G1	Free	Free
211	10581.2	10579.9	-1.39	1.07766e-07	0.00185995	0.337124	A3G0F	A2S1G1F	A4G0F	A3S1G0F	A2G1	A2G1	Free	Free
212	10581.2	10579.9	-1.39	7.56662e-08	0.00130594	0.236707	A2G0F	A2S1G1F	A3S1G0F	A4G0F	A3G1	A2G1	Free	Free
213	10581.2	10579.9	-1.39	7.56662e-08	0.00130594	0.236707	A2S1G1F	A2G0F	A4G0F	A3S1G0F	A3G1	A2G1	Free	Free
214	10581.2	10579.9	-1.39	1.51622e-07	0.00261688	0.474321	A2G0F	A2S1G1F	A4G0F	A4G0F	A2G1	A2S1G1	Free	Free
215	10581.2	10579.9	-1.39	7.56662e-08	0.00130594	0.236707	A2S1G1F	A2G0F	A3S1G0F	A4G0F	A2G1	A3G1	Free	Free
216	10581.2	10579.9	-1.38	9.7199e-08	0.00167758	0.304068	A2G0F	A3S1G2F	A3S1G0F	A3G0F	A2G1	A3G0	Free	Free
217	10581.2	10579.9	-1.38	1.2832e-07	0.0022147	0.401422	A2S1G1F	A2G2F	A4G0F	A3S1G0F	A2G0	A3G0	Free	Free
218	10581.2	10579.9	-1.38	8.8081e-08	0.00152021	0.275544	A2G0F	A2G1F	A4S1G0F	A3G0F	A2G0	A3S1G2	Free	Free
219	10581.2	10579.9	-1.38	8.52662e-08	0.00147163	0.266738	A2G0F	A3S1G2F	A2G0F	A4G0F	A2S1G1	A3G0	Free	Free
220	10581.2	10579.9	-1.38	6.80316e-08	0.00117417	0.212823	A2G0F	A4S1G3F	A3S1G0F	A2G0F	A3G0	A2G0	Free	Free
221	10581.2	10579.9	-1.38	1.60126e-07	0.00276365	0.500922	A2G2F	A2S1G1F	A4G0F	A4S1G0F	A2G0	A2G0	Free	Free
222	10581.2	10579.9	-1.38	6.27431e-08	0.0010829	0.196279	A3S1G0F	A3S1G2F	A3G0F	A3G0F	A2G1	A2G0	Free	Free
223	10581.2	10579.9	-1.38	6.73722e-08	0.00116279	0.210761	A2S1G1F	A3G1F	A4S1G0F	A2G0F	A2G1	A3G0	Free	Free
224	10581.2	10579.9	-1.38	6.82976e-08	0.00117876	0.213655	A3S1G0F	A3S1G2F	A2G0F	A3G0F	A2G1	A3G0	Free	Free
225	10581.2	10579.9	-1.38	1.38292e-07	0.0023868	0.432618	A2S1G1F	A3S1G2F	A3G0F	A3G0F	A2G0	A3G0	Free	Free
226	10581.2	10579.9	-1.38	6.02926e-08	0.0010406	0.188613	A3S1G2F	A4S1G0F	A2G0F	A2G0F	A2G1	A3G0	Free	Free
227	10581.2	10579.9	-1.38	6.82976e-08	0.00117876	0.213655	A3S1G0F	A3S1G2F	A3G0F	A2G0F	A2G1	A3G0	Free	Free
228	10581.2	10579.9	-1.38	6.36009e-08	0.0010977	0.198963	A2G0F	A2G2F	A3G0F	A4S1G0F	A2S1G1	A3G0	Free	Free
229	10581.2	10579.9	-1.38	7.05852e-08	0.00121825	0.220812	A2G0F	A2G1F	A3G0F	A3S1G0F	A3G0	A3S1G2	Free	Free
230	10581.2	10579.9	-1.38	7.05852e-08	0.00121825	0.220812	A2G0F	A2G1F	A3G0F	A3S1G0F	A3S1G2	A3G0	Free	Free
231	10581.2	10579.9	-1.38	1.79765e-07	0.0031026	0.562359	A2S1G1F	A3S1G2F	A2G0F	A4G0F	A3G0	A2G0	Free	Free
232	10581.2	10579.9	-1.38	1.1232e-07	0.00193856	0.351371	A2S1G1F	A2S1G1F	A4G1F	A2G0F	A3G0	A3G0	Free	Free
233	10581.2	10579.9	-1.38	1.2832e-07	0.0022147	0.401422	A2S1G1F	A2G2F	A3S1G0F	A4G0F	A3G0	A2G0	Free	Free
234	10581.2	10579.9	-1.38	8.42915e-08	0.0014548	0.263689	A2G0F	A2G1F	A3S1G0F	A4G0F	A3S1G2	A2G0	Free	Free
235	10581.2	10579.9	-1.38	1.60126e-07	0.00276365	0.500922	A2G2F	A2S1G1F	A4S1G0F	A4G0F	A2G0	A2G0	Free	Free
236	10581.2	10579.9	-1.38	7.02586e-08	0.00121261	0.21979	A2G1F	A2S1G1F	A4G0F	A4S1G1F	A2G0	A2G0	Free	Free
237	10581.2	10579.9	-1.38	6.8111e-08	0.00117554	0.213072	A2S1G1F	A2S1G1F	A3G0F	A3G1F	A3G0	A3G0	Free	Free
238	10581.2	10579.9	-1.38	7.05852e-08	0.00121825	0.220812	A2G1F	A2G0F	A3G0F	A3S1G0F	A3G0	A3S1G2	Free	Free
239	10581.2	10579.9	-1.38	8.42915e-08	0.0014548	0.263689	A2G1F	A2G0F	A3S1G0F	A4G0F	A2G0	A3S1G2	Free	Free
240	10581.2	10579.9	-1.38	6.82976e-08	0.00117876	0.213655	A3S1G2F	A3S1G0F	A2G0F	A3G0F	A2G1	A3G0	Free	Free
241	10581.2	10579.9	-1.38	6.24987e-08	0.00107868	0.195515	A2G0F	A4S1G3F	A3G0F	A3S1G0F	A2G0	A2G0	Free	Free
242	10581.2	10579.9	-1.38	1.45959e-07	0.00251914	0.456604	A2S1G1F	A2G2F	A2G0F	A4S1G0F	A3G0	A3G0	Free	Free
243	10581.2	10579.9	-1.38	1.34089e-07	0.00231426	0.419469	A2G2F	A2S1G1F	A4S1G0F	A3G0F	A3G0	A2G0	Free	Free
244	10581.2	10579.9	-1.38	1.30575e-07	0.00225362	0.408478	A2G1F	A2S1G1F	A3G0F	A4S1G0F	A2G1	A3G0	Free	Free
245	10581.2	10579.9	-1.38	1.34089e-07	0.00231426	0.419469	A2S1G1F	A2G2F	A4S1G0F	A3G0F	A2G0	A3G0	Free	Free
246	10581.2	10579.9	-1.38	1.21292e-07	0.0020934	0.379436	A2G0F	A3S1G2F	A4S1G0F	A3G0F	A2G1	A2G0	Free	Free
247	10581.2	10579.9	-1.38	1.2832e-07	0.0022147	0.401422	A2S1G1F	A2G2F	A4G0F	A3S1G0F	A3G0	A2G0	Free	Free
248	10581.2	10579.9	-1.38	6.24987e-08	0.00107868	0.195515	A4S1G3F	A2G0F	A3S1G0F	A3G0F	A2G0	A2G0	Free	Free
249	10581.2	10579.9	-1.38	9.58786e-08	0.00165479	0.299937	A2G0F	A2G1F	A2G0F	A4S1G0F	A3G0	A3S1G2	Free	Free
250	10581.2	10579.9	-1.38	8.8081e-08	0.00152021	0.275544	A2G1F	A2G0F	A3G0F	A4S1G0F	A2G0	A3S1G2	Free	Free
251	10581.2	10579.9	-1.38	6.80316e-08	0.00117417	0.212823	A4S1G3F	A2G0F	A2G0F	A3S1G0F	A2G0	A3G0	Free	Free
252	10581.2	10579.9	-1.38	6.40425e-08	0.00110532	0.200344	A2G1F	A2S1G1F	A2G0F	A4S1G1F	A3G0	A3G0	Free	Free
253	10581.2	10579.9	-1.38	1.32029e-07	0.00227872	0.413027	A3S1G2F	A2G0F	A2G0F	A4S1G0F	A2G1	A3G0	Free	Free
254	10581.2	10579.9	-1.38	1.2832e-07	0.0022147	0.401422	A2G2F	A2S1G1F	A4G0F	A3S1G0F	A2G0	A3G0	Free	Free
255	10581.2	10579.9	-1.38	8.48944e-08	0.00146521	0.265575	A2G0F	A4S1G3F	A2G0F	A4S1G0F	A2G0	A2G0	Free	Free
256	10581.2	10579.9	-1.38	1.21292e-07	0.0020934	0.379436	A3S1G2F	A2G0F	A4S1G0F	A3G0F	A2G1	A2G0	Free	Free
257	10581.2	10579.9	-1.38	1.2832e-07	0.0022147	0.401422	A2G2F	A2S1G1F	A4G0F	A3S1G0F	A3G0	A2G0	Free	Free
258	10581.2	10579.9	-1.38	1.34089e-07	0.00231426	0.419469	A2G2F	A2S1G1F	A4S1G0F	A3G0F	A2G0	A3G0	Free	Free
259	10581.2	10579.9	-1.38	6.8111e-08	0.00117554	0.213072	A2S1G1F	A2S1G1F	A3G1F	A3G0F	A3G0	A3G0	Free	Free
260	10581.2	10579.9	-1.38	7.02586e-08	0.00121261	0.21979	A2G1F	A2S1G1F	A4S1G1F	A4G0F	A2G0	A2G0	Free	Free
261	10581.2	10579.9	-1.38	8.43271e-08	0.00145542	0.2638	A2S1G1F	A2G1F	A3G0F	A4G0F	A2S1G1	A3G0	Free	Free
262	10581.2	10579.9	-1.38	8.43271e-08	0.00145542	0.2638	A2S1G1F	A2G1F	A3G0F	A4G0F	A3G0	A2S1G1	Free	Free
263	10581.2	10579.9	-1.38	6.80316e-08	0.00117417	0.212823	A4S1G3F	A2G0F	A2G0F	A3S1G0F	A3G0	A2G0	Free	Free
264	10581.2	10579.9	-1.38	7.05852e-08	0.00121825	0.220812	A2G0F	A2G1F	A3S1G0F	A3G0F	A3G0	A3S1G2	Free	Free
265	10581.2	10579.9	-1.38	1.03185e-07	0.0017809	0.322795	A2S1G1F	A2S1G1F	A3G0F	A4G1F	A3G0	A2G0	Free	Free
266	10581.2	10579.9	-1.38	1.03185e-07	0.0017809	0.322795	A2S1G1F	A2S1G1F	A3G0F	A4G1F	A2G0	A3G0	Free	Free
267	10581.2	10579.9	-1.38	1.34089e-07	0.00231426	0.419469	A2S1G1F	A2G2F	A4S1G0F	A3G0F	A3G0	A2G0	Free	Free
268	10581.2	10579.9	-1.38	9.7199e-08	0.00167758	0.304068	A3S1G2F	A2G0F	A3S1G0F	A3G0F	A2G1	A3G0	Free	Free
269	10581.2	10579.9	-1.38	1.07454e-07	0.00185457	0.336149	A2G2F	A2S1G1F	A3G0F	A3S1G0F	A3G0	A3G0	Free	Free
270	10581.2	10579.9	-1.38	1.50534e-07	0.0025981	0.470916	A3S1G2F	A2S1G1F	A2G0F	A3G0F	A3G0	A3G0	Free	Free
271	10581.2	10579.9	-1.38	1.30575e-07	0.00225362	0.408478	A2S1G1F	A2G1F	A3G0F	A4S1G0F	A2G1	A3G0	Free	Free
272	10581.2	10579.9	-1.38	1.30575e-07	0.00225362	0.408478	A2G1F	A2S1G1F	A4S1G0F	A3G0F	A2G1	A3G0	Free	Free
273	10581.2	10579.9	-1.38	7.05852e-08	0.00121825	0.220812	A2G1F	A2G0F	A3G0F	A3S1G0F	A3S1G2	A3G0	Free	Free
274	10581.2	10579.9	-1.38	8.42915e-08	0.0014548	0.263689	A2G0F	A2G1F	A4G0F	A3S1G0F	A2G0	A3S1G2	Free	Free
275	10581.2	10579.9	-1.38	8.42915e-08	0.0014548	0.263689	A2G0F	A2G1F	A3S1G0F	A4G0F	A2G0	A3S1G2	Free	Free
276	10581.2	10579.9	-1.38	9.58786e-08	0.00165479	0.299937	A2G1F	A2G0F	A4S1G0F	A2G0F	A3S1G2	A3G0	Free	Free
277	10581.2	10579.9	-1.38	1.07454e-07	0.00185457	0.336149	A2S1G1F	A2G2F	A3S1G0F	A3G0F	A3G0	A3G0	Free	Free
278	10581.2	10579.9	-1.38	1.60126e-07	0.00276365	0.500922	A2S1G1F	A2G2F	A4G0F	A4S1G0F	A2G0	A2G0	Free	Free
279	10581.2	10579.9	-1.38	1.23222e-07	0.00212672	0.385476	A2S1G1F	A2S1G1F	A4G0F	A4G1F	A2G0	A2G0	Free	Free
280	10581.2	10579.9	-1.38	6.1893e-08	0.00106822	0.19362	A2S1G1F	A3G1F	A4S1G0F	A3G0F	A2G1	A2G0	Free	Free
281	10581.2	10579.9	-1.38	6.36009e-08	0.0010977	0.198963	A2G2F	A2G0F	A3G0F	A4S1G0F	A2S1G1	A3G0	Free	Free
282	10581.2	10579.9	-1.38	1.45959e-07	0.00251914	0.456604	A2S1G1F	A2G2F	A4S1G0F	A2G0F	A3G0	A3G0	Free	Free
283	10581.2	10579.9	-1.38	1.21292e-07	0.0020934	0.379436	A2G0F	A3S1G2F	A3G0F	A4S1G0F	A2G1	A2G0	Free	Free
284	10581.2	10579.9	-1.38	1.45959e-07	0.00251914	0.456604	A2G2F	A2S1G1F	A4S1G0F	A2G0F	A3G0	A3G0	Free	Free
285	10581.2	10579.9	-1.38	8.52662e-08	0.00147163	0.266738	A2G0F	A3S1G2F	A4G0F	A2G0F	A2S1G1	A3G0	Free	Free
286	10581.2	10579.9	-1.38	7.02586e-08	0.00121261	0.21979	A2S1G1F	A2G1F	A4S1G1F	A4G0F	A2G0	A2G0	Free	Free
287	10581.2	10579.9	-1.38	8.8081e-08	0.00152021	0.275544	A2G1F	A2G0F	A4S1G0F	A3G0F	A3S1G2	A2G0	Free	Free
288	10581.2	10579.9	-1.38	8.48944e-08	0.00146521	0.265575	A2G0F	A4S1G3F	A4S1G0F	A2G0F	A2G0	A2G0	Free	Free
289	10581.2	10579.9	-1.38	7.05852e-08	0.00121825	0.220812	A2G1F	A2G0F	A3S1G0F	A3G0F	A3G0	A3S1G2	Free	Free
290	10581.2	10579.9	-1.38	8.52662e-08	0.00147163	0.266738	A3S1G2F	A2G0F	A4G0F	A2G0F	A2S1G1	A3G0	Free	Free
291	10581.2	10579.9	-1.38	6.24987e-08	0.00107868	0.195515	A2G0F	A4S1G3F	A3S1G0F	A3G0F	A2G0	A2G0	Free	Free
292	10581.2	10579.9	-1.38	1.32029e-07	0.00227872	0.413027	A2G0F	A3S1G2F	A4S1G0F	A2G0F	A2G1	A3G0	Free	Free
293	10581.2	10579.9	-1.38	1.07454e-07	0.00185457	0.336149	A2G2F	A2S1G1F	A3S1G0F	A3G0F	A3G0	A3G0	Free	Free
294	10581.2	10579.9	-1.38	8.43271e-08	0.00145542	0.2638	A2S1G1F	A2G1F	A4G0F	A3G0F	A2S1G1	A3G0	Free	Free
295	10581.2	10579.9	-1.38	7.56246e-08	0.00130522	0.236577	A3G0F	A3S1G2F	A2G0F	A4S1G0F	A2G1	A2G0	Free	Free
296	10581.2	10579.9	-1.38	8.43271e-08	0.00145542	0.2638	A2G1F	A2S1G1F	A4G0F	A3G0F	A2S1G1	A3G0	Free	Free
297	10581.2	10579.9	-1.38	7.56246e-08	0.00130522	0.236577	A3S1G2F	A3G0F	A2G0F	A4S1G0F	A2G1	A2G0	Free	Free
298	10581.2	10579.9	-1.38	8.52662e-08	0.00147163	0.266738	A2G0F	A3S1G2F	A2G0F	A4G0F	A3G0	A2S1G1	Free	Free
299	10581.2	10579.9	-1.38	6.40425e-08	0.00110532	0.200344	A2S1G1F	A2G1F	A4S1G1F	A2G0F	A3G0	A3G0	Free	Free
300	10581.2	10579.9	-1.38	1.34089e-07	0.00231426	0.419469	A2G2F	A2S1G1F	A3G0F	A4S1G0F	A2G0	A3G0	Free	Free
301	10581.2	10579.9	-1.38	6.55945e-08	0.00113211	0.205199	A3S1G2F	A2G0F	A3G0F	A3G0F	A3G0	A2S1G1	Free	Free
302	10581.2	10579.9	-1.38	1.34089e-07	0.00231426	0.419469	A2G2F	A2S1G1F	A3G0F	A4S1G0F	A3G0	A2G0	Free	Free
303	10581.2	10579.9	-1.38	6.06031e-08	0.00104596	0.189585	A3S1G2F	A3G0F	A3S1G0F	A2G0F	A2G1	A3G0	Free	Free
304	10581.2	10579.9	-1.38	8.42915e-08	0.0014548	0.263689	A2G1F	A2G0F	A3S1G0F	A4G0F	A3S1G2	A2G0	Free	Free
305	10581.2	10579.9	-1.38	6.82976e-08	0.00117876	0.213655	A3S1G2F	A3S1G0F	A3G0F	A2G0F	A2G1	A3G0	Free	Free
306	10581.2	10579.9	-1.38	1.45959e-07	0.00251914	0.456604	A2G2F	A2S1G1F	A2G0F	A4S1G0F	A3G0	A3G0	Free	Free
307	10581.2	10579.9	-1.38	7.05852e-08	0.00121825	0.220812	A2G0F	A2G1F	A3S1G0F	A3G0F	A3S1G2	A3G0	Free	Free
308	10581.2	10579.9	-1.38	1.60126e-07	0.00276365	0.500922	A2S1G1F	A2G2F	A4S1G0F	A4G0F	A2G0	A2G0	Free	Free
309	10581.2	10579.9	-1.38	8.13368e-08	0.00140381	0.254446	A2S1G1F	A2S1G1F	A4G0F	A3G1F	A2G0	A3G0	Free	Free
310	10581.2	10579.9	-1.38	8.8081e-08	0.00152021	0.275544	A2G0F	A2G1F	A3G0F	A4S1G0F	A3S1G2	A2G0	Free	Free
311	10581.2	10579.9	-1.38	6.73722e-08	0.00116279	0.210761	A3G1F	A2S1G1F	A4S1G0F	A2G0F	A2G1	A3G0	Free	Free
312	10581.2	10579.9	-1.38	9.7199e-08	0.00167758	0.304068	A3S1G2F	A2G0F	A3G0F	A3S1G0F	A2G1	A3G0	Free	Free
313	10581.2	10579.9	-1.38	8.42915e-08	0.0014548	0.263689	A2G1F	A2G0F	A4G0F	A3S1G0F	A2G0	A3S1G2	Free	Free
314	10581.2	10579.9	-1.38	1.50534e-07	0.0025981	0.470916	A2S1G1F	A3S1G2F	A3G0F	A2G0F	A3G0	A3G0	Free	Free
315	10581.2	10579.9	-1.38	9.58786e-08	0.00165479	0.299937	A2G0F	A2G1F	A4S1G0F	A2G0F	A3G0	A3S1G2	Free	Free
316	10581.2	10579.9	-1.38	7.56246e-08	0.00130522	0.236577	A3G0F	A3S1G2F	A4S1G0F	A2G0F	A2G1	A2G0	Free	Free
317	10581.2	10579.9	-1.38	6.40425e-08	0.00110532	0.200344	A2S1G1F	A2G1F	A2G0F	A4S1G1F	A3G0	A3G0	Free	Free
318	10581.2	10579.9	-1.38	8.42915e-08	0.0014548	0.263689	A2G1F	A2G0F	A4G0F	A3S1G0F	A3S1G2	A2G0	Free	Free
319	10581.2	10579.9	-1.38	6.06031e-08	0.00104596	0.189585	A3G0F	A3S1G2F	A3S1G0F	A2G0F	A2G1	A3G0	Free	Free
320	10581.2	10579.9	-1.38	8.13368e-08	0.00140381	0.254446	A2S1G1F	A2S1G1F	A4G0F	A3G1F	A3G0	A2G0	Free	Free
321	10581.2	10579.9	-1.38	1.32029e-07	0.00227872	0.413027	A2G0F	A3S1G2F	A2G0F	A4S1G0F	A2G1	A3G0	Free	Free
322	10581.2	10579.9	-1.38	6.55945e-08	0.00113211	0.205199	A3S1G2F	A2G0F	A3G0F	A3G0F	A2S1G1	A3G0	Free	Free
323	10581.2	10579.9	-1.38	8.8081e-08	0.00152021	0.275544	A2G1F	A2G0F	A4S1G0F	A3G0F	A2G0	A3S1G2	Free	Free
324	10581.2	10579.9	-1.38	1.79765e-07	0.0031026	0.562359	A2S1G1F	A3S1G2F	A2G0F	A4G0F	A2G0	A3G0	Free	Free
325	10581.2	10579.9	-1.38	9.58786e-08	0.00165479	0.299937	A2G0F	A2G1F	A2G0F	A4S1G0F	A3S1G2	A3G0	Free	Free
326	10581.2	10579.9	-1.38	8.8081e-08	0.00152021	0.275544	A2G0F	A2G1F	A3G0F	A4S1G0F	A2G0	A3S1G2	Free	Free
327	10581.2	10579.9	-1.38	6.02926e-08	0.0010406	0.188613	A4S1G0F	A3S1G2F	A2G0F	A2G0F	A2G1	A3G0	Free	Free
328	10581.2	10579.9	-1.38	6.36009e-08	0.0010977	0.198963	A2G0F	A2G2F	A4S1G0F	A3G0F	A2S1G1	A3G0	Free	Free
329	10581.2	10579.9	-1.38	6.80316e-08	0.00117417	0.212823	A2G0F	A4S1G3F	A2G0F	A3S1G0F	A2G0	A3G0	Free	Free
330	10581.2	10579.9	-1.38	1.38292e-07	0.0023868	0.432618	A3S1G2F	A2S1G1F	A3G0F	A3G0F	A3G0	A2G0	Free	Free
331	10581.2	10579.9	-1.38	1.65145e-07	0.00285028	0.516624	A2S1G1F	A3S1G2F	A3G0F	A4G0F	A2G0	A2G0	Free	Free
332	10581.2	10579.9	-1.38	1.38292e-07	0.0023868	0.432618	A3S1G2F	A2S1G1F	A3G0F	A3G0F	A2G0	A3G0	Free	Free
333	10581.2	10579.9	-1.38	7.56246e-08	0.00130522	0.236577	A3S1G2F	A3G0F	A4S1G0F	A2G0F	A2G1	A2G0	Free	Free
334	10581.2	10579.9	-1.38	7.83317e-08	0.00135194	0.245045	A2G0F	A3S1G2F	A4G0F	A3G0F	A2S1G1	A2G0	Free	Free
335	10581.2	10579.9	-1.38	7.02586e-08	0.00121261	0.21979	A2S1G1F	A2G1F	A4G0F	A4S1G1F	A2G0	A2G0	Free	Free
336	10581.2	10579.9	-1.38	1.23222e-07	0.00212672	0.385476	A2S1G1F	A2S1G1F	A4G1F	A4G0F	A2G0	A2G0	Free	Free
337	10581.2	10579.9	-1.38	9.7199e-08	0.00167758	0.304068	A2G0F	A3S1G2F	A3G0F	A3S1G0F	A2G1	A3G0	Free	Free
338	10581.2	10579.9	-1.38	1.50534e-07	0.0025981	0.470916	A3S1G2F	A2S1G1F	A3G0F	A2G0F	A3G0	A3G0	Free	Free
339	10581.2	10579.9	-1.38	1.34089e-07	0.00231426	0.419469	A2S1G1F	A2G2F	A3G0F	A4S1G0F	A2G0	A3G0	Free	Free
340	10581.2	10579.9	-1.38	8.13368e-08	0.00140381	0.254446	A2S1G1F	A2S1G1F	A3G1F	A4G0F	A2G0	A3G0	Free	Free
341	10581.2	10579.9	-1.38	7.05852e-08	0.00121825	0.220812	A2G1F	A2G0F	A3S1G0F	A3G0F	A3S1G2	A3G0	Free	Free
342	10581.2	10579.9	-1.38	7.83317e-08	0.00135194	0.245045	A3S1G2F	A2G0F	A4G0F	A3G0F	A2S1G1	A2G0	Free	Free
343	10581.2	10579.9	-1.38	8.52662e-08	0.00147163	0.266738	A3S1G2F	A2G0F	A2G0F	A4G0F	A2S1G1	A3G0	Free	Free
344	10581.2	10579.9	-1.38	7.83317e-08	0.00135194	0.245045	A3S1G2F	A2G0F	A3G0F	A4G0F	A2G0	A2S1G1	Free	Free
345	10581.2	10579.9	-1.38	8.15597e-08	0.00140766	0.255143	A3S1G2F	A3S1G0F	A4G0F	A2G0F	A2G1	A2G0	Free	Free
346	10581.2	10579.9	-1.38	9.58786e-08	0.00165479	0.299937	A2G1F	A2G0F	A4S1G0F	A2G0F	A3G0	A3S1G2	Free	Free
347	10581.2	10579.9	-1.38	6.55945e-08	0.00113211	0.205199	A2G0F	A3S1G2F	A3G0F	A3G0F	A2S1G1	A3G0	Free	Free
348	10581.2	10579.9	-1.38	9.58786e-08	0.00165479	0.299937	A2G1F	A2G0F	A2G0F	A4S1G0F	A3G0	A3S1G2	Free	Free
349	10581.2	10579.9	-1.38	6.27431e-08	0.0010829	0.196279	A3S1G2F	A3S1G0F	A3G0F	A3G0F	A2G1	A2G0	Free	Free
350	10581.2	10579.9	-1.38	1.1232e-07	0.00193856	0.351371	A2S1G1F	A2S1G1F	A2G0F	A4G1F	A3G0	A3G0	Free	Free
351	10581.2	10579.9	-1.38	8.8081e-08	0.00152021	0.275544	A2G0F	A2G1F	A4S1G0F	A3G0F	A3S1G2	A2G0	Free	Free
352	10581.2	10579.9	-1.38	1.79765e-07	0.0031026	0.562359	A3S1G2F	A2S1G1F	A2G0F	A4G0F	A3G0	A2G0	Free	Free
353	10581.2	10579.9	-1.38	8.42915e-08	0.0014548	0.263689	A2G0F	A2G1F	A4G0F	A3S1G0F	A3S1G2	A2G0	Free	Free
354	10581.2	10579.9	-1.38	1.32029e-07	0.00227872	0.413027	A3S1G2F	A2G0F	A4S1G0F	A2G0F	A2G1	A3G0	Free	Free
355	10581.2	10579.9	-1.38	8.13368e-08	0.00140381	0.254446	A2S1G1F	A2S1G1F	A3G1F	A4G0F	A3G0	A2G0	Free	Free
356	10581.2	10579.9	-1.38	9.58786e-08	0.00165479	0.299937	A2G0F	A2G1F	A4S1G0F	A2G0F	A3S1G2	A3G0	Free	Free
357	10581.2	10579.9	-1.38	7.83317e-08	0.00135194	0.245045	A2G0F	A3S1G2F	A3G0F	A4G0F	A2G0	A2S1G1	Free	Free
358	10581.2	10579.9	-1.38	6.36009e-08	0.0010977	0.198963	A2G2F	A2G0F	A4S1G0F	A3G0F	A2S1G1	A3G0	Free	Free
359	10581.2	10579.9	-1.38	7.83317e-08	0.00135194	0.245045	A2G0F	A3S1G2F	A3G0F	A4G0F	A2S1G1	A2G0	Free	Free
360	10581.2	10579.9	-1.38	8.8081e-08	0.00152021	0.275544	A2G1F	A2G0F	A3G0F	A4S1G0F	A3S1G2	A2G0	Free	Free
361	10581.2	10579.9	-1.38	6.06031e-08	0.00104596	0.189585	A3G0F	A3S1G2F	A2G0F	A3S1G0F	A2G1	A3G0	Free	Free
362	10581.2	10579.9	-1.38	1.79765e-07	0.0031026	0.562359	A3S1G2F	A2S1G1F	A2G0F	A4G0F	A2G0	A3G0	Free	Free
363	10581.2	10579.9	-1.38	6.80316e-08	0.00117417	0.212823	A4S1G3F	A2G0F	A3S1G0F	A2G0F	A2G0	A3G0	Free	Free
364	10581.2	10579.9	-1.38	1.2832e-07	0.0022147	0.401422	A2S1G1F	A2G2F	A3S1G0F	A4G0F	A2G0	A3G0	Free	Free
365	10581.2	10579.9	-1.38	1.30575e-07	0.00225362	0.408478	A2S1G1F	A2G1F	A4S1G0F	A3G0F	A2G1	A3G0	Free	Free
366	10581.2	10579.9	-1.38	6.06031e-08	0.00104596	0.189585	A3S1G2F	A3G0F	A2G0F	A3S1G0F	A2G1	A3G0	Free	Free
367	10581.2	10579.9	-1.38	9.58786e-08	0.00165479	0.299937	A2G1F	A2G0F	A2G0F	A4S1G0F	A3S1G2	A3G0	Free	Free
368	10581.2	10579.9	-1.38	8.43271e-08	0.00145542	0.2638	A2G1F	A2S1G1F	A3G0F	A4G0F	A2S1G1	A3G0	Free	Free
369	10581.2	10579.9	-1.38	6.80316e-08	0.00117417	0.212823	A4S1G3F	A2G0F	A3S1G0F	A2G0F	A3G0	A2G0	Free	Free
370	10581.2	10579.9	-1.38	6.80316e-08	0.00117417	0.212823	A2G0F	A4S1G3F	A3S1G0F	A2G0F	A2G0	A3G0	Free	Free
371	10581.2	10579.9	-1.38	8.43271e-08	0.00145542	0.2638	A2G1F	A2S1G1F	A3G0F	A4G0F	A3G0	A2S1G1	Free	Free
372	10581.2	10579.9	-1.38	8.48944e-08	0.00146521	0.265575	A4S1G3F	A2G0F	A4S1G0F	A2G0F	A2G0	A2G0	Free	Free
373	10581.2	10579.9	-1.38	6.80316e-08	0.00117417	0.212823	A2G0F	A4S1G3F	A2G0F	A3S1G0F	A3G0	A2G0	Free	Free
374	10581.2	10579.9	-1.38	8.48944e-08	0.00146521	0.265575	A4S1G3F	A2G0F	A2G0F	A4S1G0F	A2G0	A2G0	Free	Free
375	10581.2	10579.9	-1.38	6.1893e-08	0.00106822	0.19362	A3G1F	A2S1G1F	A4S1G0F	A3G0F	A2G1	A2G0	Free	Free
376	10581.2	10579.9	-1.38	6.55945e-08	0.00113211	0.205199	A2G0F	A3S1G2F	A3G0F	A3G0F	A3G0	A2S1G1	Free	Free
377	10581.2	10579.9	-1.38	1.03185e-07	0.0017809	0.322795	A2S1G1F	A2S1G1F	A4G1F	A3G0F	A3G0	A2G0	Free	Free
378	10581.2	10579.9	-1.38	1.03185e-07	0.0017809	0.322795	A2S1G1F	A2S1G1F	A4G1F	A3G0F	A2G0	A3G0	Free	Free
379	10581.2	10579.9	-1.38	1.07454e-07	0.00185457	0.336149	A2S1G1F	A2G2F	A3G0F	A3S1G0F	A3G0	A3G0	Free	Free
380	10581.2	10579.9	-1.38	1.50534e-07	0.0025981	0.470916	A2S1G1F	A3S1G2F	A2G0F	A3G0F	A3G0	A3G0	Free	Free
381	10581.2	10579.9	-1.38	8.15597e-08	0.00140766	0.255143	A3S1G0F	A3S1G2F	A4G0F	A2G0F	A2G1	A2G0	Free	Free
382	10581.2	10579.9	-1.38	6.40425e-08	0.00110532	0.200344	A2G1F	A2S1G1F	A4S1G1F	A2G0F	A3G0	A3G0	Free	Free
383	10581.2	10579.9	-1.38	1.38292e-07	0.0023868	0.432618	A2S1G1F	A3S1G2F	A3G0F	A3G0F	A3G0	A2G0	Free	Free
384	10581.2	10579.9	-1.38	1.2832e-07	0.0022147	0.401422	A2G2F	A2S1G1F	A3S1G0F	A4G0F	A3G0	A2G0	Free	Free
385	10581.2	10579.9	-1.38	6.24987e-08	0.00107868	0.195515	A4S1G3F	A2G0F	A3G0F	A3S1G0F	A2G0	A2G0	Free	Free
386	10581.2	10579.9	-1.38	1.34089e-07	0.00231426	0.419469	A2S1G1F	A2G2F	A3G0F	A4S1G0F	A3G0	A2G0	Free	Free
387	10581.2	10579.9	-1.38	8.52662e-08	0.00147163	0.266738	A3S1G2F	A2G0F	A2G0F	A4G0F	A3G0	A2S1G1	Free	Free
388	10581.2	10579.9	-1.38	7.83317e-08	0.00135194	0.245045	A3S1G2F	A2G0F	A3G0F	A4G0F	A2S1G1	A2G0	Free	Free
389	10581.2	10579.9	-1.38	1.2832e-07	0.0022147	0.401422	A2G2F	A2S1G1F	A3S1G0F	A4G0F	A2G0	A3G0	Free	Free
390	10581.2	10579.9	-1.38	1.21292e-07	0.0020934	0.379436	A3S1G2F	A2G0F	A3G0F	A4S1G0F	A2G1	A2G0	Free	Free
391	10581.2	10579.9	-1.38	1.65145e-07	0.00285028	0.516624	A3S1G2F	A2S1G1F	A3G0F	A4G0F	A2G0	A2G0	Free	Free
392	10581.2	10579.9	-1.38	1.21292e-07	0.0020934	0.379436	A2G0F	A3S1G2F	A3G0F	A4S1G0F	A2G0	A2G1	Free	Free
393	10581.2	10579.9	-1.38	1.30575e-07	0.00225362	0.408478	A2G1F	A2S1G1F	A3G0F	A4S1G0F	A3G0	A2G1	Free	Free
394	10581.2	10579.9	-1.38	9.7199e-08	0.00167758	0.304068	A2G0F	A3S1G2F	A3G0F	A3S1G0F	A3G0	A2G1	Free	Free
395	10581.2	10579.9	-1.38	8.15597e-08	0.00140766	0.255143	A3S1G2F	A3S1G0F	A2G0F	A4G0F	A2G0	A2G1	Free	Free
396	10581.2	10579.9	-1.38	6.62218e-08	0.00114294	0.207162	A3S1G0F	A2G2F	A4S1G0F	A2G0F	A2G1	A3G0	Free	Free
397	10581.2	10579.9	-1.38	6.1893e-08	0.00106822	0.19362	A3G1F	A2S1G1F	A3G0F	A4S1G0F	A2G1	A2G0	Free	Free
398	10581.2	10579.9	-1.38	6.62218e-08	0.00114294	0.207162	A3S1G0F	A2G2F	A4S1G0F	A2G0F	A3G0	A2G1	Free	Free
399	10581.2	10579.9	-1.38	6.82976e-08	0.00117876	0.213655	A3S1G2F	A3S1G0F	A3G0F	A2G0F	A3G0	A2G1	Free	Free
400	10581.2	10579.9	-1.38	1.00702e-07	0.00173803	0.315025	A2S1G1F	A2G1F	A4G0F	A4G0F	A2S1G1	A2G0	Free	Free
401	10581.2	10579.9	-1.38	7.56246e-08	0.00130522	0.236577	A3S1G2F	A3G0F	A2G0F	A4S1G0F	A2G0	A2G1	Free	Free
402	10581.2	10579.9	-1.38	1.5593e-07	0.00269123	0.487796	A2G1F	A2S1G1F	A4G0F	A4S1G0F	A2G1	A2G0	Free	Free
403	10581.2	10579.9	-1.38	1.32029e-07	0.00227872	0.413027	A2G0F	A3S1G2F	A4S1G0F	A2G0F	A3G0	A2G1	Free	Free
404	10581.2	10579.9	-1.38	1.5593e-07	0.00269123	0.487796	A2G1F	A2S1G1F	A4G0F	A4S1G0F	A2G0	A2G1	Free	Free
405	10581.2	10579.9	-1.38	9.05009e-08	0.00156197	0.283114	A2S1G1F	A2G0F	A4S1G0F	A4G1F	A2G1	A2G0	Free	Free
406	10581.2	10579.9	-1.38	9.05009e-08	0.00156197	0.283114	A2S1G1F	A2G0F	A4S1G0F	A4G1F	A2G0	A2G1	Free	Free
407	10581.2	10579.9	-1.38	1.32029e-07	0.00227872	0.413027	A3S1G2F	A2G0F	A4S1G0F	A2G0F	A3G0	A2G1	Free	Free
408	10581.2	10579.9	-1.38	6.08362e-08	0.00104998	0.190314	A3S1G0F	A2G2F	A4S1G0F	A3G0F	A2G0	A2G1	Free	Free
409	10581.2	10579.9	-1.38	6.06031e-08	0.00104596	0.189585	A3S1G2F	A3G0F	A2G0F	A3S1G0F	A3G0	A2G1	Free	Free
410	10581.2	10579.9	-1.38	1.5593e-07	0.00269123	0.487796	A2S1G1F	A2G1F	A4G0F	A4S1G0F	A2G1	A2G0	Free	Free
411	10581.2	10579.9	-1.38	6.02926e-08	0.0010406	0.188613	A4S1G0F	A3S1G2F	A2G0F	A2G0F	A3G0	A2G1	Free	Free
412	10581.2	10579.9	-1.38	7.25244e-08	0.00125171	0.226878	A2S1G1F	A2G0F	A4G1F	A3S1G0F	A3G0	A2G1	Free	Free
413	10581.2	10579.9	-1.38	7.25244e-08	0.00125171	0.226878	A2S1G1F	A2G0F	A4G1F	A3S1G0F	A2G1	A3G0	Free	Free
414	10581.2	10579.9	-1.38	9.05009e-08	0.00156197	0.283114	A2G0F	A2S1G1F	A4S1G0F	A4G1F	A2G1	A2G0	Free	Free
415	10581.2	10579.9	-1.38	6.08362e-08	0.00104998	0.190314	A3S1G0F	A2G2F	A4S1G0F	A3G0F	A2G1	A2G0	Free	Free
416	10581.2	10579.9	-1.38	7.39608e-08	0.00127651	0.231372	A2G1F	A2G0F	A4G0F	A4S1G0F	A2S1G1	A2G1	Free	Free
417	10581.2	10579.9	-1.38	9.05009e-08	0.00156197	0.283114	A2G0F	A2S1G1F	A4S1G0F	A4G1F	A2G0	A2G1	Free	Free
418	10581.2	10579.9	-1.38	1.24957e-07	0.00215666	0.390904	A2S1G1F	A2G1F	A4G0F	A3S1G0F	A2G1	A3G0	Free	Free
419	10581.2	10579.9	-1.38	8.52662e-08	0.00147163	0.266738	A2G0F	A3S1G2F	A4G0F	A2G0F	A3G0	A2S1G1	Free	Free
420	10581.2	10579.9	-1.38	1.5593e-07	0.00269123	0.487796	A2S1G1F	A2G1F	A4G0F	A4S1G0F	A2G0	A2G1	Free	Free
421	10581.2	10579.9	-1.38	6.08646e-08	0.00105048	0.190403	A2G0F	A2G2F	A4G0F	A3S1G0F	A2S1G1	A3G0	Free	Free
422	10581.2	10579.9	-1.38	6.73722e-08	0.00116279	0.210761	A3G1F	A2S1G1F	A2G0F	A4S1G0F	A2G1	A3G0	Free	Free
423	10581.2	10579.9	-1.38	1.16073e-07	0.00200333	0.363112	A2G0F	A3S1G2F	A4G0F	A3S1G0F	A2G1	A2G0	Free	Free
424	10581.2	10579.9	-1.38	6.08646e-08	0.00105048	0.190403	A2G0F	A2G2F	A4G0F	A3S1G0F	A3G0	A2S1G1	Free	Free
425	10581.2	10579.9	-1.38	1.16073e-07	0.00200333	0.363112	A3S1G2F	A2G0F	A3S1G0F	A4G0F	A2G0	A2G1	Free	Free
426	10581.2	10579.9	-1.38	6.1893e-08	0.00106822	0.19362	A2S1G1F	A3G1F	A3G0F	A4S1G0F	A2G1	A2G0	Free	Free
427	10581.2	10579.9	-1.38	8.43271e-08	0.00145542	0.2638	A2S1G1F	A2G1F	A4G0F	A3G0F	A3G0	A2S1G1	Free	Free
428	10581.2	10579.9	-1.38	1.00702e-07	0.00173803	0.315025	A2G1F	A2S1G1F	A4G0F	A4G0F	A2S1G1	A2G0	Free	Free
429	10581.2	10579.9	-1.38	6.1893e-08	0.00106822	0.19362	A2S1G1F	A3G1F	A3G0F	A4S1G0F	A2G0	A2G1	Free	Free
430	10581.2	10579.9	-1.38	1.65145e-07	0.00285028	0.516624	A3S1G2F	A2S1G1F	A4G0F	A3G0F	A2G0	A2G0	Free	Free
431	10581.2	10579.9	-1.38	7.83317e-08	0.00135194	0.245045	A2G0F	A3S1G2F	A4G0F	A3G0F	A2G0	A2S1G1	Free	Free
432	10581.2	10579.9	-1.38	6.73722e-08	0.00116279	0.210761	A3G1F	A2S1G1F	A2G0F	A4S1G0F	A3G0	A2G1	Free	Free
433	10581.2	10579.9	-1.38	9.05009e-08	0.00156197	0.283114	A2S1G1F	A2G0F	A4G1F	A4S1G0F	A2G1	A2G0	Free	Free
434	10581.2	10579.9	-1.38	1.16073e-07	0.00200333	0.363112	A2G0F	A3S1G2F	A4G0F	A3S1G0F	A2G0	A2G1	Free	Free
435	10581.2	10579.9	-1.38	9.05009e-08	0.00156197	0.283114	A2S1G1F	A2G0F	A4G1F	A4S1G0F	A2G0	A2G1	Free	Free
436	10581.2	10579.9	-1.38	1.00702e-07	0.00173803	0.315025	A2G1F	A2S1G1F	A4G0F	A4G0F	A2G0	A2S1G1	Free	Free
437	10581.2	10579.9	-1.38	1.32029e-07	0.00227872	0.413027	A2G0F	A3S1G2F	A2G0F	A4S1G0F	A3G0	A2G1	Free	Free
438	10581.2	10579.9	-1.38	7.56246e-08	0.00130522	0.236577	A3G0F	A3S1G2F	A4S1G0F	A2G0F	A2G0	A2G1	Free	Free
439	10581.2	10579.9	-1.38	1.30575e-07	0.00225362	0.408478	A2S1G1F	A2G1F	A3G0F	A4S1G0F	A3G0	A2G1	Free	Free
440	10581.2	10579.9	-1.38	1.16073e-07	0.00200333	0.363112	A3S1G2F	A2G0F	A3S1G0F	A4G0F	A2G1	A2G0	Free	Free
441	10581.2	10579.9	-1.38	6.73722e-08	0.00116279	0.210761	A2S1G1F	A3G1F	A2G0F	A4S1G0F	A2G1	A3G0	Free	Free
442	10581.2	10579.9	-1.38	7.25244e-08	0.00125171	0.226878	A2S1G1F	A2G0F	A3S1G0F	A4G1F	A2G1	A3G0	Free	Free
443	10581.2	10579.9	-1.38	7.25244e-08	0.00125171	0.226878	A2S1G1F	A2G0F	A3S1G0F	A4G1F	A3G0	A2G1	Free	Free
444	10581.2	10579.9	-1.38	1.21292e-07	0.0020934	0.379436	A2G0F	A3S1G2F	A4S1G0F	A3G0F	A2G0	A2G1	Free	Free
445	10581.2	10579.9	-1.38	6.82976e-08	0.00117876	0.213655	A3S1G2F	A3S1G0F	A2G0F	A3G0F	A3G0	A2G1	Free	Free
446	10581.2	10579.9	-1.38	1.24957e-07	0.00215666	0.390904	A2G1F	A2S1G1F	A4G0F	A3S1G0F	A3G0	A2G1	Free	Free
447	10581.2	10579.9	-1.38	7.5951e-08	0.00131085	0.237598	A2G0F	A2G2F	A4G0F	A4S1G0F	A2G0	A2S1G1	Free	Free
448	10581.2	10579.9	-1.38	1.24957e-07	0.00215666	0.390904	A2G1F	A2S1G1F	A4G0F	A3S1G0F	A2G1	A3G0	Free	Free
449	10581.2	10579.9	-1.38	8.15597e-08	0.00140766	0.255143	A3S1G2F	A3S1G0F	A2G0F	A4G0F	A2G1	A2G0	Free	Free
450	10581.2	10579.9	-1.38	1.21292e-07	0.0020934	0.379436	A3S1G2F	A2G0F	A4S1G0F	A3G0F	A2G0	A2G1	Free	Free
451	10581.2	10579.9	-1.38	1.32029e-07	0.00227872	0.413027	A3S1G2F	A2G0F	A2G0F	A4S1G0F	A3G0	A2G1	Free	Free
452	10581.2	10579.9	-1.38	6.73722e-08	0.00116279	0.210761	A2S1G1F	A3G1F	A2G0F	A4S1G0F	A3G0	A2G1	Free	Free
453	10581.2	10579.9	-1.38	6.1893e-08	0.00106822	0.19362	A3G1F	A2S1G1F	A3G0F	A4S1G0F	A2G0	A2G1	Free	Free
454	10581.2	10579.9	-1.38	9.7199e-08	0.00167758	0.304068	A3S1G2F	A2G0F	A3G0F	A3S1G0F	A3G0	A2G1	Free	Free
455	10581.2	10579.9	-1.38	9.7199e-08	0.00167758	0.304068	A2G0F	A3S1G2F	A3S1G0F	A3G0F	A3G0	A2G1	Free	Free
456	10581.2	10579.9	-1.38	7.39608e-08	0.00127651	0.231372	A2G1F	A2G0F	A4G0F	A4S1G0F	A2G1	A2S1G1	Free	Free
457	10581.2	10579.9	-1.38	1.16073e-07	0.00200333	0.363112	A2G0F	A3S1G2F	A3S1G0F	A4G0F	A2G0	A2G1	Free	Free
458	10581.2	10579.9	-1.38	1.00702e-07	0.00173803	0.315025	A2S1G1F	A2G1F	A4G0F	A4G0F	A2G0	A2S1G1	Free	Free
459	10581.2	10579.9	-1.38	1.16073e-07	0.00200333	0.363112	A2G0F	A3S1G2F	A3S1G0F	A4G0F	A2G1	A2G0	Free	Free
460	10581.2	10579.9	-1.38	1.24957e-07	0.00215666	0.390904	A2S1G1F	A2G1F	A4G0F	A3S1G0F	A3G0	A2G1	Free	Free
461	10581.2	10579.9	-1.38	6.36009e-08	0.0010977	0.198963	A2G0F	A2G2F	A3G0F	A4S1G0F	A3G0	A2S1G1	Free	Free
462	10581.2	10579.9	-1.38	1.79765e-07	0.0031026	0.562359	A3S1G2F	A2S1G1F	A4G0F	A2G0F	A2G0	A3G0	Free	Free
463	10581.2	10579.9	-1.38	1.79765e-07	0.0031026	0.562359	A3S1G2F	A2S1G1F	A4G0F	A2G0F	A3G0	A2G0	Free	Free
464	10581.2	10579.9	-1.38	8.43271e-08	0.00145542	0.2638	A2G1F	A2S1G1F	A4G0F	A3G0F	A3G0	A2S1G1	Free	Free
465	10581.2	10579.9	-1.38	1.16073e-07	0.00200333	0.363112	A3S1G2F	A2G0F	A4G0F	A3S1G0F	A2G0	A2G1	Free	Free
466	10581.2	10579.9	-1.38	1.17605e-07	0.00202977	0.367904	A2G0F	A2G2F	A4S1G0F	A4S1G0F	A2G0	A2G1	Free	Free
467	10581.2	10579.9	-1.38	7.56246e-08	0.00130522	0.236577	A3S1G2F	A3G0F	A4S1G0F	A2G0F	A2G0	A2G1	Free	Free
468	10581.2	10579.9	-1.38	1.14523e-07	0.00197659	0.358264	A2G1F	A2G0F	A4S1G0F	A4S1G0F	A2G1	A2G1	Free	Free
469	10581.2	10579.9	-1.38	7.39608e-08	0.00127651	0.231372	A2G1F	A2G0F	A4S1G0F	A4G0F	A2S1G1	A2G1	Free	Free
470	10581.2	10579.9	-1.38	1.5593e-07	0.00269123	0.487796	A2S1G1F	A2G1F	A4S1G0F	A4G0F	A2G0	A2G1	Free	Free
471	10581.2	10579.9	-1.38	6.08646e-08	0.00105048	0.190403	A2G2F	A2G0F	A4G0F	A3S1G0F	A2S1G1	A3G0	Free	Free
472	10581.2	10579.9	-1.38	6.06031e-08	0.00104596	0.189585	A3G0F	A3S1G2F	A2G0F	A3S1G0F	A3G0	A2G1	Free	Free
473	10581.2	10579.9	-1.38	6.08646e-08	0.00105048	0.190403	A2G0F	A2G2F	A3S1G0F	A4G0F	A2S1G1	A3G0	Free	Free
474	10581.2	10579.9	-1.38	6.73722e-08	0.00116279	0.210761	A3G1F	A2S1G1F	A4S1G0F	A2G0F	A3G0	A2G1	Free	Free
475	10581.2	10579.9	-1.38	7.5951e-08	0.00131085	0.237598	A2G2F	A2G0F	A4G0F	A4S1G0F	A2G0	A2S1G1	Free	Free
476	10581.2	10579.9	-1.38	7.39608e-08	0.00127651	0.231372	A2G0F	A2G1F	A4G0F	A4S1G0F	A2S1G1	A2G1	Free	Free
477	10581.2	10579.9	-1.38	1.79765e-07	0.0031026	0.562359	A2S1G1F	A3S1G2F	A4G0F	A2G0F	A3G0	A2G0	Free	Free
478	10581.2	10579.9	-1.38	7.39608e-08	0.00127651	0.231372	A2G0F	A2G1F	A4S1G0F	A4G0F	A2S1G1	A2G1	Free	Free
479	10581.2	10579.9	-1.38	1.30575e-07	0.00225362	0.408478	A2G1F	A2S1G1F	A4S1G0F	A3G0F	A3G0	A2G1	Free	Free
480	10581.2	10579.9	-1.38	8.15597e-08	0.00140766	0.255143	A3S1G0F	A3S1G2F	A4G0F	A2G0F	A2G0	A2G1	Free	Free
481	10581.2	10579.9	-1.38	6.36009e-08	0.0010977	0.198963	A2G0F	A2G2F	A4S1G0F	A3G0F	A3G0	A2S1G1	Free	Free
482	10581.2	10579.9	-1.38	1.79765e-07	0.0031026	0.562359	A2S1G1F	A3S1G2F	A4G0F	A2G0F	A2G0	A3G0	Free	Free
483	10581.2	10579.9	-1.38	1.5593e-07	0.00269123	0.487796	A2G1F	A2S1G1F	A4S1G0F	A4G0F	A2G1	A2G0	Free	Free
484	10581.2	10579.9	-1.38	6.08646e-08	0.00105048	0.190403	A2G2F	A2G0F	A4G0F	A3S1G0F	A3G0	A2S1G1	Free	Free
485	10581.2	10579.9	-1.38	1.5593e-07	0.00269123	0.487796	A2S1G1F	A2G1F	A4S1G0F	A4G0F	A2G1	A2G0	Free	Free
486	10581.2	10579.9	-1.38	1.24957e-07	0.00215666	0.390904	A2G1F	A2S1G1F	A3S1G0F	A4G0F	A3G0	A2G1	Free	Free
487	10581.2	10579.9	-1.38	1.21292e-07	0.0020934	0.379436	A3S1G2F	A2G0F	A3G0F	A4S1G0F	A2G0	A2G1	Free	Free
488	10581.2	10579.9	-1.38	6.08646e-08	0.00105048	0.190403	A2G0F	A2G2F	A3S1G0F	A4G0F	A3G0	A2S1G1	Free	Free
489	10581.2	10579.9	-1.38	6.08362e-08	0.00104998	0.190314	A2G2F	A3S1G0F	A4S1G0F	A3G0F	A2G0	A2G1	Free	Free
490	10581.2	10579.9	-1.38	9.42449e-08	0.00162659	0.294826	A2G0F	A2G2F	A3S1G0F	A4S1G0F	A2G1	A3G0	Free	Free
491	10581.2	10579.9	-1.38	7.39608e-08	0.00127651	0.231372	A2G1F	A2G0F	A4S1G0F	A4G0F	A2G1	A2S1G1	Free	Free
492	10581.2	10579.9	-1.38	7.5951e-08	0.00131085	0.237598	A2G0F	A2G2F	A4S1G0F	A4G0F	A2S1G1	A2G0	Free	Free
493	10581.2	10579.9	-1.38	8.15597e-08	0.00140766	0.255143	A3S1G0F	A3S1G2F	A2G0F	A4G0F	A2G0	A2G1	Free	Free
494	10581.2	10579.9	-1.38	9.42449e-08	0.00162659	0.294826	A2G0F	A2G2F	A3S1G0F	A4S1G0F	A3G0	A2G1	Free	Free
495	10581.2	10579.9	-1.38	8.15597e-08	0.00140766	0.255143	A3S1G0F	A3S1G2F	A2G0F	A4G0F	A2G1	A2G0	Free	Free
496	10581.2	10579.9	-1.38	6.62218e-08	0.00114294	0.207162	A2G2F	A3S1G0F	A2G0F	A4S1G0F	A3G0	A2G1	Free	Free
497	10581.2	10579.9	-1.38	1.16073e-07	0.00200333	0.363112	A3S1G2F	A2G0F	A4G0F	A3S1G0F	A2G1	A2G0	Free	Free
498	10581.2	10579.9	-1.38	7.39608e-08	0.00127651	0.231372	A2G0F	A2G1F	A4G0F	A4S1G0F	A2G1	A2S1G1	Free	Free
499	10581.2	10579.9	-1.38	1.17605e-07	0.00202977	0.367904	A2G2F	A2G0F	A4S1G0F	A4S1G0F	A2G0	A2G1	Free	Free
500	10581.2	10579.9	-1.38	6.62218e-08	0.00114294	0.207162	A2G2F	A3S1G0F	A4S1G0F	A2G0F	A3G0	A2G1	Free	Free
501	10581.2	10579.9	-1.38	7.5951e-08	0.00131085	0.237598	A2G2F	A2G0F	A4G0F	A4S1G0F	A2S1G1	A2G0	Free	Free
502	10581.2	10579.9	-1.38	1.17605e-07	0.00202977	0.367904	A2G0F	A2G2F	A4S1G0F	A4S1G0F	A2G1	A2G0	Free	Free
503	10581.2	10579.9	-1.38	6.1893e-08	0.00106822	0.19362	A3G1F	A2S1G1F	A4S1G0F	A3G0F	A2G0	A2G1	Free	Free
504	10581.2	10579.9	-1.38	8.52662e-08	0.00147163	0.266738	A3S1G2F	A2G0F	A4G0F	A2G0F	A3G0	A2S1G1	Free	Free
505	10581.2	10579.9	-1.38	6.27431e-08	0.0010829	0.196279	A3S1G2F	A3S1G0F	A3G0F	A3G0F	A2G0	A2G1	Free	Free
506	10581.2	10579.9	-1.38	1.24957e-07	0.00215666	0.390904	A2S1G1F	A2G1F	A3S1G0F	A4G0F	A3G0	A2G1	Free	Free
507	10581.2	10579.9	-1.38	6.06031e-08	0.00104596	0.189585	A3S1G2F	A3G0F	A3S1G0F	A2G0F	A3G0	A2G1	Free	Free
508	10581.2	10579.9	-1.38	1.65145e-07	0.00285028	0.516624	A2S1G1F	A3S1G2F	A4G0F	A3G0F	A2G0	A2G0	Free	Free
509	10581.2	10579.9	-1.38	6.62218e-08	0.00114294	0.207162	A2G2F	A3S1G0F	A4S1G0F	A2G0F	A2G1	A3G0	Free	Free
510	10581.2	10579.9	-1.38	6.08362e-08	0.00104998	0.190314	A3S1G0F	A2G2F	A3G0F	A4S1G0F	A2G0	A2G1	Free	Free
511	10581.2	10579.9	-1.38	7.5951e-08	0.00131085	0.237598	A2G2F	A2G0F	A4S1G0F	A4G0F	A2S1G1	A2G0	Free	Free
512	10581.2	10579.9	-1.38	1.24957e-07	0.00215666	0.390904	A2S1G1F	A2G1F	A3S1G0F	A4G0F	A2G1	A3G0	Free	Free
513	10581.2	10579.9	-1.38	6.08362e-08	0.00104998	0.190314	A3S1G0F	A2G2F	A3G0F	A4S1G0F	A2G1	A2G0	Free	Free
514	10581.2	10579.9	-1.38	6.27431e-08	0.0010829	0.196279	A3S1G0F	A3S1G2F	A3G0F	A3G0F	A2G0	A2G1	Free	Free
515	10581.2	10579.9	-1.38	9.42449e-08	0.00162659	0.294826	A2G2F	A2G0F	A3S1G0F	A4S1G0F	A2G1	A3G0	Free	Free
516	10581.2	10579.9	-1.38	6.82976e-08	0.00117876	0.213655	A3S1G0F	A3S1G2F	A2G0F	A3G0F	A3G0	A2G1	Free	Free
517	10581.2	10579.9	-1.38	6.08646e-08	0.00105048	0.190403	A2G2F	A2G0F	A3S1G0F	A4G0F	A2S1G1	A3G0	Free	Free
518	10581.2	10579.9	-1.38	6.08362e-08	0.00104998	0.190314	A2G2F	A3S1G0F	A4S1G0F	A3G0F	A2G1	A2G0	Free	Free
519	10581.2	10579.9	-1.38	9.42449e-08	0.00162659	0.294826	A2G0F	A2G2F	A4S1G0F	A3S1G0F	A3G0	A2G1	Free	Free
520	10581.2	10579.9	-1.38	9.05009e-08	0.00156197	0.283114	A2G0F	A2S1G1F	A4G1F	A4S1G0F	A2G0	A2G1	Free	Free
521	10581.2	10579.9	-1.38	1.24957e-07	0.00215666	0.390904	A2G1F	A2S1G1F	A3S1G0F	A4G0F	A2G1	A3G0	Free	Free
522	10581.2	10579.9	-1.38	6.02926e-08	0.0010406	0.188613	A3S1G2F	A4S1G0F	A2G0F	A2G0F	A3G0	A2G1	Free	Free
523	10581.2	10579.9	-1.38	7.56246e-08	0.00130522	0.236577	A3G0F	A3S1G2F	A2G0F	A4S1G0F	A2G0	A2G1	Free	Free
524	10581.2	10579.9	-1.38	1.17605e-07	0.00202977	0.367904	A2G2F	A2G0F	A4S1G0F	A4S1G0F	A2G1	A2G0	Free	Free
525	10581.2	10579.9	-1.38	6.1893e-08	0.00106822	0.19362	A2S1G1F	A3G1F	A4S1G0F	A3G0F	A2G0	A2G1	Free	Free
526	10581.2	10579.9	-1.38	6.36009e-08	0.0010977	0.198963	A2G2F	A2G0F	A3G0F	A4S1G0F	A3G0	A2S1G1	Free	Free
527	10581.2	10579.9	-1.38	7.25244e-08	0.00125171	0.226878	A2G0F	A2S1G1F	A3S1G0F	A4G1F	A3G0	A2G1	Free	Free
528	10581.2	10579.9	-1.38	8.15597e-08	0.00140766	0.255143	A3S1G2F	A3S1G0F	A4G0F	A2G0F	A2G0	A2G1	Free	Free
529	10581.2	10579.9	-1.38	9.42449e-08	0.00162659	0.294826	A2G2F	A2G0F	A3S1G0F	A4S1G0F	A3G0	A2G1	Free	Free
530	10581.2	10579.9	-1.38	7.83317e-08	0.00135194	0.245045	A3S1G2F	A2G0F	A4G0F	A3G0F	A2G0	A2S1G1	Free	Free
531	10581.2	10579.9	-1.38	7.5951e-08	0.00131085	0.237598	A2G0F	A2G2F	A4S1G0F	A4G0F	A2G0	A2S1G1	Free	Free
532	10581.2	10579.9	-1.38	9.42449e-08	0.00162659	0.294826	A2G2F	A2G0F	A4S1G0F	A3S1G0F	A2G1	A3G0	Free	Free
533	10581.2	10579.9	-1.38	6.62218e-08	0.00114294	0.207162	A3S1G0F	A2G2F	A2G0F	A4S1G0F	A2G1	A3G0	Free	Free
534	10581.2	10579.9	-1.38	7.25244e-08	0.00125171	0.226878	A2G0F	A2S1G1F	A4G1F	A3S1G0F	A3G0	A2G1	Free	Free
535	10581.2	10579.9	-1.38	1.14523e-07	0.00197659	0.358264	A2G0F	A2G1F	A4S1G0F	A4S1G0F	A2G1	A2G1	Free	Free
536	10581.2	10579.9	-1.38	6.08362e-08	0.00104998	0.190314	A2G2F	A3S1G0F	A3G0F	A4S1G0F	A2G1	A2G0	Free	Free
537	10581.2	10579.9	-1.38	6.08362e-08	0.00104998	0.190314	A2G2F	A3S1G0F	A3G0F	A4S1G0F	A2G0	A2G1	Free	Free
538	10581.2	10579.9	-1.38	7.39608e-08	0.00127651	0.231372	A2G0F	A2G1F	A4S1G0F	A4G0F	A2G1	A2S1G1	Free	Free
539	10581.2	10579.9	-1.38	7.5951e-08	0.00131085	0.237598	A2G2F	A2G0F	A4S1G0F	A4G0F	A2G0	A2S1G1	Free	Free
540	10581.2	10579.9	-1.38	7.5951e-08	0.00131085	0.237598	A2G0F	A2G2F	A4G0F	A4S1G0F	A2S1G1	A2G0	Free	Free
541	10581.2	10579.9	-1.38	1.5593e-07	0.00269123	0.487796	A2G1F	A2S1G1F	A4S1G0F	A4G0F	A2G0	A2G1	Free	Free
542	10581.2	10579.9	-1.38	9.7199e-08	0.00167758	0.304068	A3S1G2F	A2G0F	A3S1G0F	A3G0F	A3G0	A2G1	Free	Free
543	10581.2	10579.9	-1.38	6.62218e-08	0.00114294	0.207162	A3S1G0F	A2G2F	A2G0F	A4S1G0F	A3G0	A2G1	Free	Free
544	10581.2	10579.9	-1.38	9.42449e-08	0.00162659	0.294826	A2G2F	A2G0F	A4S1G0F	A3S1G0F	A3G0	A2G1	Free	Free
545	10581.2	10579.9	-1.38	6.73722e-08	0.00116279	0.210761	A2S1G1F	A3G1F	A4S1G0F	A2G0F	A3G0	A2G1	Free	Free
546	10581.2	10579.9	-1.38	1.30575e-07	0.00225362	0.408478	A2S1G1F	A2G1F	A4S1G0F	A3G0F	A3G0	A2G1	Free	Free
547	10581.2	10579.9	-1.38	7.25244e-08	0.00125171	0.226878	A2G0F	A2S1G1F	A4G1F	A3S1G0F	A2G1	A3G0	Free	Free
548	10581.2	10579.9	-1.38	6.36009e-08	0.0010977	0.198963	A2G2F	A2G0F	A4S1G0F	A3G0F	A3G0	A2S1G1	Free	Free
549	10581.2	10579.9	-1.38	9.42449e-08	0.00162659	0.294826	A2G0F	A2G2F	A4S1G0F	A3S1G0F	A2G1	A3G0	Free	Free
550	10581.2	10579.9	-1.38	6.06031e-08	0.00104596	0.189585	A3G0F	A3S1G2F	A3S1G0F	A2G0F	A3G0	A2G1	Free	Free
551	10581.2	10579.9	-1.38	6.82976e-08	0.00117876	0.213655	A3S1G0F	A3S1G2F	A3G0F	A2G0F	A3G0	A2G1	Free	Free
552	10581.2	10579.9	-1.38	6.08646e-08	0.00105048	0.190403	A2G2F	A2G0F	A3S1G0F	A4G0F	A3G0	A2S1G1	Free	Free
553	10581.2	10579.9	-1.38	9.05009e-08	0.00156197	0.283114	A2G0F	A2S1G1F	A4G1F	A4S1G0F	A2G1	A2G0	Free	Free
554	10581.2	10579.9	-1.38	6.62218e-08	0.00114294	0.207162	A2G2F	A3S1G0F	A2G0F	A4S1G0F	A2G1	A3G0	Free	Free
555	10581.2	10579.9	-1.38	7.25244e-08	0.00125171	0.226878	A2G0F	A2S1G1F	A3S1G0F	A4G1F	A2G1	A3G0	Free	Free
556	10581.2	10579.9	-1.37	6.45558e-08	0.00111418	0.20195	A2G1F	A3S1G2F	A3S1G0F	A3G0F	A2G0	A3G0	Free	Free
557	10581.2	10579.9	-1.37	7.81088e-08	0.0013481	0.244348	A2G1F	A2G2F	A4S1G0F	A4S1G0F	A2G0	A2G0	Free	Free
558	10581.2	10579.9	-1.37	6.45558e-08	0.00111418	0.20195	A3S1G2F	A2G1F	A3S1G0F	A3G0F	A3G0	A2G0	Free	Free
559	10581.2	10579.9	-1.37	8.76887e-08	0.00151344	0.274317	A3S1G2F	A2G1F	A4S1G0F	A2G0F	A3G0	A2G0	Free	Free
560	10581.2	10579.9	-1.37	6.45558e-08	0.00111418	0.20195	A3S1G2F	A2G1F	A3G0F	A3S1G0F	A3G0	A2G0	Free	Free
561	10581.2	10579.9	-1.37	6.45558e-08	0.00111418	0.20195	A3S1G2F	A2G1F	A3G0F	A3S1G0F	A2G0	A3G0	Free	Free
562	10581.2	10579.9	-1.37	7.02708e-08	0.00121282	0.219828	A3S1G2F	A2G1F	A2G0F	A3S1G0F	A3G0	A3G0	Free	Free
563	10581.2	10579.9	-1.37	7.02708e-08	0.00121282	0.219828	A3S1G2F	A2G1F	A3S1G0F	A2G0F	A3G0	A3G0	Free	Free
564	10581.2	10579.9	-1.37	8.76887e-08	0.00151344	0.274317	A3S1G2F	A2G1F	A4S1G0F	A2G0F	A2G0	A3G0	Free	Free
565	10581.2	10579.9	-1.37	6.45558e-08	0.00111418	0.20195	A3S1G2F	A2G1F	A3S1G0F	A3G0F	A2G0	A3G0	Free	Free
566	10581.2	10579.9	-1.37	7.70913e-08	0.00133054	0.241165	A3S1G2F	A2G1F	A4G0F	A3S1G0F	A2G0	A2G0	Free	Free
567	10581.2	10579.9	-1.37	7.02708e-08	0.00121282	0.219828	A2G1F	A3S1G2F	A2G0F	A3S1G0F	A3G0	A3G0	Free	Free
568	10581.2	10579.9	-1.37	7.70913e-08	0.00133054	0.241165	A2G1F	A3S1G2F	A3S1G0F	A4G0F	A2G0	A2G0	Free	Free
569	10581.2	10579.9	-1.37	6.25938e-08	0.00108032	0.195812	A2G1F	A2G2F	A3S1G0F	A4S1G0F	A2G0	A3G0	Free	Free
570	10581.2	10579.9	-1.37	8.76887e-08	0.00151344	0.274317	A3S1G2F	A2G1F	A2G0F	A4S1G0F	A3G0	A2G0	Free	Free
571	10581.2	10579.9	-1.37	8.05572e-08	0.00139035	0.252007	A3S1G2F	A2G1F	A4S1G0F	A3G0F	A2G0	A2G0	Free	Free
572	10581.2	10579.9	-1.37	8.05572e-08	0.00139035	0.252007	A2G1F	A3S1G2F	A3G0F	A4S1G0F	A2G0	A2G0	Free	Free
573	10581.2	10579.9	-1.37	6.25938e-08	0.00108032	0.195812	A2G1F	A2G2F	A4S1G0F	A3S1G0F	A3G0	A2G0	Free	Free
574	10581.2	10579.9	-1.37	6.25938e-08	0.00108032	0.195812	A2G1F	A2G2F	A4S1G0F	A3S1G0F	A2G0	A3G0	Free	Free
575	10581.2	10579.9	-1.37	6.25938e-08	0.00108032	0.195812	A2G2F	A2G1F	A4S1G0F	A3S1G0F	A2G0	A3G0	Free	Free
576	10581.2	10579.9	-1.37	8.76887e-08	0.00151344	0.274317	A2G1F	A3S1G2F	A2G0F	A4S1G0F	A2G0	A3G0	Free	Free
577	10581.2	10579.9	-1.37	6.25938e-08	0.00108032	0.195812	A2G2F	A2G1F	A4S1G0F	A3S1G0F	A3G0	A2G0	Free	Free
578	10581.2	10579.9	-1.37	8.76887e-08	0.00151344	0.274317	A3S1G2F	A2G1F	A2G0F	A4S1G0F	A2G0	A3G0	Free	Free
579	10581.2	10579.9	-1.37	8.76887e-08	0.00151344	0.274317	A2G1F	A3S1G2F	A4S1G0F	A2G0F	A2G0	A3G0	Free	Free
580	10581.2	10579.9	-1.37	7.70913e-08	0.00133054	0.241165	A3S1G2F	A2G1F	A3S1G0F	A4G0F	A2G0	A2G0	Free	Free
581	10581.2	10579.9	-1.37	8.76887e-08	0.00151344	0.274317	A2G1F	A3S1G2F	A4S1G0F	A2G0F	A3G0	A2G0	Free	Free
582	10581.2	10579.9	-1.37	7.02708e-08	0.00121282	0.219828	A2G1F	A3S1G2F	A3S1G0F	A2G0F	A3G0	A3G0	Free	Free
583	10581.2	10579.9	-1.37	8.05572e-08	0.00139035	0.252007	A2G1F	A3S1G2F	A4S1G0F	A3G0F	A2G0	A2G0	Free	Free
584	10581.2	10579.9	-1.37	6.45558e-08	0.00111418	0.20195	A2G1F	A3S1G2F	A3S1G0F	A3G0F	A3G0	A2G0	Free	Free
585	10581.2	10579.9	-1.37	6.45558e-08	0.00111418	0.20195	A2G1F	A3S1G2F	A3G0F	A3S1G0F	A3G0	A2G0	Free	Free
586	10581.2	10579.9	-1.37	8.05572e-08	0.00139035	0.252007	A3S1G2F	A2G1F	A3G0F	A4S1G0F	A2G0	A2G0	Free	Free
587	10581.2	10579.9	-1.37	6.45558e-08	0.00111418	0.20195	A2G1F	A3S1G2F	A3G0F	A3S1G0F	A2G0	A3G0	Free	Free
588	10581.2	10579.9	-1.37	8.76887e-08	0.00151344	0.274317	A2G1F	A3S1G2F	A2G0F	A4S1G0F	A3G0	A2G0	Free	Free
589	10581.2	10579.9	-1.37	6.25938e-08	0.00108032	0.195812	A2G2F	A2G1F	A3S1G0F	A4S1G0F	A2G0	A3G0	Free	Free
590	10581.2	10579.9	-1.37	7.70913e-08	0.00133054	0.241165	A2G1F	A3S1G2F	A4G0F	A3S1G0F	A2G0	A2G0	Free	Free
591	10581.2	10579.9	-1.37	6.25938e-08	0.00108032	0.195812	A2G1F	A2G2F	A3S1G0F	A4S1G0F	A3G0	A2G0	Free	Free
592	10581.2	10579.9	-1.37	6.25938e-08	0.00108032	0.195812	A2G2F	A2G1F	A3S1G0F	A4S1G0F	A3G0	A2G0	Free	Free
593	10581.2	10579.9	-1.37	7.81088e-08	0.0013481	0.244348	A2G2F	A2G1F	A4S1G0F	A4S1G0F	A2G0	A2G0	Free	Free
594	10581.2	10579.9	-1.37	7.60621e-08	0.00131277	0.237945	A2G1F	A2G1F	A4S1G0F	A4S1G0F	A2G0	A2G1	Free	Free
595	10581.2	10579.9	-1.37	6.09536e-08	0.00105201	0.190681	A2G1F	A2G1F	A3S1G0F	A4S1G0F	A2G1	A3G0	Free	Free
596	10581.2	10579.9	-1.37	6.09536e-08	0.00105201	0.190681	A2G1F	A2G1F	A4S1G0F	A3S1G0F	A2G1	A3G0	Free	Free
597	10581.2	10579.9	-1.37	7.60621e-08	0.00131277	0.237945	A2G1F	A2G1F	A4S1G0F	A4S1G0F	A2G1	A2G0	Free	Free
598	10581.2	10579.9	-1.37	6.09536e-08	0.00105201	0.190681	A2G1F	A2G1F	A4S1G0F	A3S1G0F	A3G0	A2G1	Free	Free
599	10581.2	10579.9	-1.37	6.09536e-08	0.00105201	0.190681	A2G1F	A2G1F	A3S1G0F	A4S1G0F	A3G0	A2G1	Free	Free

## Sheet: 96337.0
	Measured Delta Mass	Match Mass	Error	Probability	Sum Norm Prob	Max Norm Prob	Site1	Site2	Site3	Site4	Site5	Site6	Site7	Site8
0	10743.2	10741.9	-1.34	8.45422e-08	0.00140857	0.24729	A2S1G1F	A2G0F	A4G0F	A2G0F	A3G1	A3S1G2	Free	Free
1	10743.2	10741.9	-1.34	7.2596e-08	0.00120953	0.212347	A2S1G1F	A2G0F	A4G0F	A2G0F	A4S1G3	A2G0	Free	Free
2	10743.2	10741.9	-1.34	1.93117e-07	0.00321754	0.564875	A2S1G1F	A2G0F	A3G0F	A4G0F	A2G1	A3S1G2	Free	Free
3	10743.2	10741.9	-1.34	6.07915e-08	0.00101285	0.177818	A2G0F	A2S1G1F	A2G0F	A3G0F	A3G0	A4S1G3	Free	Free
4	10743.2	10741.9	-1.34	1.93117e-07	0.00321754	0.564875	A2S1G1F	A2G0F	A3G0F	A4G0F	A3S1G2	A2G1	Free	Free
5	10743.2	10741.9	-1.34	6.07915e-08	0.00101285	0.177818	A2G0F	A2S1G1F	A2G0F	A3G0F	A4S1G3	A3G0	Free	Free
6	10743.2	10741.9	-1.34	6.80151e-08	0.00113321	0.198947	A3G0F	A2G0F	A3G0F	A2G0F	A3S1G2	A3S1G2	Free	Free
7	10743.2	10741.9	-1.34	1.41802e-07	0.00236258	0.414777	A2G0F	A2G0F	A4G0F	A2G0F	A3S1G2	A3S1G2	Free	Free
8	10743.2	10741.9	-1.34	1.93117e-07	0.00321754	0.564875	A2S1G1F	A2G0F	A4G0F	A3G0F	A2G1	A3S1G2	Free	Free
9	10743.2	10741.9	-1.34	7.81798e-08	0.00130256	0.228679	A2S1G1F	A2G0F	A3G0F	A4S1G0F	A2G1	A3G2	Free	Free
10	10743.2	10741.9	-1.34	9.26282e-08	0.00154329	0.270942	A3G0F	A2S1G1F	A3G0F	A3G0F	A3S1G2	A2G1	Free	Free
11	10743.2	10741.9	-1.34	9.26282e-08	0.00154329	0.270942	A3G0F	A2S1G1F	A3G0F	A3G0F	A2G1	A3S1G2	Free	Free
12	10743.2	10741.9	-1.34	1.93117e-07	0.00321754	0.564875	A2G0F	A2S1G1F	A3G0F	A4G0F	A2G1	A3S1G2	Free	Free
13	10743.2	10741.9	-1.34	1.20407e-07	0.00200612	0.352197	A3G0F	A2S1G1F	A2G0F	A4G0F	A3S1G2	A2G1	Free	Free
14	10743.2	10741.9	-1.34	9.26282e-08	0.00154329	0.270942	A2S1G1F	A3G0F	A3G0F	A3G0F	A3S1G2	A2G1	Free	Free
15	10743.2	10741.9	-1.34	1.20407e-07	0.00200612	0.352197	A3G0F	A2S1G1F	A2G0F	A4G0F	A2G1	A3S1G2	Free	Free
16	10743.2	10741.9	-1.34	6.07915e-08	0.00101285	0.177818	A2G0F	A2S1G1F	A3G0F	A2G0F	A3G0	A4S1G3	Free	Free
17	10743.2	10741.9	-1.34	9.10051e-08	0.00151625	0.266194	A2S1G1F	A2S1G1F	A4G0F	A4G0F	A2G2	A2G0	Free	Free
18	10743.2	10741.9	-1.34	9.10051e-08	0.00151625	0.266194	A2S1G1F	A2S1G1F	A4G0F	A4G0F	A2G0	A2G2	Free	Free
19	10743.2	10741.9	-1.34	6.39078e-08	0.00106478	0.186933	A2G0F	A2G0F	A4S1G1F	A3G0F	A2G1	A3S1G2	Free	Free
20	10743.2	10741.9	-1.34	7.81798e-08	0.00130256	0.228679	A2G0F	A2S1G1F	A3G0F	A4S1G0F	A2G1	A3G2	Free	Free
21	10743.2	10741.9	-1.34	7.2596e-08	0.00120953	0.212347	A2S1G1F	A2G0F	A2G0F	A4G0F	A2G0	A4S1G3	Free	Free
22	10743.2	10741.9	-1.34	6.50375e-08	0.0010836	0.190238	A2G0F	A2S1G1F	A3G0F	A3G0F	A3S1G2	A3G1	Free	Free
23	10743.2	10741.9	-1.34	6.50375e-08	0.0010836	0.190238	A2G0F	A2S1G1F	A3G0F	A3G0F	A3G1	A3S1G2	Free	Free
24	10743.2	10741.9	-1.34	6.07915e-08	0.00101285	0.177818	A2S1G1F	A2G0F	A2G0F	A3G0F	A4S1G3	A3G0	Free	Free
25	10743.2	10741.9	-1.34	1.93117e-07	0.00321754	0.564875	A2G0F	A2S1G1F	A3G0F	A4G0F	A3S1G2	A2G1	Free	Free
26	10743.2	10741.9	-1.34	6.07915e-08	0.00101285	0.177818	A2G0F	A2S1G1F	A3G0F	A2G0F	A4S1G3	A3G0	Free	Free
27	10743.2	10741.9	-1.34	8.45422e-08	0.00140857	0.24729	A2S1G1F	A2G0F	A2G0F	A4G0F	A3G1	A3S1G2	Free	Free
28	10743.2	10741.9	-1.34	8.45422e-08	0.00140857	0.24729	A2S1G1F	A2G0F	A2G0F	A4G0F	A3S1G2	A3G1	Free	Free
29	10743.2	10741.9	-1.34	7.2596e-08	0.00120953	0.212347	A2S1G1F	A2G0F	A2G0F	A4G0F	A4S1G3	A2G0	Free	Free
30	10743.2	10741.9	-1.34	6.07915e-08	0.00101285	0.177818	A2S1G1F	A2G0F	A2G0F	A3G0F	A3G0	A4S1G3	Free	Free
31	10743.2	10741.9	-1.34	6.80151e-08	0.00113321	0.198947	A2G0F	A3G0F	A2G0F	A3G0F	A3S1G2	A3S1G2	Free	Free
32	10743.2	10741.9	-1.34	1.93117e-07	0.00321754	0.564875	A2G0F	A2S1G1F	A4G0F	A3G0F	A2G1	A3S1G2	Free	Free
33	10743.2	10741.9	-1.34	8.45422e-08	0.00140857	0.24729	A2G0F	A2S1G1F	A4G0F	A2G0F	A3G1	A3S1G2	Free	Free
34	10743.2	10741.9	-1.34	6.07915e-08	0.00101285	0.177818	A2S1G1F	A2G0F	A3G0F	A2G0F	A3G0	A4S1G3	Free	Free
35	10743.2	10741.9	-1.34	1.20407e-07	0.00200612	0.352197	A2S1G1F	A3G0F	A2G0F	A4G0F	A3S1G2	A2G1	Free	Free
36	10743.2	10741.9	-1.34	6.07915e-08	0.00101285	0.177818	A2S1G1F	A2G0F	A3G0F	A2G0F	A4S1G3	A3G0	Free	Free
37	10743.2	10741.9	-1.34	7.2596e-08	0.00120953	0.212347	A2G0F	A2S1G1F	A4G0F	A2G0F	A4S1G3	A2G0	Free	Free
38	10743.2	10741.9	-1.34	7.81798e-08	0.00130256	0.228679	A2G0F	A2S1G1F	A4S1G0F	A3G0F	A2G1	A3G2	Free	Free
39	10743.2	10741.9	-1.34	7.2596e-08	0.00120953	0.212347	A2G0F	A2S1G1F	A2G0F	A4G0F	A4S1G3	A2G0	Free	Free
40	10743.2	10741.9	-1.34	6.50375e-08	0.0010836	0.190238	A2S1G1F	A2G0F	A3G0F	A3G0F	A3S1G2	A3G1	Free	Free
41	10743.2	10741.9	-1.34	1.20407e-07	0.00200612	0.352197	A2S1G1F	A3G0F	A4G0F	A2G0F	A2G1	A3S1G2	Free	Free
42	10743.2	10741.9	-1.34	7.2596e-08	0.00120953	0.212347	A2G0F	A2S1G1F	A2G0F	A4G0F	A2G0	A4S1G3	Free	Free
43	10743.2	10741.9	-1.34	6.50375e-08	0.0010836	0.190238	A2S1G1F	A2G0F	A3G0F	A3G0F	A3G1	A3S1G2	Free	Free
44	10743.2	10741.9	-1.34	8.45422e-08	0.00140857	0.24729	A2G0F	A2S1G1F	A2G0F	A4G0F	A3S1G2	A3G1	Free	Free
45	10743.2	10741.9	-1.34	8.45422e-08	0.00140857	0.24729	A2G0F	A2S1G1F	A2G0F	A4G0F	A3G1	A3S1G2	Free	Free
46	10743.2	10741.9	-1.34	1.15869e-07	0.00193052	0.338923	A2S1G1F	A2S1G1F	A4G0F	A2G0F	A3G2	A3G0	Free	Free
47	10743.2	10741.9	-1.34	1.15136e-07	0.0019183	0.336778	A2S1G1F	A2S1G1F	A4G0F	A3G0F	A3G1	A2G1	Free	Free
48	10743.2	10741.9	-1.34	1.09087e-07	0.00181751	0.319084	A2G0F	A2G0F	A3G0F	A3G0F	A3S1G2	A3S1G2	Free	Free
49	10743.2	10741.9	-1.34	7.62071e-08	0.0012697	0.222909	A2S1G1F	A2S1G1F	A4G0F	A3G0F	A2G2	A3G0	Free	Free
50	10743.2	10741.9	-1.34	1.15136e-07	0.0019183	0.336778	A2S1G1F	A2S1G1F	A4G0F	A3G0F	A2G1	A3G1	Free	Free
51	10743.2	10741.9	-1.34	7.62071e-08	0.0012697	0.222909	A2S1G1F	A2S1G1F	A4G0F	A3G0F	A3G0	A2G2	Free	Free
52	10743.2	10741.9	-1.34	1.06446e-07	0.00177351	0.31136	A2S1G1F	A2S1G1F	A4G0F	A3G0F	A2G0	A3G2	Free	Free
53	10743.2	10741.9	-1.34	1.15869e-07	0.00193052	0.338923	A2S1G1F	A2S1G1F	A2G0F	A4G0F	A3G0	A3G2	Free	Free
54	10743.2	10741.9	-1.34	1.06446e-07	0.00177351	0.31136	A2S1G1F	A2S1G1F	A4G0F	A3G0F	A3G2	A2G0	Free	Free
55	10743.2	10741.9	-1.34	1.15869e-07	0.00193052	0.338923	A2S1G1F	A2S1G1F	A2G0F	A4G0F	A3G2	A3G0	Free	Free
56	10743.2	10741.9	-1.34	6.39078e-08	0.00106478	0.186933	A2G0F	A2G0F	A4S1G1F	A3G0F	A3S1G2	A2G1	Free	Free
57	10743.2	10741.9	-1.34	9.26282e-08	0.00154329	0.270942	A2S1G1F	A3G0F	A3G0F	A3G0F	A2G1	A3S1G2	Free	Free
58	10743.2	10741.9	-1.34	1.20407e-07	0.00200612	0.352197	A2S1G1F	A3G0F	A2G0F	A4G0F	A2G1	A3S1G2	Free	Free
59	10743.2	10741.9	-1.34	1.15869e-07	0.00193052	0.338923	A2S1G1F	A2S1G1F	A4G0F	A2G0F	A3G0	A3G2	Free	Free
60	10743.2	10741.9	-1.34	6.80151e-08	0.00113321	0.198947	A2G0F	A3G0F	A3G0F	A2G0F	A3S1G2	A3S1G2	Free	Free
61	10743.2	10741.9	-1.34	7.66791e-08	0.00127756	0.22429	A4S1G1F	A2S1G1F	A4G0F	A2G0F	A2G1	A2G1	Free	Free
62	10743.2	10741.9	-1.34	6.39078e-08	0.00106478	0.186933	A2G0F	A2G0F	A3G0F	A4S1G1F	A2G1	A3S1G2	Free	Free
63	10743.2	10741.9	-1.34	8.91373e-08	0.00148513	0.260731	A2S1G1F	A2S1G1F	A3G0F	A3G0F	A3G0	A3G2	Free	Free
64	10743.2	10741.9	-1.34	7.66791e-08	0.00127756	0.22429	A2S1G1F	A4S1G1F	A4G0F	A2G0F	A2G1	A2G1	Free	Free
65	10743.2	10741.9	-1.34	7.62071e-08	0.0012697	0.222909	A2S1G1F	A2S1G1F	A3G0F	A4G0F	A3G0	A2G2	Free	Free
66	10743.2	10741.9	-1.34	7.62071e-08	0.0012697	0.222909	A2S1G1F	A2S1G1F	A3G0F	A4G0F	A2G2	A3G0	Free	Free
67	10743.2	10741.9	-1.34	1.41802e-07	0.00236258	0.414777	A2G0F	A2G0F	A2G0F	A4G0F	A3S1G2	A3S1G2	Free	Free
68	10743.2	10741.9	-1.34	8.91373e-08	0.00148513	0.260731	A2S1G1F	A2S1G1F	A3G0F	A3G0F	A3G2	A3G0	Free	Free
69	10743.2	10741.9	-1.34	6.80151e-08	0.00113321	0.198947	A3G0F	A2G0F	A2G0F	A3G0F	A3S1G2	A3S1G2	Free	Free
70	10743.2	10741.9	-1.34	1.06446e-07	0.00177351	0.31136	A2S1G1F	A2S1G1F	A3G0F	A4G0F	A2G0	A3G2	Free	Free
71	10743.2	10741.9	-1.34	6.39078e-08	0.00106478	0.186933	A2G0F	A2G0F	A3G0F	A4S1G1F	A3S1G2	A2G1	Free	Free
72	10743.2	10741.9	-1.34	1.06446e-07	0.00177351	0.31136	A2S1G1F	A2S1G1F	A3G0F	A4G0F	A3G2	A2G0	Free	Free
73	10743.2	10741.9	-1.34	7.81798e-08	0.00130256	0.228679	A2S1G1F	A2G0F	A4S1G0F	A3G0F	A2G1	A3G2	Free	Free
74	10743.2	10741.9	-1.34	1.20407e-07	0.00200612	0.352197	A3G0F	A2S1G1F	A4G0F	A2G0F	A2G1	A3S1G2	Free	Free
75	10743.2	10741.9	-1.34	7.48162e-08	0.00124652	0.218841	A2G0F	A2S1G1F	A4G0F	A3S1G0F	A2G1	A3G2	Free	Free
76	10743.2	10741.9	-1.34	6.68391e-08	0.00111362	0.195507	A2S1G1F	A2G0F	A4G0F	A4S1G0F	A2G2	A2G1	Free	Free
77	10743.2	10741.9	-1.34	1.15136e-07	0.0019183	0.336778	A2S1G1F	A2S1G1F	A3G0F	A4G0F	A3G1	A2G1	Free	Free
78	10743.2	10741.9	-1.34	7.48162e-08	0.00124652	0.218841	A2G0F	A2S1G1F	A4G0F	A3S1G0F	A3G2	A2G1	Free	Free
79	10743.2	10741.9	-1.34	1.20407e-07	0.00200612	0.352197	A2S1G1F	A3G0F	A4G0F	A2G0F	A3S1G2	A2G1	Free	Free
80	10743.2	10741.9	-1.34	1.20407e-07	0.00200612	0.352197	A3G0F	A2S1G1F	A4G0F	A2G0F	A3S1G2	A2G1	Free	Free
81	10743.2	10741.9	-1.34	6.68391e-08	0.00111362	0.195507	A2S1G1F	A2G0F	A4G0F	A4S1G0F	A2G1	A2G2	Free	Free
82	10743.2	10741.9	-1.34	1.93117e-07	0.00321754	0.564875	A2G0F	A2S1G1F	A4G0F	A3G0F	A3S1G2	A2G1	Free	Free
83	10743.2	10741.9	-1.34	7.66791e-08	0.00127756	0.22429	A4S1G1F	A2S1G1F	A2G0F	A4G0F	A2G1	A2G1	Free	Free
84	10743.2	10741.9	-1.34	7.48162e-08	0.00124652	0.218841	A2G0F	A2S1G1F	A3S1G0F	A4G0F	A3G2	A2G1	Free	Free
85	10743.2	10741.9	-1.34	8.45422e-08	0.00140857	0.24729	A2G0F	A2S1G1F	A4G0F	A2G0F	A3S1G2	A3G1	Free	Free
86	10743.2	10741.9	-1.34	7.48162e-08	0.00124652	0.218841	A2G0F	A2S1G1F	A3S1G0F	A4G0F	A2G1	A3G2	Free	Free
87	10743.2	10741.9	-1.34	7.81798e-08	0.00130256	0.228679	A2G0F	A2S1G1F	A4S1G0F	A3G0F	A3G2	A2G1	Free	Free
88	10743.2	10741.9	-1.34	1.15136e-07	0.0019183	0.336778	A2S1G1F	A2S1G1F	A3G0F	A4G0F	A2G1	A3G1	Free	Free
89	10743.2	10741.9	-1.34	7.48162e-08	0.00124652	0.218841	A2S1G1F	A2G0F	A3S1G0F	A4G0F	A3G2	A2G1	Free	Free
90	10743.2	10741.9	-1.34	7.48162e-08	0.00124652	0.218841	A2S1G1F	A2G0F	A4G0F	A3S1G0F	A3G2	A2G1	Free	Free
91	10743.2	10741.9	-1.34	1.13136e-07	0.00188498	0.330928	A2G0F	A2S1G1F	A4S1G1F	A4G0F	A2G1	A2G1	Free	Free
92	10743.2	10741.9	-1.34	7.48162e-08	0.00124652	0.218841	A2S1G1F	A2G0F	A3S1G0F	A4G0F	A2G1	A3G2	Free	Free
93	10743.2	10741.9	-1.34	6.68391e-08	0.00111362	0.195507	A2G0F	A2S1G1F	A4S1G0F	A4G0F	A2G2	A2G1	Free	Free
94	10743.2	10741.9	-1.34	6.68391e-08	0.00111362	0.195507	A2G0F	A2S1G1F	A4S1G0F	A4G0F	A2G1	A2G2	Free	Free
95	10743.2	10741.9	-1.34	7.48162e-08	0.00124652	0.218841	A2S1G1F	A2G0F	A4G0F	A3S1G0F	A2G1	A3G2	Free	Free
96	10743.2	10741.9	-1.34	7.2596e-08	0.00120953	0.212347	A2G0F	A2S1G1F	A4G0F	A2G0F	A2G0	A4S1G3	Free	Free
97	10743.2	10741.9	-1.34	1.13136e-07	0.00188498	0.330928	A2S1G1F	A2G0F	A4S1G1F	A4G0F	A2G1	A2G1	Free	Free
98	10743.2	10741.9	-1.34	6.68391e-08	0.00111362	0.195507	A2S1G1F	A2G0F	A4S1G0F	A4G0F	A2G2	A2G1	Free	Free
99	10743.2	10741.9	-1.34	7.2596e-08	0.00120953	0.212347	A2S1G1F	A2G0F	A4G0F	A2G0F	A2G0	A4S1G3	Free	Free
100	10743.2	10741.9	-1.34	6.68391e-08	0.00111362	0.195507	A2G0F	A2S1G1F	A4G0F	A4S1G0F	A2G1	A2G2	Free	Free
101	10743.2	10741.9	-1.34	6.68391e-08	0.00111362	0.195507	A2G0F	A2S1G1F	A4G0F	A4S1G0F	A2G2	A2G1	Free	Free
102	10743.2	10741.9	-1.34	7.66791e-08	0.00127756	0.22429	A2S1G1F	A4S1G1F	A2G0F	A4G0F	A2G1	A2G1	Free	Free
103	10743.2	10741.9	-1.34	1.93117e-07	0.00321754	0.564875	A2S1G1F	A2G0F	A4G0F	A3G0F	A3S1G2	A2G1	Free	Free
104	10743.2	10741.9	-1.34	7.81798e-08	0.00130256	0.228679	A2S1G1F	A2G0F	A3G0F	A4S1G0F	A3G2	A2G1	Free	Free
105	10743.2	10741.9	-1.34	1.13136e-07	0.00188498	0.330928	A2G0F	A2S1G1F	A4G0F	A4S1G1F	A2G1	A2G1	Free	Free
106	10743.2	10741.9	-1.34	1.13136e-07	0.00188498	0.330928	A2S1G1F	A2G0F	A4G0F	A4S1G1F	A2G1	A2G1	Free	Free
107	10743.2	10741.9	-1.34	7.81798e-08	0.00130256	0.228679	A2S1G1F	A2G0F	A4S1G0F	A3G0F	A3G2	A2G1	Free	Free
108	10743.2	10741.9	-1.34	8.45422e-08	0.00140857	0.24729	A2S1G1F	A2G0F	A4G0F	A2G0F	A3S1G2	A3G1	Free	Free
109	10743.2	10741.9	-1.34	6.68391e-08	0.00111362	0.195507	A2S1G1F	A2G0F	A4S1G0F	A4G0F	A2G1	A2G2	Free	Free
110	10743.2	10741.9	-1.34	3.41875e-07	0.00569603	1	A2S1G1F	A2S1G1F	A4G0F	A4G0F	A2G1	A2G1	Free	Free
111	10743.2	10741.9	-1.34	7.81798e-08	0.00130256	0.228679	A2G0F	A2S1G1F	A3G0F	A4S1G0F	A3G2	A2G1	Free	Free
112	10743.2	10741.9	-1.33	6.22052e-08	0.00103641	0.181953	A3G0F	A3S1G2F	A2G0F	A3G0F	A2G0	A3S1G2	Free	Free
113	10743.2	10741.9	-1.33	6.77121e-08	0.00112816	0.198061	A3G0F	A3S1G2F	A2G0F	A2G0F	A3G0	A3S1G2	Free	Free
114	10743.2	10741.9	-1.33	1.39615e-07	0.00232615	0.408381	A2G1F	A2S1G1F	A2G0F	A4G0F	A3G0	A3S1G2	Free	Free
115	10743.2	10741.9	-1.33	1.23621e-07	0.00205966	0.361596	A2S1G1F	A4S1G3F	A2G0F	A4G0F	A2G0	A2G0	Free	Free
116	10743.2	10741.9	-1.33	1.08601e-07	0.00180941	0.317663	A2G0F	A3S1G2F	A2G0F	A3G0F	A3S1G2	A3G0	Free	Free
117	10743.2	10741.9	-1.33	1.28261e-07	0.00213697	0.375168	A2G1F	A2S1G1F	A3G0F	A4G0F	A3S1G2	A2G0	Free	Free
118	10743.2	10741.9	-1.33	7.71626e-08	0.00128562	0.225704	A2G2F	A2S1G1F	A4G0F	A4S1G1F	A2G0	A2G0	Free	Free
119	10743.2	10741.9	-1.33	7.03358e-08	0.00117187	0.205735	A2S1G1F	A2G2F	A2G0F	A4S1G1F	A3G0	A3G0	Free	Free
120	10743.2	10741.9	-1.33	6.77121e-08	0.00112816	0.198061	A3S1G2F	A3G0F	A2G0F	A2G0F	A3S1G2	A3G0	Free	Free
121	10743.2	10741.9	-1.33	6.22052e-08	0.00103641	0.181953	A3S1G2F	A3G0F	A2G0F	A3G0F	A2G0	A3S1G2	Free	Free
122	10743.2	10741.9	-1.33	1.08601e-07	0.00180941	0.317663	A2G0F	A3S1G2F	A3G0F	A2G0F	A3S1G2	A3G0	Free	Free
123	10743.2	10741.9	-1.33	9.26136e-08	0.00154305	0.270899	A2G2F	A2S1G1F	A4G0F	A3G0F	A2S1G1	A3G0	Free	Free
124	10743.2	10741.9	-1.33	6.22052e-08	0.00103641	0.181953	A3G0F	A3S1G2F	A3G0F	A2G0F	A3S1G2	A2G0	Free	Free
125	10743.2	10741.9	-1.33	1.23621e-07	0.00205966	0.361596	A4S1G3F	A2S1G1F	A2G0F	A4G0F	A2G0	A2G0	Free	Free
126	10743.2	10741.9	-1.33	6.08367e-08	0.00101361	0.17795	A2G0F	A2G1F	A4G0F	A3G0F	A2S1G1	A3S1G2	Free	Free
127	10743.2	10741.9	-1.33	1.08601e-07	0.00180941	0.317663	A2G0F	A3S1G2F	A3G0F	A2G0F	A3G0	A3S1G2	Free	Free
128	10743.2	10741.9	-1.33	1.29689e-07	0.00216077	0.379347	A2G0F	A3S1G2F	A2G0F	A4G0F	A3S1G2	A2G0	Free	Free
129	10743.2	10741.9	-1.33	6.08367e-08	0.00101361	0.17795	A2G1F	A2G0F	A4G0F	A3G0F	A2S1G1	A3S1G2	Free	Free
130	10743.2	10741.9	-1.33	6.22052e-08	0.00103641	0.181953	A3S1G2F	A3G0F	A3G0F	A2G0F	A3S1G2	A2G0	Free	Free
131	10743.2	10741.9	-1.33	1.03519e-07	0.00172475	0.302798	A4S1G3F	A2S1G1F	A2G0F	A3G0F	A3G0	A2G0	Free	Free
132	10743.2	10741.9	-1.33	1.08601e-07	0.00180941	0.317663	A3S1G2F	A2G0F	A2G0F	A3G0F	A3S1G2	A3G0	Free	Free
133	10743.2	10741.9	-1.33	6.22052e-08	0.00103641	0.181953	A3S1G2F	A3G0F	A3G0F	A2G0F	A2G0	A3S1G2	Free	Free
134	10743.2	10741.9	-1.33	1.03519e-07	0.00172475	0.302798	A4S1G3F	A2S1G1F	A3G0F	A2G0F	A3G0	A2G0	Free	Free
135	10743.2	10741.9	-1.33	1.07405e-07	0.00178948	0.314164	A2S1G1F	A2G1F	A3G0F	A3G0F	A3S1G2	A3G0	Free	Free
136	10743.2	10741.9	-1.33	1.03519e-07	0.00172475	0.302798	A4S1G3F	A2S1G1F	A2G0F	A3G0F	A2G0	A3G0	Free	Free
137	10743.2	10741.9	-1.33	1.29689e-07	0.00216077	0.379347	A3S1G2F	A2G0F	A2G0F	A4G0F	A2G0	A3S1G2	Free	Free
138	10743.2	10741.9	-1.33	9.97686e-08	0.00166226	0.291828	A3S1G2F	A2G0F	A3G0F	A3G0F	A2G0	A3S1G2	Free	Free
139	10743.2	10741.9	-1.33	6.22052e-08	0.00103641	0.181953	A3G0F	A3S1G2F	A3G0F	A2G0F	A2G0	A3S1G2	Free	Free
140	10743.2	10741.9	-1.33	6.22052e-08	0.00103641	0.181953	A3G0F	A3S1G2F	A2G0F	A3G0F	A3S1G2	A2G0	Free	Free
141	10743.2	10741.9	-1.33	6.22052e-08	0.00103641	0.181953	A3S1G2F	A3G0F	A2G0F	A3G0F	A3S1G2	A2G0	Free	Free
142	10743.2	10741.9	-1.33	1.28261e-07	0.00213697	0.375168	A2S1G1F	A2G1F	A3G0F	A4G0F	A2G0	A3S1G2	Free	Free
143	10743.2	10741.9	-1.33	6.36231e-08	0.00106003	0.186101	A2G0F	A3S1G2F	A4S1G1F	A2G0F	A2G1	A3G0	Free	Free
144	10743.2	10741.9	-1.33	9.51001e-08	0.00158448	0.278172	A4S1G3F	A2S1G1F	A3G0F	A3G0F	A2G0	A2G0	Free	Free
145	10743.2	10741.9	-1.33	1.29689e-07	0.00216077	0.379347	A2G0F	A3S1G2F	A2G0F	A4G0F	A2G0	A3S1G2	Free	Free
146	10743.2	10741.9	-1.33	1.12683e-07	0.00187743	0.329604	A4S1G3F	A2S1G1F	A2G0F	A2G0F	A3G0	A3G0	Free	Free
147	10743.2	10741.9	-1.33	1.03519e-07	0.00172475	0.302798	A4S1G3F	A2S1G1F	A3G0F	A2G0F	A2G0	A3G0	Free	Free
148	10743.2	10741.9	-1.33	1.03519e-07	0.00172475	0.302798	A2S1G1F	A4S1G3F	A2G0F	A3G0F	A2G0	A3G0	Free	Free
149	10743.2	10741.9	-1.33	7.03358e-08	0.00117187	0.205735	A2G2F	A2S1G1F	A2G0F	A4S1G1F	A3G0	A3G0	Free	Free
150	10743.2	10741.9	-1.33	1.03519e-07	0.00172475	0.302798	A2S1G1F	A4S1G3F	A3G0F	A2G0F	A3G0	A2G0	Free	Free
151	10743.2	10741.9	-1.33	1.12683e-07	0.00187743	0.329604	A2S1G1F	A4S1G3F	A2G0F	A2G0F	A3G0	A3G0	Free	Free
152	10743.2	10741.9	-1.33	1.07405e-07	0.00178948	0.314164	A2G1F	A2S1G1F	A3G0F	A3G0F	A3S1G2	A3G0	Free	Free
153	10743.2	10741.9	-1.33	6.46155e-08	0.00107657	0.189003	A2G2F	A2S1G1F	A3G0F	A4S1G1F	A2G0	A3G0	Free	Free
154	10743.2	10741.9	-1.33	7.71626e-08	0.00128562	0.225704	A2S1G1F	A2G2F	A4G0F	A4S1G1F	A2G0	A2G0	Free	Free
155	10743.2	10741.9	-1.33	1.39615e-07	0.00232615	0.408381	A2S1G1F	A2G1F	A2G0F	A4G0F	A3G0	A3S1G2	Free	Free
156	10743.2	10741.9	-1.33	9.97686e-08	0.00166226	0.291828	A2G0F	A3S1G2F	A3G0F	A3G0F	A2G0	A3S1G2	Free	Free
157	10743.2	10741.9	-1.33	1.07405e-07	0.00178948	0.314164	A2G1F	A2S1G1F	A3G0F	A3G0F	A3G0	A3S1G2	Free	Free
158	10743.2	10741.9	-1.33	6.46155e-08	0.00107657	0.189003	A2G2F	A2S1G1F	A3G0F	A4S1G1F	A3G0	A2G0	Free	Free
159	10743.2	10741.9	-1.33	1.39615e-07	0.00232615	0.408381	A2G1F	A2S1G1F	A2G0F	A4G0F	A3S1G2	A3G0	Free	Free
160	10743.2	10741.9	-1.33	6.77121e-08	0.00112816	0.198061	A3G0F	A3S1G2F	A2G0F	A2G0F	A3S1G2	A3G0	Free	Free
161	10743.2	10741.9	-1.33	1.28261e-07	0.00213697	0.375168	A2G1F	A2S1G1F	A3G0F	A4G0F	A2G0	A3S1G2	Free	Free
162	10743.2	10741.9	-1.33	1.08601e-07	0.00180941	0.317663	A3S1G2F	A2G0F	A3G0F	A2G0F	A3S1G2	A3G0	Free	Free
163	10743.2	10741.9	-1.33	6.77121e-08	0.00112816	0.198061	A3S1G2F	A3G0F	A2G0F	A2G0F	A3G0	A3S1G2	Free	Free
164	10743.2	10741.9	-1.33	1.08601e-07	0.00180941	0.317663	A3S1G2F	A2G0F	A2G0F	A3G0F	A3G0	A3S1G2	Free	Free
165	10743.2	10741.9	-1.33	9.26136e-08	0.00154305	0.270899	A2S1G1F	A2G2F	A4G0F	A3G0F	A2S1G1	A3G0	Free	Free
166	10743.2	10741.9	-1.33	9.51001e-08	0.00158448	0.278172	A2S1G1F	A4S1G3F	A3G0F	A3G0F	A2G0	A2G0	Free	Free
167	10743.2	10741.9	-1.33	6.36231e-08	0.00106003	0.186101	A3S1G2F	A2G0F	A4S1G1F	A2G0F	A2G1	A3G0	Free	Free
168	10743.2	10741.9	-1.33	1.03519e-07	0.00172475	0.302798	A2S1G1F	A4S1G3F	A3G0F	A2G0F	A2G0	A3G0	Free	Free
169	10743.2	10741.9	-1.33	9.97686e-08	0.00166226	0.291828	A2G0F	A3S1G2F	A3G0F	A3G0F	A3S1G2	A2G0	Free	Free
170	10743.2	10741.9	-1.33	1.07405e-07	0.00178948	0.314164	A2S1G1F	A2G1F	A3G0F	A3G0F	A3G0	A3S1G2	Free	Free
171	10743.2	10741.9	-1.33	6.29224e-08	0.00104836	0.184051	A2S1G1F	A2G1F	A4S1G1F	A3G0F	A2G1	A3G0	Free	Free
172	10743.2	10741.9	-1.33	6.29224e-08	0.00104836	0.184051	A2G1F	A2S1G1F	A4S1G1F	A3G0F	A2G1	A3G0	Free	Free
173	10743.2	10741.9	-1.33	1.29689e-07	0.00216077	0.379347	A3S1G2F	A2G0F	A2G0F	A4G0F	A3S1G2	A2G0	Free	Free
174	10743.2	10741.9	-1.33	1.03519e-07	0.00172475	0.302798	A2S1G1F	A4S1G3F	A2G0F	A3G0F	A3G0	A2G0	Free	Free
175	10743.2	10741.9	-1.33	9.97686e-08	0.00166226	0.291828	A3S1G2F	A2G0F	A3G0F	A3G0F	A3S1G2	A2G0	Free	Free
176	10743.2	10741.9	-1.33	1.08601e-07	0.00180941	0.317663	A3S1G2F	A2G0F	A3G0F	A2G0F	A3G0	A3S1G2	Free	Free
177	10743.2	10741.9	-1.33	6.46155e-08	0.00107657	0.189003	A2S1G1F	A2G2F	A3G0F	A4S1G1F	A2G0	A3G0	Free	Free
178	10743.2	10741.9	-1.33	1.39615e-07	0.00232615	0.408381	A2S1G1F	A2G1F	A2G0F	A4G0F	A3S1G2	A3G0	Free	Free
179	10743.2	10741.9	-1.33	1.08601e-07	0.00180941	0.317663	A2G0F	A3S1G2F	A2G0F	A3G0F	A3G0	A3S1G2	Free	Free
180	10743.2	10741.9	-1.33	1.28261e-07	0.00213697	0.375168	A2S1G1F	A2G1F	A3G0F	A4G0F	A3S1G2	A2G0	Free	Free
181	10743.2	10741.9	-1.33	6.46155e-08	0.00107657	0.189003	A2S1G1F	A2G2F	A3G0F	A4S1G1F	A3G0	A2G0	Free	Free
182	10743.2	10741.9	-1.33	6.68417e-08	0.00111366	0.195515	A4S1G3F	A2G0F	A3G0F	A3S1G0F	A2G1	A2G0	Free	Free
183	10743.2	10741.9	-1.33	7.73206e-08	0.00128825	0.226166	A3S1G2F	A2S1G1F	A2G0F	A4G0F	A2G0	A3G1	Free	Free
184	10743.2	10741.9	-1.33	9.26136e-08	0.00154305	0.270899	A2S1G1F	A2G2F	A4G0F	A3G0F	A3G0	A2S1G1	Free	Free
185	10743.2	10741.9	-1.33	9.01487e-08	0.00150198	0.263689	A2G1F	A2G0F	A4G0F	A3S1G0F	A3S1G2	A2G1	Free	Free
186	10743.2	10741.9	-1.33	7.75214e-08	0.00129159	0.226753	A2G2F	A2G0F	A3G0F	A3S1G0F	A3S1G2	A3G0	Free	Free
187	10743.2	10741.9	-1.33	7.75214e-08	0.00129159	0.226753	A2G0F	A2G2F	A3S1G0F	A3G0F	A3S1G2	A3G0	Free	Free
188	10743.2	10741.9	-1.33	1.23621e-07	0.00205966	0.361596	A2S1G1F	A4S1G3F	A4G0F	A2G0F	A2G0	A2G0	Free	Free
189	10743.2	10741.9	-1.33	6.47478e-08	0.00107877	0.18939	A3S1G2F	A2S1G1F	A2G0F	A3G0F	A3G1	A3G0	Free	Free
190	10743.2	10741.9	-1.33	1.76621e-07	0.0029427	0.516624	A3S1G2F	A2S1G1F	A3G0F	A4G0F	A2G1	A2G0	Free	Free
191	10743.2	10741.9	-1.33	7.51407e-08	0.00125193	0.21979	A2G1F	A2S1G1F	A4S1G1F	A4G0F	A2G0	A2G1	Free	Free
192	10743.2	10741.9	-1.33	6.68417e-08	0.00111366	0.195515	A4S1G3F	A2G0F	A3G0F	A3S1G0F	A2G0	A2G1	Free	Free
193	10743.2	10741.9	-1.33	8.10319e-08	0.00135008	0.237022	A2S1G1F	A2G0F	A2G0F	A4G1F	A3G0	A3S1G2	Free	Free
194	10743.2	10741.9	-1.33	7.44418e-08	0.00124028	0.217745	A2G0F	A2S1G1F	A3G0F	A4G1F	A2G0	A3S1G2	Free	Free
195	10743.2	10741.9	-1.33	7.20219e-08	0.00119997	0.210667	A2S1G1F	A3G3F	A4S1G0F	A3G0F	A2G0	A2G0	Free	Free
196	10743.2	10741.9	-1.33	8.37748e-08	0.00139578	0.245045	A3S1G2F	A2G0F	A4G0F	A3G0F	A2G1	A2S1G1	Free	Free
197	10743.2	10741.9	-1.33	9.67364e-08	0.00161174	0.282958	A2G2F	A2G0F	A3G0F	A4S1G0F	A2G0	A3S1G2	Free	Free
198	10743.2	10741.9	-1.33	7.83978e-08	0.0013062	0.229317	A3G3F	A2S1G1F	A2G0F	A4S1G0F	A2G0	A3G0	Free	Free
199	10743.2	10741.9	-1.33	7.51407e-08	0.00125193	0.21979	A2G1F	A2S1G1F	A4G0F	A4S1G1F	A2G0	A2G1	Free	Free
200	10743.2	10741.9	-1.33	9.42016e-08	0.00156951	0.275544	A2G1F	A2G0F	A4S1G0F	A3G0F	A3S1G2	A2G1	Free	Free
201	10743.2	10741.9	-1.33	8.10319e-08	0.00135008	0.237022	A2S1G1F	A2G0F	A2G0F	A4G1F	A3S1G2	A3G0	Free	Free
202	10743.2	10741.9	-1.33	7.73206e-08	0.00128825	0.226166	A3S1G2F	A2S1G1F	A2G0F	A4G0F	A3G1	A2G0	Free	Free
203	10743.2	10741.9	-1.33	7.71626e-08	0.00128562	0.225704	A2G2F	A2S1G1F	A4S1G1F	A4G0F	A2G0	A2G0	Free	Free
204	10743.2	10741.9	-1.33	6.7103e-08	0.00111801	0.196279	A3S1G0F	A3S1G2F	A3G0F	A3G0F	A2G1	A2G1	Free	Free
205	10743.2	10741.9	-1.33	1.31784e-07	0.00219568	0.385476	A2S1G1F	A2S1G1F	A4G0F	A4G1F	A2G0	A2G1	Free	Free
206	10743.2	10741.9	-1.33	7.44418e-08	0.00124028	0.217745	A2G0F	A2S1G1F	A3G0F	A4G1F	A3S1G2	A2G0	Free	Free
207	10743.2	10741.9	-1.33	1.71253e-07	0.00285327	0.500922	A2S1G1F	A2G2F	A4G0F	A4S1G0F	A2G1	A2G0	Free	Free
208	10743.2	10741.9	-1.33	9.01487e-08	0.00150198	0.263689	A2G0F	A2G1F	A4G0F	A3S1G0F	A2G1	A3S1G2	Free	Free
209	10743.2	10741.9	-1.33	9.07936e-08	0.00151272	0.265575	A4S1G3F	A2G0F	A2G0F	A4S1G0F	A2G1	A2G0	Free	Free
210	10743.2	10741.9	-1.33	1.92257e-07	0.00320321	0.562359	A3S1G2F	A2S1G1F	A2G0F	A4G0F	A3G0	A2G1	Free	Free
211	10743.2	10741.9	-1.33	1.43406e-07	0.00238931	0.419469	A2G2F	A2S1G1F	A3G0F	A4S1G0F	A2G1	A3G0	Free	Free
212	10743.2	10741.9	-1.33	7.75214e-08	0.00129159	0.226753	A2G0F	A2G2F	A3G0F	A3S1G0F	A3S1G2	A3G0	Free	Free
213	10743.2	10741.9	-1.33	1.92257e-07	0.00320321	0.562359	A2S1G1F	A3S1G2F	A2G0F	A4G0F	A2G1	A3G0	Free	Free
214	10743.2	10741.9	-1.33	7.51407e-08	0.00125193	0.21979	A2S1G1F	A2G1F	A4G0F	A4S1G1F	A2G0	A2G1	Free	Free
215	10743.2	10741.9	-1.33	1.92257e-07	0.00320321	0.562359	A3S1G2F	A2S1G1F	A2G0F	A4G0F	A2G1	A3G0	Free	Free
216	10743.2	10741.9	-1.33	7.73206e-08	0.00128825	0.226166	A3S1G2F	A2S1G1F	A4G0F	A2G0F	A3G1	A2G0	Free	Free
217	10743.2	10741.9	-1.33	1.43406e-07	0.00238931	0.419469	A2G2F	A2S1G1F	A3G0F	A4S1G0F	A3G0	A2G1	Free	Free
218	10743.2	10741.9	-1.33	1.31784e-07	0.00219568	0.385476	A2S1G1F	A2S1G1F	A4G0F	A4G1F	A2G1	A2G0	Free	Free
219	10743.2	10741.9	-1.33	6.278e-08	0.00104599	0.183634	A2S1G1F	A2G2F	A2G0F	A4S1G0F	A3G1	A3G0	Free	Free
220	10743.2	10741.9	-1.33	7.75214e-08	0.00129159	0.226753	A2G2F	A2G0F	A3G0F	A3S1G0F	A3G0	A3S1G2	Free	Free
221	10743.2	10741.9	-1.33	8.08797e-08	0.00134755	0.236577	A3G0F	A3S1G2F	A4S1G0F	A2G0F	A2G1	A2G1	Free	Free
222	10743.2	10741.9	-1.33	6.46155e-08	0.00107657	0.189003	A2S1G1F	A2G2F	A4S1G1F	A3G0F	A3G0	A2G0	Free	Free
223	10743.2	10741.9	-1.33	7.83978e-08	0.0013062	0.229317	A2S1G1F	A3G3F	A4S1G0F	A2G0F	A3G0	A2G0	Free	Free
224	10743.2	10741.9	-1.33	7.83978e-08	0.0013062	0.229317	A2S1G1F	A3G3F	A4S1G0F	A2G0F	A2G0	A3G0	Free	Free
225	10743.2	10741.9	-1.33	9.42016e-08	0.00156951	0.275544	A2G0F	A2G1F	A4S1G0F	A3G0F	A2G1	A3S1G2	Free	Free
226	10743.2	10741.9	-1.33	6.47478e-08	0.00107877	0.18939	A3S1G2F	A2S1G1F	A3G0F	A2G0F	A3G0	A3G1	Free	Free
227	10743.2	10741.9	-1.33	6.50482e-08	0.00108378	0.190269	A2G2F	A3S1G0F	A2G0F	A4G0F	A2G0	A3S1G2	Free	Free
228	10743.2	10741.9	-1.33	9.26136e-08	0.00154305	0.270899	A2G2F	A2S1G1F	A3G0F	A4G0F	A2S1G1	A3G0	Free	Free
229	10743.2	10741.9	-1.33	1.37236e-07	0.00228651	0.401422	A2S1G1F	A2G2F	A3S1G0F	A4G0F	A2G1	A3G0	Free	Free
230	10743.2	10741.9	-1.33	6.33437e-08	0.00105538	0.185283	A3S1G0F	A2G1F	A2G0F	A4G0F	A2G1	A3S1G2	Free	Free
231	10743.2	10741.9	-1.33	1.053e-07	0.00175442	0.308008	A2G0F	A2G2F	A2G0F	A4S1G0F	A3G0	A3S1G2	Free	Free
232	10743.2	10741.9	-1.33	6.61781e-08	0.0011026	0.193574	A2S1G1F	A3G1F	A2G0F	A4G0F	A2G0	A3S1G2	Free	Free
233	10743.2	10741.9	-1.33	7.73206e-08	0.00128825	0.226166	A2S1G1F	A3S1G2F	A2G0F	A4G0F	A3G1	A2G0	Free	Free
234	10743.2	10741.9	-1.33	6.29224e-08	0.00104836	0.184051	A2S1G1F	A2G1F	A3G0F	A4S1G1F	A2G1	A3G0	Free	Free
235	10743.2	10741.9	-1.33	6.46155e-08	0.00107657	0.189003	A2S1G1F	A2G2F	A4S1G1F	A3G0F	A2G0	A3G0	Free	Free
236	10743.2	10741.9	-1.33	7.2759e-08	0.00121225	0.212823	A4S1G3F	A2G0F	A3S1G0F	A2G0F	A2G1	A3G0	Free	Free
237	10743.2	10741.9	-1.33	6.28254e-08	0.00104674	0.183767	A3G3F	A2S1G1F	A2G0F	A3S1G0F	A3G0	A3G0	Free	Free
238	10743.2	10741.9	-1.33	9.25745e-08	0.0015424	0.270785	A2G0F	A2G2F	A3S1G0F	A4G0F	A2G0	A3S1G2	Free	Free
239	10743.2	10741.9	-1.33	1.37236e-07	0.00228651	0.401422	A2S1G1F	A2G2F	A3S1G0F	A4G0F	A3G0	A2G1	Free	Free
240	10743.2	10741.9	-1.33	6.08367e-08	0.00101361	0.17795	A2G0F	A2G1F	A4G0F	A3G0F	A3S1G2	A2S1G1	Free	Free
241	10743.2	10741.9	-1.33	7.51407e-08	0.00125193	0.21979	A2S1G1F	A2G1F	A4G0F	A4S1G1F	A2G1	A2G0	Free	Free
242	10743.2	10741.9	-1.33	7.83978e-08	0.0013062	0.229317	A3G3F	A2S1G1F	A2G0F	A4S1G0F	A3G0	A2G0	Free	Free
243	10743.2	10741.9	-1.33	9.26136e-08	0.00154305	0.270899	A2G2F	A2S1G1F	A3G0F	A4G0F	A3G0	A2S1G1	Free	Free
244	10743.2	10741.9	-1.33	8.69888e-08	0.00144933	0.254446	A2S1G1F	A2S1G1F	A3G1F	A4G0F	A2G1	A3G0	Free	Free
245	10743.2	10741.9	-1.33	7.44418e-08	0.00124028	0.217745	A2S1G1F	A2G0F	A4G1F	A3G0F	A3S1G2	A2G0	Free	Free
246	10743.2	10741.9	-1.33	6.08367e-08	0.00101361	0.17795	A2G1F	A2G0F	A3G0F	A4G0F	A3S1G2	A2S1G1	Free	Free
247	10743.2	10741.9	-1.33	8.10319e-08	0.00135008	0.237022	A2S1G1F	A2G0F	A4G1F	A2G0F	A3G0	A3S1G2	Free	Free
248	10743.2	10741.9	-1.33	8.69888e-08	0.00144933	0.254446	A2S1G1F	A2S1G1F	A3G1F	A4G0F	A3G0	A2G1	Free	Free
249	10743.2	10741.9	-1.33	7.51407e-08	0.00125193	0.21979	A2G1F	A2S1G1F	A4G0F	A4S1G1F	A2G1	A2G0	Free	Free
250	10743.2	10741.9	-1.33	1.39615e-07	0.00232615	0.408381	A2G1F	A2S1G1F	A4G0F	A2G0F	A3S1G2	A3G0	Free	Free
251	10743.2	10741.9	-1.33	6.03147e-08	0.00100491	0.176423	A3G0F	A2G2F	A4S1G0F	A2G0F	A3S1G2	A2G0	Free	Free
252	10743.2	10741.9	-1.33	6.50482e-08	0.00108378	0.190269	A2G2F	A3S1G0F	A2G0F	A4G0F	A3S1G2	A2G0	Free	Free
253	10743.2	10741.9	-1.33	1.28261e-07	0.00213697	0.375168	A2S1G1F	A2G1F	A4G0F	A3G0F	A2G0	A3S1G2	Free	Free
254	10743.2	10741.9	-1.33	9.42016e-08	0.00156951	0.275544	A2G1F	A2G0F	A4S1G0F	A3G0F	A2G1	A3S1G2	Free	Free
255	10743.2	10741.9	-1.33	7.2759e-08	0.00121225	0.212823	A4S1G3F	A2G0F	A3S1G0F	A2G0F	A3G0	A2G1	Free	Free
256	10743.2	10741.9	-1.33	7.20219e-08	0.00119997	0.210667	A2S1G1F	A3G3F	A3G0F	A4S1G0F	A2G0	A2G0	Free	Free
257	10743.2	10741.9	-1.33	8.08797e-08	0.00134755	0.236577	A3S1G2F	A3G0F	A2G0F	A4S1G0F	A2G1	A2G1	Free	Free
258	10743.2	10741.9	-1.33	1.31784e-07	0.00219568	0.385476	A2S1G1F	A2S1G1F	A4G1F	A4G0F	A2G1	A2G0	Free	Free
259	10743.2	10741.9	-1.33	8.08797e-08	0.00134755	0.236577	A3G0F	A3S1G2F	A2G0F	A4S1G0F	A2G1	A2G1	Free	Free
260	10743.2	10741.9	-1.33	6.68417e-08	0.00111366	0.195515	A4S1G3F	A2G0F	A3S1G0F	A3G0F	A2G1	A2G0	Free	Free
261	10743.2	10741.9	-1.33	6.03147e-08	0.00100491	0.176423	A2G2F	A3G0F	A4S1G0F	A2G0F	A3S1G2	A2G0	Free	Free
262	10743.2	10741.9	-1.33	1.10597e-07	0.00184268	0.323502	A2S1G1F	A2G2F	A4G0F	A4G0F	A2G0	A2S1G1	Free	Free
263	10743.2	10741.9	-1.33	7.44418e-08	0.00124028	0.217745	A2G0F	A2S1G1F	A4G1F	A3G0F	A3S1G2	A2G0	Free	Free
264	10743.2	10741.9	-1.33	1.47901e-07	0.0024642	0.432618	A3S1G2F	A2S1G1F	A3G0F	A3G0F	A2G1	A3G0	Free	Free
265	10743.2	10741.9	-1.33	7.44418e-08	0.00124028	0.217745	A2S1G1F	A2G0F	A3G0F	A4G1F	A2G0	A3S1G2	Free	Free
266	10743.2	10741.9	-1.33	1.2972e-07	0.00216128	0.379436	A3S1G2F	A2G0F	A4S1G0F	A3G0F	A2G1	A2G1	Free	Free
267	10743.2	10741.9	-1.33	6.03147e-08	0.00100491	0.176423	A3G0F	A2G2F	A2G0F	A4S1G0F	A2G0	A3S1G2	Free	Free
268	10743.2	10741.9	-1.33	1.053e-07	0.00175442	0.308008	A2G0F	A2G2F	A4S1G0F	A2G0F	A3S1G2	A3G0	Free	Free
269	10743.2	10741.9	-1.33	7.44418e-08	0.00124028	0.217745	A2S1G1F	A2G0F	A3G0F	A4G1F	A3S1G2	A2G0	Free	Free
270	10743.2	10741.9	-1.33	1.47901e-07	0.0024642	0.432618	A3S1G2F	A2S1G1F	A3G0F	A3G0F	A3G0	A2G1	Free	Free
271	10743.2	10741.9	-1.33	6.47478e-08	0.00107877	0.18939	A2S1G1F	A3S1G2F	A3G0F	A2G0F	A3G1	A3G0	Free	Free
272	10743.2	10741.9	-1.33	9.26136e-08	0.00154305	0.270899	A2S1G1F	A2G2F	A3G0F	A4G0F	A2S1G1	A3G0	Free	Free
273	10743.2	10741.9	-1.33	8.08797e-08	0.00134755	0.236577	A3S1G2F	A3G0F	A4S1G0F	A2G0F	A2G1	A2G1	Free	Free
274	10743.2	10741.9	-1.33	7.44418e-08	0.00124028	0.217745	A2G0F	A2S1G1F	A4G1F	A3G0F	A2G0	A3S1G2	Free	Free
275	10743.2	10741.9	-1.33	6.03147e-08	0.00100491	0.176423	A3G0F	A2G2F	A2G0F	A4S1G0F	A3S1G2	A2G0	Free	Free
276	10743.2	10741.9	-1.33	6.50482e-08	0.00108378	0.190269	A3S1G0F	A2G2F	A2G0F	A4G0F	A3S1G2	A2G0	Free	Free
277	10743.2	10741.9	-1.33	1.71253e-07	0.00285327	0.500922	A2S1G1F	A2G2F	A4S1G0F	A4G0F	A2G0	A2G1	Free	Free
278	10743.2	10741.9	-1.33	9.67364e-08	0.00161174	0.282958	A2G0F	A2G2F	A4S1G0F	A3G0F	A2G0	A3S1G2	Free	Free
279	10743.2	10741.9	-1.33	1.37236e-07	0.00228651	0.401422	A2G2F	A2S1G1F	A4G0F	A3S1G0F	A3G0	A2G1	Free	Free
280	10743.2	10741.9	-1.33	1.71253e-07	0.00285327	0.500922	A2G2F	A2S1G1F	A4G0F	A4S1G0F	A2G1	A2G0	Free	Free
281	10743.2	10741.9	-1.33	9.01487e-08	0.00150198	0.263689	A2G0F	A2G1F	A3S1G0F	A4G0F	A2G1	A3S1G2	Free	Free
282	10743.2	10741.9	-1.33	9.01487e-08	0.00150198	0.263689	A2G1F	A2G0F	A4G0F	A3S1G0F	A2G1	A3S1G2	Free	Free
283	10743.2	10741.9	-1.33	1.10356e-07	0.00183865	0.322795	A2S1G1F	A2S1G1F	A4G1F	A3G0F	A2G1	A3G0	Free	Free
284	10743.2	10741.9	-1.33	1.37236e-07	0.00228651	0.401422	A2S1G1F	A2G2F	A4G0F	A3S1G0F	A2G1	A3G0	Free	Free
285	10743.2	10741.9	-1.33	6.03147e-08	0.00100491	0.176423	A2G2F	A3G0F	A4S1G0F	A2G0F	A2G0	A3S1G2	Free	Free
286	10743.2	10741.9	-1.33	1.71253e-07	0.00285327	0.500922	A2G2F	A2S1G1F	A4G0F	A4S1G0F	A2G0	A2G1	Free	Free
287	10743.2	10741.9	-1.33	6.68417e-08	0.00111366	0.195515	A4S1G3F	A2G0F	A3S1G0F	A3G0F	A2G0	A2G1	Free	Free
288	10743.2	10741.9	-1.33	7.2759e-08	0.00121225	0.212823	A4S1G3F	A2G0F	A2G0F	A3S1G0F	A2G1	A3G0	Free	Free
289	10743.2	10741.9	-1.33	1.10356e-07	0.00183865	0.322795	A2S1G1F	A2S1G1F	A4G1F	A3G0F	A3G0	A2G1	Free	Free
290	10743.2	10741.9	-1.33	6.33437e-08	0.00105538	0.185283	A2G1F	A3S1G0F	A4G0F	A2G0F	A2G1	A3S1G2	Free	Free
291	10743.2	10741.9	-1.33	1.39615e-07	0.00232615	0.408381	A2S1G1F	A2G1F	A4G0F	A2G0F	A3S1G2	A3G0	Free	Free
292	10743.2	10741.9	-1.33	7.2759e-08	0.00121225	0.212823	A4S1G3F	A2G0F	A2G0F	A3S1G0F	A3G0	A2G1	Free	Free
293	10743.2	10741.9	-1.33	1.43406e-07	0.00238931	0.419469	A2S1G1F	A2G2F	A3G0F	A4S1G0F	A2G1	A3G0	Free	Free
294	10743.2	10741.9	-1.33	1.71253e-07	0.00285327	0.500922	A2S1G1F	A2G2F	A4S1G0F	A4G0F	A2G1	A2G0	Free	Free
295	10743.2	10741.9	-1.33	9.67364e-08	0.00161174	0.282958	A2G0F	A2G2F	A3G0F	A4S1G0F	A3S1G2	A2G0	Free	Free
296	10743.2	10741.9	-1.33	6.47478e-08	0.00107877	0.18939	A3S1G2F	A2S1G1F	A3G0F	A2G0F	A3G1	A3G0	Free	Free
297	10743.2	10741.9	-1.33	1.37236e-07	0.00228651	0.401422	A2G2F	A2S1G1F	A4G0F	A3S1G0F	A2G1	A3G0	Free	Free
298	10743.2	10741.9	-1.33	6.50482e-08	0.00108378	0.190269	A3S1G0F	A2G2F	A2G0F	A4G0F	A2G0	A3S1G2	Free	Free
299	10743.2	10741.9	-1.33	7.71626e-08	0.00128562	0.225704	A2S1G1F	A2G2F	A4S1G1F	A4G0F	A2G0	A2G0	Free	Free
300	10743.2	10741.9	-1.33	6.47478e-08	0.00107877	0.18939	A2S1G1F	A3S1G2F	A3G0F	A2G0F	A3G0	A3G1	Free	Free
301	10743.2	10741.9	-1.33	1.053e-07	0.00175442	0.308008	A2G0F	A2G2F	A4S1G0F	A2G0F	A3G0	A3S1G2	Free	Free
302	10743.2	10741.9	-1.33	1.43406e-07	0.00238931	0.419469	A2S1G1F	A2G2F	A3G0F	A4S1G0F	A3G0	A2G1	Free	Free
303	10743.2	10741.9	-1.33	1.31784e-07	0.00219568	0.385476	A2S1G1F	A2S1G1F	A4G1F	A4G0F	A2G0	A2G1	Free	Free
304	10743.2	10741.9	-1.33	8.72271e-08	0.0014533	0.255143	A3S1G0F	A3S1G2F	A4G0F	A2G0F	A2G1	A2G1	Free	Free
305	10743.2	10741.9	-1.33	1.28261e-07	0.00213697	0.375168	A2G1F	A2S1G1F	A4G0F	A3G0F	A2G0	A3S1G2	Free	Free
306	10743.2	10741.9	-1.33	9.42016e-08	0.00156951	0.275544	A2G0F	A2G1F	A3G0F	A4S1G0F	A3S1G2	A2G1	Free	Free
307	10743.2	10741.9	-1.33	1.28261e-07	0.00213697	0.375168	A2G1F	A2S1G1F	A4G0F	A3G0F	A3S1G2	A2G0	Free	Free
308	10743.2	10741.9	-1.33	1.43406e-07	0.00238931	0.419469	A2G2F	A2S1G1F	A4S1G0F	A3G0F	A2G1	A3G0	Free	Free
309	10743.2	10741.9	-1.33	1.43406e-07	0.00238931	0.419469	A2G2F	A2S1G1F	A4S1G0F	A3G0F	A3G0	A2G1	Free	Free
310	10743.2	10741.9	-1.33	9.42016e-08	0.00156951	0.275544	A2G0F	A2G1F	A3G0F	A4S1G0F	A2G1	A3S1G2	Free	Free
311	10743.2	10741.9	-1.33	1.71253e-07	0.00285327	0.500922	A2G2F	A2S1G1F	A4S1G0F	A4G0F	A2G0	A2G1	Free	Free
312	10743.2	10741.9	-1.33	1.76621e-07	0.0029427	0.516624	A3S1G2F	A2S1G1F	A3G0F	A4G0F	A2G0	A2G1	Free	Free
313	10743.2	10741.9	-1.33	6.08367e-08	0.00101361	0.17795	A2G1F	A2G0F	A3G0F	A4G0F	A2S1G1	A3S1G2	Free	Free
314	10743.2	10741.9	-1.33	1.71253e-07	0.00285327	0.500922	A2G2F	A2S1G1F	A4S1G0F	A4G0F	A2G1	A2G0	Free	Free
315	10743.2	10741.9	-1.33	6.03147e-08	0.00100491	0.176423	A2G2F	A3G0F	A2G0F	A4S1G0F	A3S1G2	A2G0	Free	Free
316	10743.2	10741.9	-1.33	9.26136e-08	0.00154305	0.270899	A2S1G1F	A2G2F	A3G0F	A4G0F	A3G0	A2S1G1	Free	Free
317	10743.2	10741.9	-1.33	6.278e-08	0.00104599	0.183634	A2G2F	A2S1G1F	A4S1G0F	A2G0F	A3G1	A3G0	Free	Free
318	10743.2	10741.9	-1.33	8.10319e-08	0.00135008	0.237022	A2G0F	A2S1G1F	A2G0F	A4G1F	A3G0	A3S1G2	Free	Free
319	10743.2	10741.9	-1.33	6.03147e-08	0.00100491	0.176423	A2G2F	A3G0F	A2G0F	A4S1G0F	A2G0	A3S1G2	Free	Free
320	10743.2	10741.9	-1.33	6.278e-08	0.00104599	0.183634	A2G2F	A2S1G1F	A4S1G0F	A2G0F	A3G0	A3G1	Free	Free
321	10743.2	10741.9	-1.33	7.75214e-08	0.00129159	0.226753	A2G0F	A2G2F	A3S1G0F	A3G0F	A3G0	A3S1G2	Free	Free
322	10743.2	10741.9	-1.33	7.03358e-08	0.00117187	0.205735	A2G2F	A2S1G1F	A4S1G1F	A2G0F	A3G0	A3G0	Free	Free
323	10743.2	10741.9	-1.33	6.278e-08	0.00104599	0.183634	A2S1G1F	A2G2F	A2G0F	A4S1G0F	A3G0	A3G1	Free	Free
324	10743.2	10741.9	-1.33	6.29224e-08	0.00104836	0.184051	A2G1F	A2S1G1F	A4S1G1F	A3G0F	A3G0	A2G1	Free	Free
325	10743.2	10741.9	-1.33	6.89233e-08	0.00114834	0.201604	A2S1G1F	A3G3F	A4G0F	A3S1G0F	A2G0	A2G0	Free	Free
326	10743.2	10741.9	-1.33	1.37236e-07	0.00228651	0.401422	A2S1G1F	A2G2F	A4G0F	A3S1G0F	A3G0	A2G1	Free	Free
327	10743.2	10741.9	-1.33	6.47478e-08	0.00107877	0.18939	A2S1G1F	A3S1G2F	A2G0F	A3G0F	A3G0	A3G1	Free	Free
328	10743.2	10741.9	-1.33	1.39615e-07	0.00232615	0.408381	A2S1G1F	A2G1F	A4G0F	A2G0F	A3G0	A3S1G2	Free	Free
329	10743.2	10741.9	-1.33	1.76621e-07	0.0029427	0.516624	A2S1G1F	A3S1G2F	A3G0F	A4G0F	A2G1	A2G0	Free	Free
330	10743.2	10741.9	-1.33	6.46155e-08	0.00107657	0.189003	A2G2F	A2S1G1F	A4S1G1F	A3G0F	A3G0	A2G0	Free	Free
331	10743.2	10741.9	-1.33	6.46155e-08	0.00107657	0.189003	A2G2F	A2S1G1F	A4S1G1F	A3G0F	A2G0	A3G0	Free	Free
332	10743.2	10741.9	-1.33	9.07936e-08	0.00151272	0.265575	A4S1G3F	A2G0F	A2G0F	A4S1G0F	A2G0	A2G1	Free	Free
333	10743.2	10741.9	-1.33	8.10319e-08	0.00135008	0.237022	A2G0F	A2S1G1F	A2G0F	A4G1F	A3S1G2	A3G0	Free	Free
334	10743.2	10741.9	-1.33	1.76621e-07	0.0029427	0.516624	A2S1G1F	A3S1G2F	A3G0F	A4G0F	A2G0	A2G1	Free	Free
335	10743.2	10741.9	-1.33	1.71253e-07	0.00285327	0.500922	A2S1G1F	A2G2F	A4G0F	A4S1G0F	A2G0	A2G1	Free	Free
336	10743.2	10741.9	-1.33	1.47901e-07	0.0024642	0.432618	A2S1G1F	A3S1G2F	A3G0F	A3G0F	A3G0	A2G1	Free	Free
337	10743.2	10741.9	-1.33	8.10319e-08	0.00135008	0.237022	A2G0F	A2S1G1F	A4G1F	A2G0F	A3G0	A3S1G2	Free	Free
338	10743.2	10741.9	-1.33	1.47901e-07	0.0024642	0.432618	A2S1G1F	A3S1G2F	A3G0F	A3G0F	A2G1	A3G0	Free	Free
339	10743.2	10741.9	-1.33	1.10597e-07	0.00184268	0.323502	A2G2F	A2S1G1F	A4G0F	A4G0F	A2G0	A2S1G1	Free	Free
340	10743.2	10741.9	-1.33	1.37236e-07	0.00228651	0.401422	A2G2F	A2S1G1F	A3S1G0F	A4G0F	A2G1	A3G0	Free	Free
341	10743.2	10741.9	-1.33	1.37236e-07	0.00228651	0.401422	A2G2F	A2S1G1F	A3S1G0F	A4G0F	A3G0	A2G1	Free	Free
342	10743.2	10741.9	-1.33	1.10597e-07	0.00184268	0.323502	A2G2F	A2S1G1F	A4G0F	A4G0F	A2S1G1	A2G0	Free	Free
343	10743.2	10741.9	-1.33	1.053e-07	0.00175442	0.308008	A2G2F	A2G0F	A2G0F	A4S1G0F	A3G0	A3S1G2	Free	Free
344	10743.2	10741.9	-1.33	8.72271e-08	0.0014533	0.255143	A3S1G2F	A3S1G0F	A4G0F	A2G0F	A2G1	A2G1	Free	Free
345	10743.2	10741.9	-1.33	8.37748e-08	0.00139578	0.245045	A3S1G2F	A2G0F	A4G0F	A3G0F	A2S1G1	A2G1	Free	Free
346	10743.2	10741.9	-1.33	1.2972e-07	0.00216128	0.379436	A2G0F	A3S1G2F	A4S1G0F	A3G0F	A2G1	A2G1	Free	Free
347	10743.2	10741.9	-1.33	9.67364e-08	0.00161174	0.282958	A2G0F	A2G2F	A4S1G0F	A3G0F	A3S1G2	A2G0	Free	Free
348	10743.2	10741.9	-1.33	1.053e-07	0.00175442	0.308008	A2G2F	A2G0F	A2G0F	A4S1G0F	A3S1G2	A3G0	Free	Free
349	10743.2	10741.9	-1.33	1.92257e-07	0.00320321	0.562359	A3S1G2F	A2S1G1F	A4G0F	A2G0F	A2G1	A3G0	Free	Free
350	10743.2	10741.9	-1.33	8.10319e-08	0.00135008	0.237022	A2G0F	A2S1G1F	A4G1F	A2G0F	A3S1G2	A3G0	Free	Free
351	10743.2	10741.9	-1.33	6.33437e-08	0.00105538	0.185283	A3S1G0F	A2G1F	A2G0F	A4G0F	A3S1G2	A2G1	Free	Free
352	10743.2	10741.9	-1.33	6.36231e-08	0.00106003	0.186101	A3S1G2F	A2G0F	A4S1G1F	A2G0F	A3G0	A2G1	Free	Free
353	10743.2	10741.9	-1.33	6.36231e-08	0.00106003	0.186101	A3S1G2F	A2G0F	A2G0F	A4S1G1F	A3G0	A2G1	Free	Free
354	10743.2	10741.9	-1.33	9.26136e-08	0.00154305	0.270899	A2G2F	A2S1G1F	A4G0F	A3G0F	A3G0	A2S1G1	Free	Free
355	10743.2	10741.9	-1.33	9.67364e-08	0.00161174	0.282958	A2G0F	A2G2F	A3G0F	A4S1G0F	A2G0	A3S1G2	Free	Free
356	10743.2	10741.9	-1.33	6.36231e-08	0.00106003	0.186101	A3S1G2F	A2G0F	A2G0F	A4S1G1F	A2G1	A3G0	Free	Free
357	10743.2	10741.9	-1.33	1.10597e-07	0.00184268	0.323502	A2S1G1F	A2G2F	A4G0F	A4G0F	A2S1G1	A2G0	Free	Free
358	10743.2	10741.9	-1.33	6.50482e-08	0.00108378	0.190269	A3S1G0F	A2G2F	A4G0F	A2G0F	A2G0	A3S1G2	Free	Free
359	10743.2	10741.9	-1.33	9.25745e-08	0.0015424	0.270785	A2G2F	A2G0F	A3S1G0F	A4G0F	A3S1G2	A2G0	Free	Free
360	10743.2	10741.9	-1.33	6.08367e-08	0.00101361	0.17795	A2G0F	A2G1F	A3G0F	A4G0F	A2S1G1	A3S1G2	Free	Free
361	10743.2	10741.9	-1.33	8.37748e-08	0.00139578	0.245045	A2G0F	A3S1G2F	A3G0F	A4G0F	A2S1G1	A2G1	Free	Free
362	10743.2	10741.9	-1.33	6.33437e-08	0.00105538	0.185283	A3S1G0F	A2G1F	A4G0F	A2G0F	A2G1	A3S1G2	Free	Free
363	10743.2	10741.9	-1.33	1.23621e-07	0.00205966	0.361596	A4S1G3F	A2S1G1F	A4G0F	A2G0F	A2G0	A2G0	Free	Free
364	10743.2	10741.9	-1.33	1.29689e-07	0.00216077	0.379347	A2G0F	A3S1G2F	A4G0F	A2G0F	A3S1G2	A2G0	Free	Free
365	10743.2	10741.9	-1.33	6.03147e-08	0.00100491	0.176423	A3G0F	A2G2F	A4S1G0F	A2G0F	A2G0	A3S1G2	Free	Free
366	10743.2	10741.9	-1.33	6.68417e-08	0.00111366	0.195515	A2G0F	A4S1G3F	A3S1G0F	A3G0F	A2G0	A2G1	Free	Free
367	10743.2	10741.9	-1.33	9.25745e-08	0.0015424	0.270785	A2G2F	A2G0F	A3S1G0F	A4G0F	A2G0	A3S1G2	Free	Free
368	10743.2	10741.9	-1.33	1.39615e-07	0.00232615	0.408381	A2G1F	A2S1G1F	A4G0F	A2G0F	A3G0	A3S1G2	Free	Free
369	10743.2	10741.9	-1.33	9.01487e-08	0.00150198	0.263689	A2G1F	A2G0F	A3S1G0F	A4G0F	A3S1G2	A2G1	Free	Free
370	10743.2	10741.9	-1.33	6.29224e-08	0.00104836	0.184051	A2S1G1F	A2G1F	A4S1G1F	A3G0F	A3G0	A2G1	Free	Free
371	10743.2	10741.9	-1.33	9.07936e-08	0.00151272	0.265575	A4S1G3F	A2G0F	A4S1G0F	A2G0F	A2G1	A2G0	Free	Free
372	10743.2	10741.9	-1.33	8.37748e-08	0.00139578	0.245045	A3S1G2F	A2G0F	A3G0F	A4G0F	A2S1G1	A2G1	Free	Free
373	10743.2	10741.9	-1.33	9.07936e-08	0.00151272	0.265575	A2G0F	A4S1G3F	A2G0F	A4S1G0F	A2G0	A2G1	Free	Free
374	10743.2	10741.9	-1.33	6.47478e-08	0.00107877	0.18939	A2S1G1F	A3S1G2F	A2G0F	A3G0F	A3G1	A3G0	Free	Free
375	10743.2	10741.9	-1.33	9.01487e-08	0.00150198	0.263689	A2G1F	A2G0F	A3S1G0F	A4G0F	A2G1	A3S1G2	Free	Free
376	10743.2	10741.9	-1.33	6.61781e-08	0.0011026	0.193574	A3G1F	A2S1G1F	A2G0F	A4G0F	A2G0	A3S1G2	Free	Free
377	10743.2	10741.9	-1.33	6.89233e-08	0.00114834	0.201604	A3G3F	A2S1G1F	A3S1G0F	A4G0F	A2G0	A2G0	Free	Free
378	10743.2	10741.9	-1.33	6.50482e-08	0.00108378	0.190269	A2G2F	A3S1G0F	A4G0F	A2G0F	A3S1G2	A2G0	Free	Free
379	10743.2	10741.9	-1.33	9.42016e-08	0.00156951	0.275544	A2G1F	A2G0F	A3G0F	A4S1G0F	A3S1G2	A2G1	Free	Free
380	10743.2	10741.9	-1.33	9.07936e-08	0.00151272	0.265575	A2G0F	A4S1G3F	A4S1G0F	A2G0F	A2G1	A2G0	Free	Free
381	10743.2	10741.9	-1.33	8.37748e-08	0.00139578	0.245045	A2G0F	A3S1G2F	A4G0F	A3G0F	A2G1	A2S1G1	Free	Free
382	10743.2	10741.9	-1.33	9.07936e-08	0.00151272	0.265575	A2G0F	A4S1G3F	A2G0F	A4S1G0F	A2G1	A2G0	Free	Free
383	10743.2	10741.9	-1.33	8.37748e-08	0.00139578	0.245045	A2G0F	A3S1G2F	A4G0F	A3G0F	A2S1G1	A2G1	Free	Free
384	10743.2	10741.9	-1.33	6.08367e-08	0.00101361	0.17795	A2G0F	A2G1F	A3G0F	A4G0F	A3S1G2	A2S1G1	Free	Free
385	10743.2	10741.9	-1.33	6.89233e-08	0.00114834	0.201604	A3G3F	A2S1G1F	A4G0F	A3S1G0F	A2G0	A2G0	Free	Free
386	10743.2	10741.9	-1.33	6.61938e-08	0.00110286	0.19362	A2S1G1F	A3G1F	A4S1G0F	A3G0F	A2G1	A2G1	Free	Free
387	10743.2	10741.9	-1.33	6.50482e-08	0.00108378	0.190269	A2G2F	A3S1G0F	A4G0F	A2G0F	A2G0	A3S1G2	Free	Free
388	10743.2	10741.9	-1.33	8.37748e-08	0.00139578	0.245045	A2G0F	A3S1G2F	A3G0F	A4G0F	A2G1	A2S1G1	Free	Free
389	10743.2	10741.9	-1.33	6.28254e-08	0.00104674	0.183767	A3G3F	A2S1G1F	A3S1G0F	A2G0F	A3G0	A3G0	Free	Free
390	10743.2	10741.9	-1.33	9.25745e-08	0.0015424	0.270785	A2G2F	A2G0F	A4G0F	A3S1G0F	A2G0	A3S1G2	Free	Free
391	10743.2	10741.9	-1.33	7.03358e-08	0.00117187	0.205735	A2S1G1F	A2G2F	A4S1G1F	A2G0F	A3G0	A3G0	Free	Free
392	10743.2	10741.9	-1.33	6.36231e-08	0.00106003	0.186101	A2G0F	A3S1G2F	A4S1G1F	A2G0F	A3G0	A2G1	Free	Free
393	10743.2	10741.9	-1.33	6.68417e-08	0.00111366	0.195515	A2G0F	A4S1G3F	A3S1G0F	A3G0F	A2G1	A2G0	Free	Free
394	10743.2	10741.9	-1.33	7.2759e-08	0.00121225	0.212823	A2G0F	A4S1G3F	A3S1G0F	A2G0F	A3G0	A2G1	Free	Free
395	10743.2	10741.9	-1.33	1.10356e-07	0.00183865	0.322795	A2S1G1F	A2S1G1F	A3G0F	A4G1F	A2G1	A3G0	Free	Free
396	10743.2	10741.9	-1.33	6.29224e-08	0.00104836	0.184051	A2G1F	A2S1G1F	A3G0F	A4S1G1F	A3G0	A2G1	Free	Free
397	10743.2	10741.9	-1.33	9.42016e-08	0.00156951	0.275544	A2G0F	A2G1F	A4S1G0F	A3G0F	A3S1G2	A2G1	Free	Free
398	10743.2	10741.9	-1.33	6.29224e-08	0.00104836	0.184051	A2G1F	A2S1G1F	A3G0F	A4S1G1F	A2G1	A3G0	Free	Free
399	10743.2	10741.9	-1.33	1.92257e-07	0.00320321	0.562359	A2S1G1F	A3S1G2F	A4G0F	A2G0F	A2G1	A3G0	Free	Free
400	10743.2	10741.9	-1.33	7.44418e-08	0.00124028	0.217745	A2S1G1F	A2G0F	A4G1F	A3G0F	A2G0	A3S1G2	Free	Free
401	10743.2	10741.9	-1.33	1.10356e-07	0.00183865	0.322795	A2S1G1F	A2S1G1F	A3G0F	A4G1F	A3G0	A2G1	Free	Free
402	10743.2	10741.9	-1.33	7.2759e-08	0.00121225	0.212823	A2G0F	A4S1G3F	A2G0F	A3S1G0F	A2G1	A3G0	Free	Free
403	10743.2	10741.9	-1.33	6.61781e-08	0.0011026	0.193574	A3G1F	A2S1G1F	A4G0F	A2G0F	A3S1G2	A2G0	Free	Free
404	10743.2	10741.9	-1.33	6.89233e-08	0.00114834	0.201604	A2S1G1F	A3G3F	A3S1G0F	A4G0F	A2G0	A2G0	Free	Free
405	10743.2	10741.9	-1.33	7.73206e-08	0.00128825	0.226166	A2S1G1F	A3S1G2F	A4G0F	A2G0F	A3G1	A2G0	Free	Free
406	10743.2	10741.9	-1.33	6.7103e-08	0.00111801	0.196279	A3S1G2F	A3S1G0F	A3G0F	A3G0F	A2G1	A2G1	Free	Free
407	10743.2	10741.9	-1.33	6.33437e-08	0.00105538	0.185283	A2G1F	A3S1G0F	A2G0F	A4G0F	A2G1	A3S1G2	Free	Free
408	10743.2	10741.9	-1.33	1.76621e-07	0.0029427	0.516624	A3S1G2F	A2S1G1F	A4G0F	A3G0F	A2G1	A2G0	Free	Free
409	10743.2	10741.9	-1.33	7.2759e-08	0.00121225	0.212823	A2G0F	A4S1G3F	A2G0F	A3S1G0F	A3G0	A2G1	Free	Free
410	10743.2	10741.9	-1.33	9.42016e-08	0.00156951	0.275544	A2G1F	A2G0F	A3G0F	A4S1G0F	A2G1	A3S1G2	Free	Free
411	10743.2	10741.9	-1.33	1.43406e-07	0.00238931	0.419469	A2S1G1F	A2G2F	A4S1G0F	A3G0F	A2G1	A3G0	Free	Free
412	10743.2	10741.9	-1.33	1.29689e-07	0.00216077	0.379347	A3S1G2F	A2G0F	A4G0F	A2G0F	A2G0	A3S1G2	Free	Free
413	10743.2	10741.9	-1.33	7.75214e-08	0.00129159	0.226753	A2G2F	A2G0F	A3S1G0F	A3G0F	A3G0	A3S1G2	Free	Free
414	10743.2	10741.9	-1.33	6.61781e-08	0.0011026	0.193574	A2S1G1F	A3G1F	A4G0F	A2G0F	A3S1G2	A2G0	Free	Free
415	10743.2	10741.9	-1.33	7.75214e-08	0.00129159	0.226753	A2G2F	A2G0F	A3S1G0F	A3G0F	A3S1G2	A3G0	Free	Free
416	10743.2	10741.9	-1.33	1.29689e-07	0.00216077	0.379347	A2G0F	A3S1G2F	A4G0F	A2G0F	A2G0	A3S1G2	Free	Free
417	10743.2	10741.9	-1.33	6.68417e-08	0.00111366	0.195515	A2G0F	A4S1G3F	A3G0F	A3S1G0F	A2G0	A2G1	Free	Free
418	10743.2	10741.9	-1.33	1.2972e-07	0.00216128	0.379436	A3S1G2F	A2G0F	A3G0F	A4S1G0F	A2G1	A2G1	Free	Free
419	10743.2	10741.9	-1.33	9.07936e-08	0.00151272	0.265575	A4S1G3F	A2G0F	A4S1G0F	A2G0F	A2G0	A2G1	Free	Free
420	10743.2	10741.9	-1.33	1.2972e-07	0.00216128	0.379436	A2G0F	A3S1G2F	A3G0F	A4S1G0F	A2G1	A2G1	Free	Free
421	10743.2	10741.9	-1.33	7.2759e-08	0.00121225	0.212823	A2G0F	A4S1G3F	A3S1G0F	A2G0F	A2G1	A3G0	Free	Free
422	10743.2	10741.9	-1.33	7.73206e-08	0.00128825	0.226166	A2S1G1F	A3S1G2F	A2G0F	A4G0F	A2G0	A3G1	Free	Free
423	10743.2	10741.9	-1.33	6.61781e-08	0.0011026	0.193574	A2S1G1F	A3G1F	A4G0F	A2G0F	A2G0	A3S1G2	Free	Free
424	10743.2	10741.9	-1.33	6.36231e-08	0.00106003	0.186101	A2G0F	A3S1G2F	A2G0F	A4S1G1F	A3G0	A2G1	Free	Free
425	10743.2	10741.9	-1.33	6.36231e-08	0.00106003	0.186101	A2G0F	A3S1G2F	A2G0F	A4S1G1F	A2G1	A3G0	Free	Free
426	10743.2	10741.9	-1.33	7.20219e-08	0.00119997	0.210667	A3G3F	A2S1G1F	A4S1G0F	A3G0F	A2G0	A2G0	Free	Free
427	10743.2	10741.9	-1.33	6.61938e-08	0.00110286	0.19362	A3G1F	A2S1G1F	A4S1G0F	A3G0F	A2G1	A2G1	Free	Free
428	10743.2	10741.9	-1.33	7.51407e-08	0.00125193	0.21979	A2G1F	A2S1G1F	A4S1G1F	A4G0F	A2G1	A2G0	Free	Free
429	10743.2	10741.9	-1.33	6.278e-08	0.00104599	0.183634	A2S1G1F	A2G2F	A4S1G0F	A2G0F	A3G1	A3G0	Free	Free
430	10743.2	10741.9	-1.33	6.61781e-08	0.0011026	0.193574	A2S1G1F	A3G1F	A2G0F	A4G0F	A3S1G2	A2G0	Free	Free
431	10743.2	10741.9	-1.33	7.83978e-08	0.0013062	0.229317	A2S1G1F	A3G3F	A2G0F	A4S1G0F	A3G0	A2G0	Free	Free
432	10743.2	10741.9	-1.33	9.01487e-08	0.00150198	0.263689	A2G0F	A2G1F	A4G0F	A3S1G0F	A3S1G2	A2G1	Free	Free
433	10743.2	10741.9	-1.33	9.25745e-08	0.0015424	0.270785	A2G0F	A2G2F	A4G0F	A3S1G0F	A2G0	A3S1G2	Free	Free
434	10743.2	10741.9	-1.33	6.278e-08	0.00104599	0.183634	A2G2F	A2S1G1F	A2G0F	A4S1G0F	A3G1	A3G0	Free	Free
435	10743.2	10741.9	-1.33	9.25745e-08	0.0015424	0.270785	A2G0F	A2G2F	A3S1G0F	A4G0F	A3S1G2	A2G0	Free	Free
436	10743.2	10741.9	-1.33	7.83978e-08	0.0013062	0.229317	A3G3F	A2S1G1F	A4S1G0F	A2G0F	A3G0	A2G0	Free	Free
437	10743.2	10741.9	-1.33	6.28254e-08	0.00104674	0.183767	A2S1G1F	A3G3F	A3S1G0F	A2G0F	A3G0	A3G0	Free	Free
438	10743.2	10741.9	-1.33	7.83978e-08	0.0013062	0.229317	A3G3F	A2S1G1F	A4S1G0F	A2G0F	A2G0	A3G0	Free	Free
439	10743.2	10741.9	-1.33	9.67364e-08	0.00161174	0.282958	A2G2F	A2G0F	A4S1G0F	A3G0F	A3S1G2	A2G0	Free	Free
440	10743.2	10741.9	-1.33	7.75214e-08	0.00129159	0.226753	A2G0F	A2G2F	A3G0F	A3S1G0F	A3G0	A3S1G2	Free	Free
441	10743.2	10741.9	-1.33	7.20219e-08	0.00119997	0.210667	A3G3F	A2S1G1F	A3G0F	A4S1G0F	A2G0	A2G0	Free	Free
442	10743.2	10741.9	-1.33	9.67364e-08	0.00161174	0.282958	A2G2F	A2G0F	A3G0F	A4S1G0F	A3S1G2	A2G0	Free	Free
443	10743.2	10741.9	-1.33	9.25745e-08	0.0015424	0.270785	A2G0F	A2G2F	A4G0F	A3S1G0F	A3S1G2	A2G0	Free	Free
444	10743.2	10741.9	-1.33	6.29224e-08	0.00104836	0.184051	A2S1G1F	A2G1F	A3G0F	A4S1G1F	A3G0	A2G1	Free	Free
445	10743.2	10741.9	-1.33	6.61781e-08	0.0011026	0.193574	A3G1F	A2S1G1F	A2G0F	A4G0F	A3S1G2	A2G0	Free	Free
446	10743.2	10741.9	-1.33	8.69888e-08	0.00144933	0.254446	A2S1G1F	A2S1G1F	A4G0F	A3G1F	A3G0	A2G1	Free	Free
447	10743.2	10741.9	-1.33	8.37748e-08	0.00139578	0.245045	A3S1G2F	A2G0F	A3G0F	A4G0F	A2G1	A2S1G1	Free	Free
448	10743.2	10741.9	-1.33	1.92257e-07	0.00320321	0.562359	A2S1G1F	A3S1G2F	A2G0F	A4G0F	A3G0	A2G1	Free	Free
449	10743.2	10741.9	-1.33	6.61781e-08	0.0011026	0.193574	A3G1F	A2S1G1F	A4G0F	A2G0F	A2G0	A3S1G2	Free	Free
450	10743.2	10741.9	-1.33	8.69888e-08	0.00144933	0.254446	A2S1G1F	A2S1G1F	A4G0F	A3G1F	A2G1	A3G0	Free	Free
451	10743.2	10741.9	-1.33	6.278e-08	0.00104599	0.183634	A2G2F	A2S1G1F	A2G0F	A4S1G0F	A3G0	A3G1	Free	Free
452	10743.2	10741.9	-1.33	6.28254e-08	0.00104674	0.183767	A2S1G1F	A3G3F	A2G0F	A3S1G0F	A3G0	A3G0	Free	Free
453	10743.2	10741.9	-1.33	6.278e-08	0.00104599	0.183634	A2S1G1F	A2G2F	A4S1G0F	A2G0F	A3G0	A3G1	Free	Free
454	10743.2	10741.9	-1.33	9.25745e-08	0.0015424	0.270785	A2G2F	A2G0F	A4G0F	A3S1G0F	A3S1G2	A2G0	Free	Free
455	10743.2	10741.9	-1.33	1.43406e-07	0.00238931	0.419469	A2S1G1F	A2G2F	A4S1G0F	A3G0F	A3G0	A2G1	Free	Free
456	10743.2	10741.9	-1.33	6.68417e-08	0.00111366	0.195515	A2G0F	A4S1G3F	A3G0F	A3S1G0F	A2G1	A2G0	Free	Free
457	10743.2	10741.9	-1.33	1.053e-07	0.00175442	0.308008	A2G0F	A2G2F	A2G0F	A4S1G0F	A3S1G2	A3G0	Free	Free
458	10743.2	10741.9	-1.33	1.29689e-07	0.00216077	0.379347	A3S1G2F	A2G0F	A4G0F	A2G0F	A3S1G2	A2G0	Free	Free
459	10743.2	10741.9	-1.33	6.50482e-08	0.00108378	0.190269	A3S1G0F	A2G2F	A4G0F	A2G0F	A3S1G2	A2G0	Free	Free
460	10743.2	10741.9	-1.33	9.07936e-08	0.00151272	0.265575	A2G0F	A4S1G3F	A4S1G0F	A2G0F	A2G0	A2G1	Free	Free
461	10743.2	10741.9	-1.33	6.08367e-08	0.00101361	0.17795	A2G1F	A2G0F	A4G0F	A3G0F	A3S1G2	A2S1G1	Free	Free
462	10743.2	10741.9	-1.33	7.51407e-08	0.00125193	0.21979	A2S1G1F	A2G1F	A4S1G1F	A4G0F	A2G0	A2G1	Free	Free
463	10743.2	10741.9	-1.33	6.33437e-08	0.00105538	0.185283	A2G1F	A3S1G0F	A2G0F	A4G0F	A3S1G2	A2G1	Free	Free
464	10743.2	10741.9	-1.33	1.76621e-07	0.0029427	0.516624	A2S1G1F	A3S1G2F	A4G0F	A3G0F	A2G1	A2G0	Free	Free
465	10743.2	10741.9	-1.33	1.053e-07	0.00175442	0.308008	A2G2F	A2G0F	A4S1G0F	A2G0F	A3S1G2	A3G0	Free	Free
466	10743.2	10741.9	-1.33	9.67364e-08	0.00161174	0.282958	A2G2F	A2G0F	A4S1G0F	A3G0F	A2G0	A3S1G2	Free	Free
467	10743.2	10741.9	-1.33	7.83978e-08	0.0013062	0.229317	A2S1G1F	A3G3F	A2G0F	A4S1G0F	A2G0	A3G0	Free	Free
468	10743.2	10741.9	-1.33	1.28261e-07	0.00213697	0.375168	A2S1G1F	A2G1F	A4G0F	A3G0F	A3S1G2	A2G0	Free	Free
469	10743.2	10741.9	-1.33	6.47478e-08	0.00107877	0.18939	A3S1G2F	A2S1G1F	A2G0F	A3G0F	A3G0	A3G1	Free	Free
470	10743.2	10741.9	-1.33	7.51407e-08	0.00125193	0.21979	A2S1G1F	A2G1F	A4S1G1F	A4G0F	A2G1	A2G0	Free	Free
471	10743.2	10741.9	-1.33	9.01487e-08	0.00150198	0.263689	A2G0F	A2G1F	A3S1G0F	A4G0F	A3S1G2	A2G1	Free	Free
472	10743.2	10741.9	-1.33	1.053e-07	0.00175442	0.308008	A2G2F	A2G0F	A4S1G0F	A2G0F	A3G0	A3S1G2	Free	Free
473	10743.2	10741.9	-1.33	8.10319e-08	0.00135008	0.237022	A2S1G1F	A2G0F	A4G1F	A2G0F	A3S1G2	A3G0	Free	Free
474	10743.2	10741.9	-1.33	6.22643e-08	0.00103739	0.182126	A3S1G0F	A2G2F	A3S1G0F	A4G0F	A2G1	A2G1	Free	Free
475	10743.2	10741.9	-1.33	9.67897e-08	0.00161263	0.283114	A2G0F	A2S1G1F	A4G1F	A4S1G0F	A2G1	A2G1	Free	Free
476	10743.2	10741.9	-1.33	7.73206e-08	0.00128825	0.226166	A3S1G2F	A2S1G1F	A4G0F	A2G0F	A2G0	A3G1	Free	Free
477	10743.2	10741.9	-1.33	6.22643e-08	0.00103739	0.182126	A2G2F	A3S1G0F	A3S1G0F	A4G0F	A2G1	A2G1	Free	Free
478	10743.2	10741.9	-1.33	6.25081e-08	0.00104146	0.182839	A2S1G1F	A2G0F	A4G1F	A4G0F	A2S1G1	A2G1	Free	Free
479	10743.2	10741.9	-1.33	6.33459e-08	0.00105542	0.18529	A3G1F	A2S1G1F	A3S1G0F	A4G0F	A2G1	A2G1	Free	Free
480	10743.2	10741.9	-1.33	8.72271e-08	0.0014533	0.255143	A3S1G2F	A3S1G0F	A2G0F	A4G0F	A2G1	A2G1	Free	Free
481	10743.2	10741.9	-1.33	6.25081e-08	0.00104146	0.182839	A2G0F	A2S1G1F	A4G0F	A4G1F	A2G1	A2S1G1	Free	Free
482	10743.2	10741.9	-1.33	8.12287e-08	0.00135336	0.237598	A2G2F	A2G0F	A4G0F	A4S1G0F	A2G1	A2S1G1	Free	Free
483	10743.2	10741.9	-1.33	1.76621e-07	0.0029427	0.516624	A2S1G1F	A3S1G2F	A4G0F	A3G0F	A2G0	A2G1	Free	Free
484	10743.2	10741.9	-1.33	6.61938e-08	0.00110286	0.19362	A3G1F	A2S1G1F	A3G0F	A4S1G0F	A2G1	A2G1	Free	Free
485	10743.2	10741.9	-1.33	6.50636e-08	0.00108403	0.190314	A3S1G0F	A2G2F	A3G0F	A4S1G0F	A2G1	A2G1	Free	Free
486	10743.2	10741.9	-1.33	8.12287e-08	0.00135336	0.237598	A2G0F	A2G2F	A4S1G0F	A4G0F	A2G1	A2S1G1	Free	Free
487	10743.2	10741.9	-1.33	6.33437e-08	0.00105538	0.185283	A3S1G0F	A2G1F	A4G0F	A2G0F	A3S1G2	A2G1	Free	Free
488	10743.2	10741.9	-1.33	1.24139e-07	0.0020683	0.363112	A3S1G2F	A2G0F	A4G0F	A3S1G0F	A2G1	A2G1	Free	Free
489	10743.2	10741.9	-1.33	6.25081e-08	0.00104146	0.182839	A2G0F	A2S1G1F	A4G1F	A4G0F	A2G1	A2S1G1	Free	Free
490	10743.2	10741.9	-1.33	6.33459e-08	0.00105542	0.18529	A3G1F	A2S1G1F	A4G0F	A3S1G0F	A2G1	A2G1	Free	Free
491	10743.2	10741.9	-1.33	8.12287e-08	0.00135336	0.237598	A2G2F	A2G0F	A4G0F	A4S1G0F	A2S1G1	A2G1	Free	Free
492	10743.2	10741.9	-1.33	6.25081e-08	0.00104146	0.182839	A2S1G1F	A2G0F	A4G1F	A4G0F	A2G1	A2S1G1	Free	Free
493	10743.2	10741.9	-1.33	1.66765e-07	0.0027785	0.487796	A2G1F	A2S1G1F	A4S1G0F	A4G0F	A2G1	A2G1	Free	Free
494	10743.2	10741.9	-1.33	8.12287e-08	0.00135336	0.237598	A2G0F	A2G2F	A4G0F	A4S1G0F	A2G1	A2S1G1	Free	Free
495	10743.2	10741.9	-1.33	1.24139e-07	0.0020683	0.363112	A2G0F	A3S1G2F	A3S1G0F	A4G0F	A2G1	A2G1	Free	Free
496	10743.2	10741.9	-1.33	8.12287e-08	0.00135336	0.237598	A2G0F	A2G2F	A4S1G0F	A4G0F	A2S1G1	A2G1	Free	Free
497	10743.2	10741.9	-1.33	6.25081e-08	0.00104146	0.182839	A2G0F	A2S1G1F	A4G0F	A4G1F	A2S1G1	A2G1	Free	Free
498	10743.2	10741.9	-1.33	1.24139e-07	0.0020683	0.363112	A3S1G2F	A2G0F	A3S1G0F	A4G0F	A2G1	A2G1	Free	Free
499	10743.2	10741.9	-1.33	1.92257e-07	0.00320321	0.562359	A3S1G2F	A2S1G1F	A4G0F	A2G0F	A3G0	A2G1	Free	Free
500	10743.2	10741.9	-1.33	6.25081e-08	0.00104146	0.182839	A2G0F	A2S1G1F	A4G1F	A4G0F	A2S1G1	A2G1	Free	Free
501	10743.2	10741.9	-1.33	6.61938e-08	0.00110286	0.19362	A2S1G1F	A3G1F	A3G0F	A4S1G0F	A2G1	A2G1	Free	Free
502	10743.2	10741.9	-1.33	1.66765e-07	0.0027785	0.487796	A2S1G1F	A2G1F	A4S1G0F	A4G0F	A2G1	A2G1	Free	Free
503	10743.2	10741.9	-1.33	8.72271e-08	0.0014533	0.255143	A3S1G0F	A3S1G2F	A2G0F	A4G0F	A2G1	A2G1	Free	Free
504	10743.2	10741.9	-1.33	6.33437e-08	0.00105538	0.185283	A2G1F	A3S1G0F	A4G0F	A2G0F	A3S1G2	A2G1	Free	Free
505	10743.2	10741.9	-1.33	6.50636e-08	0.00108403	0.190314	A2G2F	A3S1G0F	A4S1G0F	A3G0F	A2G1	A2G1	Free	Free
506	10743.2	10741.9	-1.33	6.25081e-08	0.00104146	0.182839	A2S1G1F	A2G0F	A4G0F	A4G1F	A2G1	A2S1G1	Free	Free
507	10743.2	10741.9	-1.33	6.22643e-08	0.00103739	0.182126	A3S1G0F	A2G2F	A4G0F	A3S1G0F	A2G1	A2G1	Free	Free
508	10743.2	10741.9	-1.33	8.12287e-08	0.00135336	0.237598	A2G2F	A2G0F	A4S1G0F	A4G0F	A2G1	A2S1G1	Free	Free
509	10743.2	10741.9	-1.33	9.67897e-08	0.00161263	0.283114	A2S1G1F	A2G0F	A4G1F	A4S1G0F	A2G1	A2G1	Free	Free
510	10743.2	10741.9	-1.33	6.22643e-08	0.00103739	0.182126	A2G2F	A3S1G0F	A4G0F	A3S1G0F	A2G1	A2G1	Free	Free
511	10743.2	10741.9	-1.33	1.66765e-07	0.0027785	0.487796	A2S1G1F	A2G1F	A4G0F	A4S1G0F	A2G1	A2G1	Free	Free
512	10743.2	10741.9	-1.33	1.24139e-07	0.0020683	0.363112	A2G0F	A3S1G2F	A4G0F	A3S1G0F	A2G1	A2G1	Free	Free
513	10743.2	10741.9	-1.33	1.07699e-07	0.00179439	0.315025	A2S1G1F	A2G1F	A4G0F	A4G0F	A2G1	A2S1G1	Free	Free
514	10743.2	10741.9	-1.33	8.12287e-08	0.00135336	0.237598	A2G2F	A2G0F	A4S1G0F	A4G0F	A2S1G1	A2G1	Free	Free
515	10743.2	10741.9	-1.33	8.12287e-08	0.00135336	0.237598	A2G0F	A2G2F	A4G0F	A4S1G0F	A2S1G1	A2G1	Free	Free
516	10743.2	10741.9	-1.33	6.50636e-08	0.00108403	0.190314	A2G2F	A3S1G0F	A3G0F	A4S1G0F	A2G1	A2G1	Free	Free
517	10743.2	10741.9	-1.33	1.66765e-07	0.0027785	0.487796	A2G1F	A2S1G1F	A4G0F	A4S1G0F	A2G1	A2G1	Free	Free
518	10743.2	10741.9	-1.33	6.25081e-08	0.00104146	0.182839	A2S1G1F	A2G0F	A4G0F	A4G1F	A2S1G1	A2G1	Free	Free
519	10743.2	10741.9	-1.33	6.33459e-08	0.00105542	0.18529	A2S1G1F	A3G1F	A4G0F	A3S1G0F	A2G1	A2G1	Free	Free
520	10743.2	10741.9	-1.33	7.73206e-08	0.00128825	0.226166	A2S1G1F	A3S1G2F	A4G0F	A2G0F	A2G0	A3G1	Free	Free
521	10743.2	10741.9	-1.33	9.67897e-08	0.00161263	0.283114	A2G0F	A2S1G1F	A4S1G0F	A4G1F	A2G1	A2G1	Free	Free
522	10743.2	10741.9	-1.33	1.76621e-07	0.0029427	0.516624	A3S1G2F	A2S1G1F	A4G0F	A3G0F	A2G0	A2G1	Free	Free
523	10743.2	10741.9	-1.33	1.92257e-07	0.00320321	0.562359	A2S1G1F	A3S1G2F	A4G0F	A2G0F	A3G0	A2G1	Free	Free
524	10743.2	10741.9	-1.33	6.33459e-08	0.00105542	0.18529	A2S1G1F	A3G1F	A3S1G0F	A4G0F	A2G1	A2G1	Free	Free
525	10743.2	10741.9	-1.33	9.67897e-08	0.00161263	0.283114	A2S1G1F	A2G0F	A4S1G0F	A4G1F	A2G1	A2G1	Free	Free
526	10743.2	10741.9	-1.33	6.50636e-08	0.00108403	0.190314	A3S1G0F	A2G2F	A4S1G0F	A3G0F	A2G1	A2G1	Free	Free
527	10743.2	10741.9	-1.33	1.25777e-07	0.00209559	0.367904	A2G0F	A2G2F	A4S1G0F	A4S1G0F	A2G1	A2G1	Free	Free
528	10743.2	10741.9	-1.33	1.07699e-07	0.00179439	0.315025	A2G1F	A2S1G1F	A4G0F	A4G0F	A2G1	A2S1G1	Free	Free
529	10743.2	10741.9	-1.33	1.07699e-07	0.00179439	0.315025	A2G1F	A2S1G1F	A4G0F	A4G0F	A2S1G1	A2G1	Free	Free
530	10743.2	10741.9	-1.33	1.25777e-07	0.00209559	0.367904	A2G2F	A2G0F	A4S1G0F	A4S1G0F	A2G1	A2G1	Free	Free
531	10743.2	10741.9	-1.33	1.07699e-07	0.00179439	0.315025	A2S1G1F	A2G1F	A4G0F	A4G0F	A2S1G1	A2G1	Free	Free
532	10743.2	10741.9	-1.32	9.93243e-08	0.00165486	0.290528	A3S1G2F	A3S1G2F	A2G0F	A3G0F	A3G0	A2G0	Free	Free
533	10743.2	10741.9	-1.32	1.08117e-07	0.00180136	0.316248	A3S1G2F	A3S1G2F	A2G0F	A2G0F	A3G0	A3G0	Free	Free
534	10743.2	10741.9	-1.32	6.05657e-08	0.00100909	0.177157	A3S1G2F	A2G1F	A4G0F	A2G0F	A2S1G1	A3G0	Free	Free
535	10743.2	10741.9	-1.32	9.93243e-08	0.00165486	0.290528	A3S1G2F	A3S1G2F	A3G0F	A2G0F	A2G0	A3G0	Free	Free
536	10743.2	10741.9	-1.32	9.93243e-08	0.00165486	0.290528	A3S1G2F	A3S1G2F	A2G0F	A3G0F	A2G0	A3G0	Free	Free
537	10743.2	10741.9	-1.32	1.18611e-07	0.0019762	0.346943	A3S1G2F	A3S1G2F	A2G0F	A4G0F	A2G0	A2G0	Free	Free
538	10743.2	10741.9	-1.32	6.05657e-08	0.00100909	0.177157	A2G1F	A3S1G2F	A4G0F	A2G0F	A2S1G1	A3G0	Free	Free
539	10743.2	10741.9	-1.32	9.12464e-08	0.00152027	0.2669	A3S1G2F	A3S1G2F	A3G0F	A3G0F	A2G0	A2G0	Free	Free
540	10743.2	10741.9	-1.32	9.93243e-08	0.00165486	0.290528	A3S1G2F	A3S1G2F	A3G0F	A2G0F	A3G0	A2G0	Free	Free
541	10743.2	10741.9	-1.32	8.24483e-08	0.00137368	0.241165	A3S1G2F	A2G1F	A4G0F	A3S1G0F	A2G1	A2G0	Free	Free
542	10743.2	10741.9	-1.32	6.90417e-08	0.00115031	0.20195	A2G1F	A3S1G2F	A3S1G0F	A3G0F	A2G1	A3G0	Free	Free
543	10743.2	10741.9	-1.32	9.3782e-08	0.00156251	0.274317	A3S1G2F	A2G1F	A2G0F	A4S1G0F	A2G1	A3G0	Free	Free
544	10743.2	10741.9	-1.32	7.41102e-08	0.00123476	0.216776	A2S1G1F	A3S1G2F	A2G0F	A4G1F	A2G0	A3G0	Free	Free
545	10743.2	10741.9	-1.32	6.60138e-08	0.00109986	0.193093	A2S1G1F	A2G2F	A4S1G0F	A4G1F	A2G0	A2G0	Free	Free
546	10743.2	10741.9	-1.32	8.61549e-08	0.00143544	0.252007	A2G1F	A3S1G2F	A3G0F	A4S1G0F	A2G0	A2G1	Free	Free
547	10743.2	10741.9	-1.32	7.08995e-08	0.00118127	0.207384	A3S1G2F	A2G2F	A3G0F	A3S1G0F	A2G0	A3G0	Free	Free
548	10743.2	10741.9	-1.32	6.8083e-08	0.00113434	0.199146	A2S1G1F	A3S1G2F	A3G0F	A4G1F	A2G0	A2G0	Free	Free
549	10743.2	10741.9	-1.32	8.61549e-08	0.00143544	0.252007	A2G1F	A3S1G2F	A3G0F	A4S1G0F	A2G1	A2G0	Free	Free
550	10743.2	10741.9	-1.32	7.08995e-08	0.00118127	0.207384	A3S1G2F	A2G2F	A3G0F	A3S1G0F	A3G0	A2G0	Free	Free
551	10743.2	10741.9	-1.32	8.24483e-08	0.00137368	0.241165	A2G1F	A3S1G2F	A3S1G0F	A4G0F	A2G1	A2G0	Free	Free
552	10743.2	10741.9	-1.32	1.18611e-07	0.0019762	0.346943	A3S1G2F	A3S1G2F	A4G0F	A2G0F	A2G0	A2G0	Free	Free
553	10743.2	10741.9	-1.32	9.3782e-08	0.00156251	0.274317	A3S1G2F	A2G1F	A4S1G0F	A2G0F	A2G1	A3G0	Free	Free
554	10743.2	10741.9	-1.32	8.46668e-08	0.00141065	0.247654	A2G2F	A3S1G2F	A4G0F	A3S1G0F	A2G0	A2G0	Free	Free
555	10743.2	10741.9	-1.32	6.05657e-08	0.00100909	0.177157	A3S1G2F	A2G1F	A2G0F	A4G0F	A3G0	A2S1G1	Free	Free
556	10743.2	10741.9	-1.32	9.3782e-08	0.00156251	0.274317	A3S1G2F	A2G1F	A4S1G0F	A2G0F	A3G0	A2G1	Free	Free
557	10743.2	10741.9	-1.32	6.25651e-08	0.00104241	0.183006	A2G1F	A2G1F	A4S1G0F	A3G0F	A2G0	A3S1G2	Free	Free
558	10743.2	10741.9	-1.32	6.90417e-08	0.00115031	0.20195	A2G1F	A3S1G2F	A3S1G0F	A3G0F	A3G0	A2G1	Free	Free
559	10743.2	10741.9	-1.32	8.46668e-08	0.00141065	0.247654	A2G2F	A3S1G2F	A3S1G0F	A4G0F	A2G0	A2G0	Free	Free
560	10743.2	10741.9	-1.32	6.90417e-08	0.00115031	0.20195	A3S1G2F	A2G1F	A3G0F	A3S1G0F	A3G0	A2G1	Free	Free
561	10743.2	10741.9	-1.32	6.90417e-08	0.00115031	0.20195	A3S1G2F	A2G1F	A3G0F	A3S1G0F	A2G1	A3G0	Free	Free
562	10743.2	10741.9	-1.32	9.3782e-08	0.00156251	0.274317	A2G1F	A3S1G2F	A4S1G0F	A2G0F	A2G1	A3G0	Free	Free
563	10743.2	10741.9	-1.32	9.3782e-08	0.00156251	0.274317	A2G1F	A3S1G2F	A4S1G0F	A2G0F	A3G0	A2G1	Free	Free
564	10743.2	10741.9	-1.32	6.25651e-08	0.00104241	0.183006	A2G1F	A2G1F	A3G0F	A4S1G0F	A2G0	A3S1G2	Free	Free
565	10743.2	10741.9	-1.32	6.90417e-08	0.00115031	0.20195	A3S1G2F	A2G1F	A3S1G0F	A3G0F	A3G0	A2G1	Free	Free
566	10743.2	10741.9	-1.32	7.41102e-08	0.00123476	0.216776	A2S1G1F	A3S1G2F	A2G0F	A4G1F	A3G0	A2G0	Free	Free
567	10743.2	10741.9	-1.32	6.4284e-08	0.00107104	0.188033	A2S1G1F	A2G1F	A4S1G0F	A4G1F	A2G0	A2G1	Free	Free
568	10743.2	10741.9	-1.32	6.4284e-08	0.00107104	0.188033	A2S1G1F	A2G1F	A4S1G0F	A4G1F	A2G1	A2G0	Free	Free
569	10743.2	10741.9	-1.32	8.24483e-08	0.00137368	0.241165	A2G1F	A3S1G2F	A4G0F	A3S1G0F	A2G0	A2G1	Free	Free
570	10743.2	10741.9	-1.32	6.69433e-08	0.00111535	0.195812	A2G1F	A2G2F	A3S1G0F	A4S1G0F	A2G1	A3G0	Free	Free
571	10743.2	10741.9	-1.32	6.90417e-08	0.00115031	0.20195	A3S1G2F	A2G1F	A3S1G0F	A3G0F	A2G1	A3G0	Free	Free
572	10743.2	10741.9	-1.32	7.71761e-08	0.00128584	0.225743	A2G2F	A3S1G2F	A2G0F	A3S1G0F	A3G0	A3G0	Free	Free
573	10743.2	10741.9	-1.32	8.35365e-08	0.00139181	0.244348	A2G2F	A2G1F	A4S1G0F	A4S1G0F	A2G1	A2G0	Free	Free
574	10743.2	10741.9	-1.32	6.03016e-08	0.00100469	0.176385	A4S1G3F	A2G1F	A2G0F	A4S1G0F	A2G0	A2G0	Free	Free
575	10743.2	10741.9	-1.32	6.8083e-08	0.00113434	0.199146	A3S1G2F	A2S1G1F	A4G1F	A3G0F	A2G0	A2G0	Free	Free
576	10743.2	10741.9	-1.32	6.87447e-08	0.00114536	0.201081	A2G2F	A2G2F	A4S1G0F	A3S1G0F	A2G0	A3G0	Free	Free
577	10743.2	10741.9	-1.32	9.63055e-08	0.00160456	0.281698	A2G2F	A3S1G2F	A2G0F	A4S1G0F	A3G0	A2G0	Free	Free
578	10743.2	10741.9	-1.32	6.81038e-08	0.00113469	0.199207	A2G1F	A2G1F	A2G0F	A4S1G0F	A3G0	A3S1G2	Free	Free
579	10743.2	10741.9	-1.32	6.87447e-08	0.00114536	0.201081	A2G2F	A2G2F	A4S1G0F	A3S1G0F	A3G0	A2G0	Free	Free
580	10743.2	10741.9	-1.32	8.24483e-08	0.00137368	0.241165	A2G1F	A3S1G2F	A4G0F	A3S1G0F	A2G1	A2G0	Free	Free
581	10743.2	10741.9	-1.32	8.84732e-08	0.00147406	0.258788	A2G2F	A3S1G2F	A3G0F	A4S1G0F	A2G0	A2G0	Free	Free
582	10743.2	10741.9	-1.32	6.25651e-08	0.00104241	0.183006	A2G1F	A2G1F	A3G0F	A4S1G0F	A3S1G2	A2G0	Free	Free
583	10743.2	10741.9	-1.32	8.24483e-08	0.00137368	0.241165	A3S1G2F	A2G1F	A3S1G0F	A4G0F	A2G1	A2G0	Free	Free
584	10743.2	10741.9	-1.32	7.41102e-08	0.00123476	0.216776	A3S1G2F	A2S1G1F	A4G1F	A2G0F	A3G0	A2G0	Free	Free
585	10743.2	10741.9	-1.32	8.24483e-08	0.00137368	0.241165	A2G1F	A3S1G2F	A3S1G0F	A4G0F	A2G0	A2G1	Free	Free
586	10743.2	10741.9	-1.32	6.8083e-08	0.00113434	0.199146	A2S1G1F	A3S1G2F	A4G1F	A3G0F	A2G0	A2G0	Free	Free
587	10743.2	10741.9	-1.32	6.4284e-08	0.00107104	0.188033	A2S1G1F	A2G1F	A4G1F	A4S1G0F	A2G1	A2G0	Free	Free
588	10743.2	10741.9	-1.32	8.24483e-08	0.00137368	0.241165	A3S1G2F	A2G1F	A3S1G0F	A4G0F	A2G0	A2G1	Free	Free
589	10743.2	10741.9	-1.32	6.69433e-08	0.00111535	0.195812	A2G2F	A2G1F	A4S1G0F	A3S1G0F	A3G0	A2G1	Free	Free
590	10743.2	10741.9	-1.32	8.24483e-08	0.00137368	0.241165	A3S1G2F	A2G1F	A4G0F	A3S1G0F	A2G0	A2G1	Free	Free
591	10743.2	10741.9	-1.32	6.90417e-08	0.00115031	0.20195	A2G1F	A3S1G2F	A3G0F	A3S1G0F	A2G1	A3G0	Free	Free
592	10743.2	10741.9	-1.32	8.57843e-08	0.00142926	0.250923	A2G2F	A2G2F	A4S1G0F	A4S1G0F	A2G0	A2G0	Free	Free
593	10743.2	10741.9	-1.32	6.90417e-08	0.00115031	0.20195	A2G1F	A3S1G2F	A3G0F	A3S1G0F	A3G0	A2G1	Free	Free
594	10743.2	10741.9	-1.32	8.35365e-08	0.00139181	0.244348	A2G2F	A2G1F	A4S1G0F	A4S1G0F	A2G0	A2G1	Free	Free
595	10743.2	10741.9	-1.32	9.3782e-08	0.00156251	0.274317	A3S1G2F	A2G1F	A2G0F	A4S1G0F	A3G0	A2G1	Free	Free
596	10743.2	10741.9	-1.32	6.4284e-08	0.00107104	0.188033	A2S1G1F	A2G1F	A4G1F	A4S1G0F	A2G0	A2G1	Free	Free
597	10743.2	10741.9	-1.32	6.69433e-08	0.00111535	0.195812	A2G1F	A2G2F	A3S1G0F	A4S1G0F	A3G0	A2G1	Free	Free
598	10743.2	10741.9	-1.32	6.69433e-08	0.00111535	0.195812	A2G2F	A2G1F	A4S1G0F	A3S1G0F	A2G1	A3G0	Free	Free
599	10743.2	10741.9	-1.32	6.60138e-08	0.00109986	0.193093	A2S1G1F	A2G2F	A4G1F	A4S1G0F	A2G0	A2G0	Free	Free
600	10743.2	10741.9	-1.32	6.69433e-08	0.00111535	0.195812	A2G2F	A2G1F	A3S1G0F	A4S1G0F	A2G1	A3G0	Free	Free
601	10743.2	10741.9	-1.32	7.71761e-08	0.00128584	0.225743	A3S1G2F	A2G2F	A2G0F	A3S1G0F	A3G0	A3G0	Free	Free
602	10743.2	10741.9	-1.32	6.69433e-08	0.00111535	0.195812	A2G2F	A2G1F	A3S1G0F	A4S1G0F	A3G0	A2G1	Free	Free
603	10743.2	10741.9	-1.32	9.63055e-08	0.00160456	0.281698	A2G2F	A3S1G2F	A4S1G0F	A2G0F	A3G0	A2G0	Free	Free
604	10743.2	10741.9	-1.32	8.35365e-08	0.00139181	0.244348	A2G1F	A2G2F	A4S1G0F	A4S1G0F	A2G1	A2G0	Free	Free
605	10743.2	10741.9	-1.32	8.46668e-08	0.00141065	0.247654	A3S1G2F	A2G2F	A4G0F	A3S1G0F	A2G0	A2G0	Free	Free
606	10743.2	10741.9	-1.32	9.63055e-08	0.00160456	0.281698	A3S1G2F	A2G2F	A2G0F	A4S1G0F	A3G0	A2G0	Free	Free
607	10743.2	10741.9	-1.32	7.41102e-08	0.00123476	0.216776	A2S1G1F	A3S1G2F	A4G1F	A2G0F	A2G0	A3G0	Free	Free
608	10743.2	10741.9	-1.32	6.81038e-08	0.00113469	0.199207	A2G1F	A2G1F	A4S1G0F	A2G0F	A3G0	A3S1G2	Free	Free
609	10743.2	10741.9	-1.32	7.08995e-08	0.00118127	0.207384	A2G2F	A3S1G2F	A3S1G0F	A3G0F	A2G0	A3G0	Free	Free
610	10743.2	10741.9	-1.32	7.08995e-08	0.00118127	0.207384	A2G2F	A3S1G2F	A3G0F	A3S1G0F	A2G0	A3G0	Free	Free
611	10743.2	10741.9	-1.32	8.35365e-08	0.00139181	0.244348	A2G1F	A2G2F	A4S1G0F	A4S1G0F	A2G0	A2G1	Free	Free
612	10743.2	10741.9	-1.32	8.46668e-08	0.00141065	0.247654	A3S1G2F	A2G2F	A3S1G0F	A4G0F	A2G0	A2G0	Free	Free
613	10743.2	10741.9	-1.32	7.41102e-08	0.00123476	0.216776	A3S1G2F	A2S1G1F	A2G0F	A4G1F	A3G0	A2G0	Free	Free
614	10743.2	10741.9	-1.32	6.03016e-08	0.00100469	0.176385	A4S1G3F	A2G1F	A4S1G0F	A2G0F	A2G0	A2G0	Free	Free
615	10743.2	10741.9	-1.32	9.63055e-08	0.00160456	0.281698	A2G2F	A3S1G2F	A4S1G0F	A2G0F	A2G0	A3G0	Free	Free
616	10743.2	10741.9	-1.32	7.41102e-08	0.00123476	0.216776	A2S1G1F	A3S1G2F	A4G1F	A2G0F	A3G0	A2G0	Free	Free
617	10743.2	10741.9	-1.32	7.08995e-08	0.00118127	0.207384	A3S1G2F	A2G2F	A3S1G0F	A3G0F	A2G0	A3G0	Free	Free
618	10743.2	10741.9	-1.32	6.4284e-08	0.00107104	0.188033	A2G1F	A2S1G1F	A4G1F	A4S1G0F	A2G0	A2G1	Free	Free
619	10743.2	10741.9	-1.32	6.25651e-08	0.00104241	0.183006	A2G1F	A2G1F	A4S1G0F	A3G0F	A3S1G2	A2G0	Free	Free
620	10743.2	10741.9	-1.32	7.08995e-08	0.00118127	0.207384	A3S1G2F	A2G2F	A3S1G0F	A3G0F	A3G0	A2G0	Free	Free
621	10743.2	10741.9	-1.32	7.08995e-08	0.00118127	0.207384	A2G2F	A3S1G2F	A3S1G0F	A3G0F	A3G0	A2G0	Free	Free
622	10743.2	10741.9	-1.32	6.05657e-08	0.00100909	0.177157	A2G1F	A3S1G2F	A2G0F	A4G0F	A2S1G1	A3G0	Free	Free
623	10743.2	10741.9	-1.32	9.63055e-08	0.00160456	0.281698	A3S1G2F	A2G2F	A4S1G0F	A2G0F	A3G0	A2G0	Free	Free
624	10743.2	10741.9	-1.32	7.41102e-08	0.00123476	0.216776	A3S1G2F	A2S1G1F	A2G0F	A4G1F	A2G0	A3G0	Free	Free
625	10743.2	10741.9	-1.32	9.63055e-08	0.00160456	0.281698	A3S1G2F	A2G2F	A4S1G0F	A2G0F	A2G0	A3G0	Free	Free
626	10743.2	10741.9	-1.32	8.84732e-08	0.00147406	0.258788	A2G2F	A3S1G2F	A4S1G0F	A3G0F	A2G0	A2G0	Free	Free
627	10743.2	10741.9	-1.32	6.4284e-08	0.00107104	0.188033	A2G1F	A2S1G1F	A4G1F	A4S1G0F	A2G1	A2G0	Free	Free
628	10743.2	10741.9	-1.32	6.05657e-08	0.00100909	0.177157	A3S1G2F	A2G1F	A4G0F	A2G0F	A3G0	A2S1G1	Free	Free
629	10743.2	10741.9	-1.32	6.60138e-08	0.00109986	0.193093	A2G2F	A2S1G1F	A4S1G0F	A4G1F	A2G0	A2G0	Free	Free
630	10743.2	10741.9	-1.32	9.63055e-08	0.00160456	0.281698	A3S1G2F	A2G2F	A2G0F	A4S1G0F	A2G0	A3G0	Free	Free
631	10743.2	10741.9	-1.32	6.81038e-08	0.00113469	0.199207	A2G1F	A2G1F	A4S1G0F	A2G0F	A3S1G2	A3G0	Free	Free
632	10743.2	10741.9	-1.32	6.69433e-08	0.00111535	0.195812	A2G1F	A2G2F	A4S1G0F	A3S1G0F	A2G1	A3G0	Free	Free
633	10743.2	10741.9	-1.32	6.69433e-08	0.00111535	0.195812	A2G1F	A2G2F	A4S1G0F	A3S1G0F	A3G0	A2G1	Free	Free
634	10743.2	10741.9	-1.32	7.08995e-08	0.00118127	0.207384	A2G2F	A3S1G2F	A3G0F	A3S1G0F	A3G0	A2G0	Free	Free
635	10743.2	10741.9	-1.32	8.61549e-08	0.00143544	0.252007	A2G1F	A3S1G2F	A4S1G0F	A3G0F	A2G0	A2G1	Free	Free
636	10743.2	10741.9	-1.32	6.8083e-08	0.00113434	0.199146	A3S1G2F	A2S1G1F	A3G0F	A4G1F	A2G0	A2G0	Free	Free
637	10743.2	10741.9	-1.32	7.41102e-08	0.00123476	0.216776	A3S1G2F	A2S1G1F	A4G1F	A2G0F	A2G0	A3G0	Free	Free
638	10743.2	10741.9	-1.32	6.4284e-08	0.00107104	0.188033	A2G1F	A2S1G1F	A4S1G0F	A4G1F	A2G1	A2G0	Free	Free
639	10743.2	10741.9	-1.32	8.84732e-08	0.00147406	0.258788	A3S1G2F	A2G2F	A4S1G0F	A3G0F	A2G0	A2G0	Free	Free
640	10743.2	10741.9	-1.32	6.05657e-08	0.00100909	0.177157	A3S1G2F	A2G1F	A2G0F	A4G0F	A2S1G1	A3G0	Free	Free
641	10743.2	10741.9	-1.32	8.61549e-08	0.00143544	0.252007	A3S1G2F	A2G1F	A3G0F	A4S1G0F	A2G1	A2G0	Free	Free
642	10743.2	10741.9	-1.32	8.61549e-08	0.00143544	0.252007	A3S1G2F	A2G1F	A3G0F	A4S1G0F	A2G0	A2G1	Free	Free
643	10743.2	10741.9	-1.32	6.87447e-08	0.00114536	0.201081	A2G2F	A2G2F	A3S1G0F	A4S1G0F	A2G0	A3G0	Free	Free
644	10743.2	10741.9	-1.32	8.84732e-08	0.00147406	0.258788	A3S1G2F	A2G2F	A3G0F	A4S1G0F	A2G0	A2G0	Free	Free
645	10743.2	10741.9	-1.32	9.3782e-08	0.00156251	0.274317	A2G1F	A3S1G2F	A2G0F	A4S1G0F	A2G1	A3G0	Free	Free
646	10743.2	10741.9	-1.32	6.60138e-08	0.00109986	0.193093	A2G2F	A2S1G1F	A4G1F	A4S1G0F	A2G0	A2G0	Free	Free
647	10743.2	10741.9	-1.32	8.61549e-08	0.00143544	0.252007	A3S1G2F	A2G1F	A4S1G0F	A3G0F	A2G1	A2G0	Free	Free
648	10743.2	10741.9	-1.32	9.3782e-08	0.00156251	0.274317	A2G1F	A3S1G2F	A2G0F	A4S1G0F	A3G0	A2G1	Free	Free
649	10743.2	10741.9	-1.32	8.61549e-08	0.00143544	0.252007	A3S1G2F	A2G1F	A4S1G0F	A3G0F	A2G0	A2G1	Free	Free
650	10743.2	10741.9	-1.32	6.87447e-08	0.00114536	0.201081	A2G2F	A2G2F	A3S1G0F	A4S1G0F	A3G0	A2G0	Free	Free
651	10743.2	10741.9	-1.32	9.63055e-08	0.00160456	0.281698	A2G2F	A3S1G2F	A2G0F	A4S1G0F	A2G0	A3G0	Free	Free
652	10743.2	10741.9	-1.32	7.71761e-08	0.00128584	0.225743	A2G2F	A3S1G2F	A3S1G0F	A2G0F	A3G0	A3G0	Free	Free
653	10743.2	10741.9	-1.32	6.03016e-08	0.00100469	0.176385	A2G1F	A4S1G3F	A4S1G0F	A2G0F	A2G0	A2G0	Free	Free
654	10743.2	10741.9	-1.32	6.81038e-08	0.00113469	0.199207	A2G1F	A2G1F	A2G0F	A4S1G0F	A3S1G2	A3G0	Free	Free
655	10743.2	10741.9	-1.32	7.71761e-08	0.00128584	0.225743	A3S1G2F	A2G2F	A3S1G0F	A2G0F	A3G0	A3G0	Free	Free
656	10743.2	10741.9	-1.32	6.05657e-08	0.00100909	0.177157	A2G1F	A3S1G2F	A4G0F	A2G0F	A3G0	A2S1G1	Free	Free
657	10743.2	10741.9	-1.32	6.4284e-08	0.00107104	0.188033	A2G1F	A2S1G1F	A4S1G0F	A4G1F	A2G0	A2G1	Free	Free
658	10743.2	10741.9	-1.32	6.05657e-08	0.00100909	0.177157	A2G1F	A3S1G2F	A2G0F	A4G0F	A3G0	A2S1G1	Free	Free
659	10743.2	10741.9	-1.32	6.03016e-08	0.00100469	0.176385	A2G1F	A4S1G3F	A2G0F	A4S1G0F	A2G0	A2G0	Free	Free
660	10743.2	10741.9	-1.32	8.61549e-08	0.00143544	0.252007	A2G1F	A3S1G2F	A4S1G0F	A3G0F	A2G1	A2G0	Free	Free
661	10743.2	10741.9	-1.32	8.13475e-08	0.00135534	0.237945	A2G1F	A2G1F	A4S1G0F	A4S1G0F	A2G1	A2G1	Free	Free

## Sheet: 96596.0
	Measured Delta Mass	Match Mass	Error	Probability	Sum Norm Prob	Max Norm Prob	Site1	Site2	Site3	Site4	Site5	Site6	Site7	Site8
0	11002.2	11000	-2.25	6.85428e-08	0.00250907	0.207648	A2G0F	A2G0F	A4S1G0F	A3G0F	A3S3	A2G0	Free	Free
1	11002.2	11000	-2.25	7.46107e-08	0.00273119	0.22603	A2G0F	A2G0F	A2G0F	A4S1G0F	A3G0	A3S3	Free	Free
2	11002.2	11000	-2.25	6.55938e-08	0.00240112	0.198714	A2G0F	A2G0F	A4G0F	A3S1G0F	A3S3	A2G0	Free	Free
3	11002.2	11000	-2.25	6.85428e-08	0.00250907	0.207648	A2G0F	A2G0F	A4S1G0F	A3G0F	A2G0	A3S3	Free	Free
4	11002.2	11000	-2.25	6.55938e-08	0.00240112	0.198714	A2G0F	A2G0F	A3S1G0F	A4G0F	A2G0	A3S3	Free	Free
5	11002.2	11000	-2.25	7.46107e-08	0.00273119	0.22603	A2G0F	A2G0F	A4S1G0F	A2G0F	A3G0	A3S3	Free	Free
6	11002.2	11000	-2.25	6.85428e-08	0.00250907	0.207648	A2G0F	A2G0F	A3G0F	A4S1G0F	A3S3	A2G0	Free	Free
7	11002.2	11000	-2.25	7.46107e-08	0.00273119	0.22603	A2G0F	A2G0F	A4S1G0F	A2G0F	A3S3	A3G0	Free	Free
8	11002.2	11000	-2.25	6.55938e-08	0.00240112	0.198714	A2G0F	A2G0F	A4G0F	A3S1G0F	A2G0	A3S3	Free	Free
9	11002.2	11000	-2.25	7.46107e-08	0.00273119	0.22603	A2G0F	A2G0F	A2G0F	A4S1G0F	A3S3	A3G0	Free	Free
10	11002.2	11000	-2.25	6.55938e-08	0.00240112	0.198714	A2G0F	A2G0F	A3S1G0F	A4G0F	A3S3	A2G0	Free	Free
11	11002.2	11000	-2.25	6.85428e-08	0.00250907	0.207648	A2G0F	A2G0F	A3G0F	A4S1G0F	A2G0	A3S3	Free	Free
12	11002.2	11003	0.78	8.06568e-08	0.00295252	0.244347	A2G0F	A2S1G1F	A4G0F	A2G0F	A2G1	A2G0	Free	A2G0F
13	11002.2	11003	0.78	8.84022e-08	0.00323604	0.267811	A3G0F	A2G0F	A4G0F	A3G0F	A3S1G2F	A3G3	Free	Free
14	11002.2	11003	0.78	6.75415e-08	0.00247242	0.204615	A2S1G1F	A2G0F	A2G0F	A3G0F	A2G1	A3G0	Free	A2G0F
15	11002.2	11003	0.78	8.06568e-08	0.00295252	0.244347	A2G0F	A2S1G1F	A4G0F	A2G0F	A2G1	A2G0	A2G0F	Free
16	11002.2	11003	0.78	6.75415e-08	0.00247242	0.204615	A2S1G1F	A2G0F	A2G0F	A3G0F	A2G1	A3G0	A2G0F	Free
17	11002.2	11003	0.78	8.06568e-08	0.00295252	0.244347	A2S1G1F	A2G0F	A2G0F	A4G0F	A2G1	A2G0	Free	A2G0F
18	11002.2	11003	0.78	8.06568e-08	0.00295252	0.244347	A2S1G1F	A2G0F	A2G0F	A4G0F	A2G1	A2G0	A2G0F	Free
19	11002.2	11003	0.78	8.06568e-08	0.00295252	0.244347	A2S1G1F	A2G0F	A2G0F	A4G0F	A2G0	A2G1	A2G0F	Free
20	11002.2	11003	0.78	8.06568e-08	0.00295252	0.244347	A2S1G1F	A2G0F	A2G0F	A4G0F	A2G0	A2G1	Free	A2G0F
21	11002.2	11003	0.78	6.75415e-08	0.00247242	0.204615	A2S1G1F	A2G0F	A2G0F	A3G0F	A3G0	A2G1	A2G0F	Free
22	11002.2	11003	0.78	6.20485e-08	0.00227134	0.187974	A2S1G1F	A2G0F	A3G0F	A3G0F	A2G1	A2G0	Free	A2G0F
23	11002.2	11003	0.78	8.06568e-08	0.00295252	0.244347	A2S1G1F	A2G0F	A4G0F	A2G0F	A2G1	A2G0	A2G0F	Free
24	11002.2	11003	0.78	8.06568e-08	0.00295252	0.244347	A2S1G1F	A2G0F	A4G0F	A2G0F	A2G1	A2G0	Free	A2G0F
25	11002.2	11003	0.78	6.20485e-08	0.00227134	0.187974	A2S1G1F	A2G0F	A3G0F	A3G0F	A2G1	A2G0	A2G0F	Free
26	11002.2	11003	0.78	6.75415e-08	0.00247242	0.204615	A2S1G1F	A2G0F	A3G0F	A2G0F	A2G1	A3G0	A2G0F	Free
27	11002.2	11003	0.78	6.75415e-08	0.00247242	0.204615	A2S1G1F	A2G0F	A3G0F	A2G0F	A2G1	A3G0	Free	A2G0F
28	11002.2	11003	0.78	6.75415e-08	0.00247242	0.204615	A2S1G1F	A2G0F	A3G0F	A2G0F	A3G0	A2G1	Free	A2G0F
29	11002.2	11003	0.78	6.75415e-08	0.00247242	0.204615	A2S1G1F	A2G0F	A3G0F	A2G0F	A3G0	A2G1	A2G0F	Free
30	11002.2	11003	0.78	6.20485e-08	0.00227134	0.187974	A2S1G1F	A2G0F	A3G0F	A3G0F	A2G0	A2G1	Free	A2G0F
31	11002.2	11003	0.78	6.20485e-08	0.00227134	0.187974	A2S1G1F	A2G0F	A3G0F	A3G0F	A2G0	A2G1	A2G0F	Free
32	11002.2	11003	0.78	6.75415e-08	0.00247242	0.204615	A2S1G1F	A2G0F	A2G0F	A3G0F	A3G0	A2G1	Free	A2G0F
33	11002.2	11003	0.78	8.84022e-08	0.00323604	0.267811	A3G0F	A2G0F	A4G0F	A3G0F	A3G3	A3S1G2F	Free	Free
34	11002.2	11003	0.78	8.84022e-08	0.00323604	0.267811	A2G0F	A3G0F	A4G0F	A3G0F	A3G3	A3S1G2F	Free	Free
35	11002.2	11003	0.78	8.84022e-08	0.00323604	0.267811	A2G0F	A3G0F	A4G0F	A3G0F	A3S1G2F	A3G3	Free	Free
36	11002.2	11003	0.78	1.84306e-07	0.0067467	0.558349	A2G0F	A2G0F	A4G0F	A4G0F	A3G3	A3S1G2F	Free	Free
37	11002.2	11003	0.78	8.06568e-08	0.00295252	0.244347	A2G0F	A2S1G1F	A2G0F	A4G0F	A2G1	A2G0	Free	A2G0F
38	11002.2	11003	0.78	8.84022e-08	0.00323604	0.267811	A2G0F	A3G0F	A3G0F	A4G0F	A3S1G2F	A3G3	Free	Free
39	11002.2	11003	0.78	6.75415e-08	0.00247242	0.204615	A2G0F	A2S1G1F	A3G0F	A2G0F	A2G1	A3G0	Free	A2G0F
40	11002.2	11003	0.78	8.06568e-08	0.00295252	0.244347	A2G0F	A2S1G1F	A2G0F	A4G0F	A2G1	A2G0	A2G0F	Free
41	11002.2	11003	0.78	8.84022e-08	0.00323604	0.267811	A3G0F	A2G0F	A3G0F	A4G0F	A3G3	A3S1G2F	Free	Free
42	11002.2	11003	0.78	6.75415e-08	0.00247242	0.204615	A2G0F	A2S1G1F	A2G0F	A3G0F	A3G0	A2G1	Free	A2G0F
43	11002.2	11003	0.78	6.75415e-08	0.00247242	0.204615	A2G0F	A2S1G1F	A2G0F	A3G0F	A3G0	A2G1	A2G0F	Free
44	11002.2	11003	0.78	8.06568e-08	0.00295252	0.244347	A2G0F	A2S1G1F	A2G0F	A4G0F	A2G0	A2G1	A2G0F	Free
45	11002.2	11003	0.78	6.75415e-08	0.00247242	0.204615	A2G0F	A2S1G1F	A2G0F	A3G0F	A2G1	A3G0	Free	A2G0F
46	11002.2	11003	0.78	8.84022e-08	0.00323604	0.267811	A3G0F	A2G0F	A3G0F	A4G0F	A3S1G2F	A3G3	Free	Free
47	11002.2	11003	0.78	1.84306e-07	0.0067467	0.558349	A2G0F	A2G0F	A4G0F	A4G0F	A3S1G2F	A3G3	Free	Free
48	11002.2	11003	0.78	8.06568e-08	0.00295252	0.244347	A2G0F	A2S1G1F	A2G0F	A4G0F	A2G0	A2G1	Free	A2G0F
49	11002.2	11003	0.78	6.20485e-08	0.00227134	0.187974	A2G0F	A2S1G1F	A3G0F	A3G0F	A2G0	A2G1	A2G0F	Free
50	11002.2	11003	0.78	6.20485e-08	0.00227134	0.187974	A2G0F	A2S1G1F	A3G0F	A3G0F	A2G0	A2G1	Free	A2G0F
51	11002.2	11003	0.78	6.75415e-08	0.00247242	0.204615	A2G0F	A2S1G1F	A2G0F	A3G0F	A2G1	A3G0	A2G0F	Free
52	11002.2	11003	0.78	6.75415e-08	0.00247242	0.204615	A2G0F	A2S1G1F	A3G0F	A2G0F	A2G1	A3G0	A2G0F	Free
53	11002.2	11003	0.78	6.75415e-08	0.00247242	0.204615	A2G0F	A2S1G1F	A3G0F	A2G0F	A3G0	A2G1	A2G0F	Free
54	11002.2	11003	0.78	8.84022e-08	0.00323604	0.267811	A2G0F	A3G0F	A3G0F	A4G0F	A3G3	A3S1G2F	Free	Free
55	11002.2	11003	0.78	6.20485e-08	0.00227134	0.187974	A2G0F	A2S1G1F	A3G0F	A3G0F	A2G1	A2G0	A2G0F	Free
56	11002.2	11003	0.78	6.75415e-08	0.00247242	0.204615	A2G0F	A2S1G1F	A3G0F	A2G0F	A3G0	A2G1	Free	A2G0F
57	11002.2	11003	0.78	6.20485e-08	0.00227134	0.187974	A2G0F	A2S1G1F	A3G0F	A3G0F	A2G1	A2G0	Free	A2G0F
58	11002.2	11003	0.78	8.06568e-08	0.00295252	0.244347	A2G0F	A2S1G1F	A4G0F	A2G0F	A2G0	A2G1	Free	A2G0F
59	11002.2	11003	0.78	8.06568e-08	0.00295252	0.244347	A2G0F	A2S1G1F	A4G0F	A2G0F	A2G0	A2G1	A2G0F	Free
60	11002.2	11003	0.78	8.06568e-08	0.00295252	0.244347	A2S1G1F	A2G0F	A4G0F	A2G0F	A2G0	A2G1	Free	A2G0F
61	11002.2	11003	0.78	8.06568e-08	0.00295252	0.244347	A2S1G1F	A2G0F	A4G0F	A2G0F	A2G0	A2G1	A2G0F	Free
62	11002.2	11003	0.79	9.58734e-08	0.00350953	0.290445	A3G0F	A2G2F	A4G0F	A3G0F	A3G1	A3S1G2F	Free	Free
63	11002.2	11003	0.79	1.30323e-07	0.00477058	0.394808	A3G0F	A3G3F	A4G0F	A2G0F	A3S1G2F	A3G0	Free	Free
64	11002.2	11003	0.79	1.19724e-07	0.0043826	0.362699	A3G0F	A3G3F	A3G0F	A4G0F	A2G0	A3S1G2F	Free	Free
65	11002.2	11003	0.79	1.30323e-07	0.00477058	0.394808	A3G3F	A3G0F	A4G0F	A2G0F	A3G0	A3S1G2F	Free	Free
66	11002.2	11003	0.79	8.63146e-08	0.00315963	0.261487	A2G1F	A3G0F	A3G0F	A4G0F	A3G2	A3S1G2F	Free	Free
67	11002.2	11003	0.79	6.10673e-08	0.00223542	0.185001	A2G0F	A3G1F	A4G0F	A4G0F	A2G2	A3S1G2F	Free	Free
68	11002.2	11003	0.79	1.04444e-07	0.00382328	0.31641	A2G0F	A2G0F	A4G1F	A4G0F	A3G2	A3S1G2F	Free	Free
69	11002.2	11003	0.79	7.37939e-08	0.00270129	0.223556	A2G1F	A3G0F	A4G0F	A4G0F	A2G2	A3S1G2F	Free	Free
70	11002.2	11003	0.79	1.19724e-07	0.0043826	0.362699	A3G3F	A3G0F	A3G0F	A4G0F	A2G0	A3S1G2F	Free	Free
71	11002.2	11003	0.79	1.19724e-07	0.0043826	0.362699	A3G0F	A3G3F	A4G0F	A3G0F	A3S1G2F	A2G0	Free	Free
72	11002.2	11003	0.79	2.0902e-07	0.00765136	0.633218	A3G3F	A2G0F	A3G0F	A4G0F	A3G0	A3S1G2F	Free	Free
73	11002.2	11003	0.79	1.04444e-07	0.00382328	0.31641	A2G0F	A2G0F	A4G0F	A4G1F	A3G2	A3S1G2F	Free	Free
74	11002.2	11003	0.79	9.58734e-08	0.00350953	0.290445	A3G0F	A2G2F	A3G0F	A4G0F	A3S1G2F	A3G1	Free	Free
75	11002.2	11003	0.79	8.63146e-08	0.00315963	0.261487	A3G0F	A2G1F	A4G0F	A3G0F	A3S1G2F	A3G2	Free	Free
76	11002.2	11003	0.79	1.79954e-07	0.00658738	0.545164	A2G1F	A2G0F	A4G0F	A4G0F	A3G2	A3S1G2F	Free	Free
77	11002.2	11003	0.79	2.49607e-07	0.00913711	0.756177	A2G0F	A3G3F	A4G0F	A4G0F	A3S1G2F	A2G0	Free	Free
78	11002.2	11003	0.79	1.00256e-07	0.00366997	0.303722	A3G0F	A3G3F	A3G0F	A3G0F	A3G0	A3S1G2F	Free	Free
79	11002.2	11003	0.79	9.99921e-08	0.0036603	0.302923	A2G2F	A4G0F	A3G0F	A4G0F	A2G1	A3S1G2F	Free	Free
80	11002.2	11003	0.79	2.0902e-07	0.00765136	0.633218	A2G0F	A3G3F	A4G0F	A3G0F	A3S1G2F	A3G0	Free	Free
81	11002.2	11003	0.79	7.14287e-08	0.00261471	0.216391	A2G0F	A3G1F	A4G0F	A3G0F	A3G2	A3S1G2F	Free	Free
82	11002.2	11003	0.79	9.99921e-08	0.0036603	0.302923	A4G0F	A2G2F	A3G0F	A4G0F	A2G1	A3S1G2F	Free	Free
83	11002.2	11003	0.79	1.30323e-07	0.00477058	0.394808	A3G3F	A3G0F	A4G0F	A2G0F	A3S1G2F	A3G0	Free	Free
84	11002.2	11003	0.79	6.10673e-08	0.00223542	0.185001	A3G1F	A2G0F	A4G0F	A4G0F	A2G2	A3S1G2F	Free	Free
85	11002.2	11003	0.79	2.0902e-07	0.00765136	0.633218	A2G0F	A3G3F	A4G0F	A3G0F	A3G0	A3S1G2F	Free	Free
86	11002.2	11003	0.79	2.49607e-07	0.00913711	0.756177	A2G0F	A3G3F	A4G0F	A4G0F	A2G0	A3S1G2F	Free	Free
87	11002.2	11003	0.79	8.63146e-08	0.00315963	0.261487	A2G1F	A3G0F	A4G0F	A3G0F	A3G2	A3S1G2F	Free	Free
88	11002.2	11003	0.79	7.14287e-08	0.00261471	0.216391	A2G0F	A3G1F	A3G0F	A4G0F	A3G2	A3S1G2F	Free	Free
89	11002.2	11003	0.79	2.0902e-07	0.00765136	0.633218	A2G0F	A3G3F	A3G0F	A4G0F	A3G0	A3S1G2F	Free	Free
90	11002.2	11003	0.79	1.30323e-07	0.00477058	0.394808	A3G3F	A3G0F	A2G0F	A4G0F	A3G0	A3S1G2F	Free	Free
91	11002.2	11003	0.79	1.79954e-07	0.00658738	0.545164	A2G0F	A2G1F	A4G0F	A4G0F	A3S1G2F	A3G2	Free	Free
92	11002.2	11003	0.79	8.63146e-08	0.00315963	0.261487	A2G1F	A3G0F	A4G0F	A3G0F	A3S1G2F	A3G2	Free	Free
93	11002.2	11003	0.79	7.14287e-08	0.00261471	0.216391	A3G1F	A2G0F	A4G0F	A3G0F	A3S1G2F	A3G2	Free	Free
94	11002.2	11003	0.79	1.04444e-07	0.00382328	0.31641	A2G0F	A2G0F	A4G0F	A4G1F	A3S1G2F	A3G2	Free	Free
95	11002.2	11003	0.79	1.19724e-07	0.0043826	0.362699	A3G0F	A3G3F	A4G0F	A3G0F	A2G0	A3S1G2F	Free	Free
96	11002.2	11003	0.79	2.49607e-07	0.00913711	0.756177	A3G3F	A2G0F	A4G0F	A4G0F	A2G0	A3S1G2F	Free	Free
97	11002.2	11003	0.79	9.58734e-08	0.00350953	0.290445	A2G2F	A3G0F	A3G0F	A4G0F	A3G1	A3S1G2F	Free	Free
98	11002.2	11003	0.79	7.14287e-08	0.00261471	0.216391	A2G0F	A3G1F	A4G0F	A3G0F	A3S1G2F	A3G2	Free	Free
99	11002.2	11003	0.79	9.58734e-08	0.00350953	0.290445	A3G0F	A2G2F	A3G0F	A4G0F	A3G1	A3S1G2F	Free	Free
100	11002.2	11003	0.79	7.37939e-08	0.00270129	0.223556	A3G0F	A2G1F	A4G0F	A4G0F	A2G2	A3S1G2F	Free	Free
101	11002.2	11003	0.79	7.14287e-08	0.00261471	0.216391	A3G1F	A2G0F	A4G0F	A3G0F	A3G2	A3S1G2F	Free	Free
102	11002.2	11003	0.79	1.79954e-07	0.00658738	0.545164	A2G1F	A2G0F	A4G0F	A4G0F	A3S1G2F	A3G2	Free	Free
103	11002.2	11003	0.79	1.19724e-07	0.0043826	0.362699	A3G0F	A3G3F	A3G0F	A4G0F	A3S1G2F	A2G0	Free	Free
104	11002.2	11003	0.79	9.58734e-08	0.00350953	0.290445	A2G2F	A3G0F	A3G0F	A4G0F	A3S1G2F	A3G1	Free	Free
105	11002.2	11003	0.79	2.0902e-07	0.00765136	0.633218	A3G3F	A2G0F	A4G0F	A3G0F	A3S1G2F	A3G0	Free	Free
106	11002.2	11003	0.79	9.99921e-08	0.0036603	0.302923	A4G0F	A2G2F	A4G0F	A3G0F	A2G1	A3S1G2F	Free	Free
107	11002.2	11003	0.79	1.04444e-07	0.00382328	0.31641	A2G0F	A2G0F	A4G1F	A4G0F	A3S1G2F	A3G2	Free	Free
108	11002.2	11003	0.79	1.30323e-07	0.00477058	0.394808	A3G0F	A3G3F	A4G0F	A2G0F	A3G0	A3S1G2F	Free	Free
109	11002.2	11003	0.79	8.63146e-08	0.00315963	0.261487	A3G0F	A2G1F	A4G0F	A3G0F	A3G2	A3S1G2F	Free	Free
110	11002.2	11003	0.79	9.58734e-08	0.00350953	0.290445	A2G2F	A3G0F	A4G0F	A3G0F	A3G1	A3S1G2F	Free	Free
111	11002.2	11003	0.79	1.00256e-07	0.00366997	0.303722	A3G3F	A3G0F	A3G0F	A3G0F	A3S1G2F	A3G0	Free	Free
112	11002.2	11003	0.79	1.19724e-07	0.0043826	0.362699	A3G3F	A3G0F	A4G0F	A3G0F	A2G0	A3S1G2F	Free	Free
113	11002.2	11003	0.79	1.00256e-07	0.00366997	0.303722	A3G3F	A3G0F	A3G0F	A3G0F	A3G0	A3S1G2F	Free	Free
114	11002.2	11003	0.79	8.63146e-08	0.00315963	0.261487	A3G0F	A2G1F	A3G0F	A4G0F	A3G2	A3S1G2F	Free	Free
115	11002.2	11003	0.79	2.0902e-07	0.00765136	0.633218	A3G3F	A2G0F	A4G0F	A3G0F	A3G0	A3S1G2F	Free	Free
116	11002.2	11003	0.79	7.14287e-08	0.00261471	0.216391	A3G1F	A2G0F	A3G0F	A4G0F	A3G2	A3S1G2F	Free	Free
117	11002.2	11003	0.79	1.00256e-07	0.00366997	0.303722	A3G0F	A3G3F	A3G0F	A3G0F	A3S1G2F	A3G0	Free	Free
118	11002.2	11003	0.79	7.14287e-08	0.00261471	0.216391	A2G0F	A3G1F	A3G0F	A4G0F	A3S1G2F	A3G2	Free	Free
119	11002.2	11003	0.79	9.99921e-08	0.0036603	0.302923	A2G2F	A4G0F	A4G0F	A3G0F	A2G1	A3S1G2F	Free	Free
120	11002.2	11003	0.79	8.63146e-08	0.00315963	0.261487	A3G0F	A2G1F	A3G0F	A4G0F	A3S1G2F	A3G2	Free	Free
121	11002.2	11003	0.79	7.14287e-08	0.00261471	0.216391	A3G1F	A2G0F	A3G0F	A4G0F	A3S1G2F	A3G2	Free	Free
122	11002.2	11003	0.79	1.19724e-07	0.0043826	0.362699	A3G3F	A3G0F	A3G0F	A4G0F	A3S1G2F	A2G0	Free	Free
123	11002.2	11003	0.79	1.19724e-07	0.0043826	0.362699	A3G3F	A3G0F	A4G0F	A3G0F	A3S1G2F	A2G0	Free	Free
124	11002.2	11003	0.79	1.30323e-07	0.00477058	0.394808	A3G0F	A3G3F	A2G0F	A4G0F	A3G0	A3S1G2F	Free	Free
125	11002.2	11003	0.79	1.79954e-07	0.00658738	0.545164	A2G0F	A2G1F	A4G0F	A4G0F	A3G2	A3S1G2F	Free	Free
126	11002.2	11003	0.79	2.49607e-07	0.00913711	0.756177	A3G3F	A2G0F	A4G0F	A4G0F	A3S1G2F	A2G0	Free	Free
127	11002.2	11003	0.79	8.63146e-08	0.00315963	0.261487	A2G1F	A3G0F	A3G0F	A4G0F	A3S1G2F	A3G2	Free	Free
128	11002.2	11003	0.79	2.84678e-07	0.0104209	0.862422	A3G0F	A2G2F	A4G0F	A4G0F	A3S1G2F	A2G1	Free	Free
129	11002.2	11003	0.79	9.99921e-08	0.0036603	0.302923	A2G2F	A4G0F	A4G0F	A3G0F	A3S1G2F	A2G1	Free	Free
130	11002.2	11003	0.79	6.10673e-08	0.00223542	0.185001	A3G1F	A2G0F	A4G0F	A4G0F	A3S1G2F	A2G2	Free	Free
131	11002.2	11003	0.79	9.99921e-08	0.0036603	0.302923	A4G0F	A2G2F	A4G0F	A3G0F	A3S1G2F	A2G1	Free	Free
132	11002.2	11003	0.79	2.0902e-07	0.00765136	0.633218	A3G3F	A2G0F	A3G0F	A4G0F	A3S1G2F	A3G0	Free	Free
133	11002.2	11003	0.79	9.99921e-08	0.0036603	0.302923	A2G2F	A4G0F	A3G0F	A4G0F	A3S1G2F	A2G1	Free	Free
134	11002.2	11003	0.79	7.37939e-08	0.00270129	0.223556	A3G0F	A2G1F	A4G0F	A4G0F	A3S1G2F	A2G2	Free	Free
135	11002.2	11003	0.79	9.99921e-08	0.0036603	0.302923	A4G0F	A2G2F	A3G0F	A4G0F	A3S1G2F	A2G1	Free	Free
136	11002.2	11003	0.79	9.58734e-08	0.00350953	0.290445	A3G0F	A2G2F	A4G0F	A3G0F	A3S1G2F	A3G1	Free	Free
137	11002.2	11003	0.79	7.37939e-08	0.00270129	0.223556	A2G1F	A3G0F	A4G0F	A4G0F	A3S1G2F	A2G2	Free	Free
138	11002.2	11003	0.79	2.0902e-07	0.00765136	0.633218	A2G0F	A3G3F	A3G0F	A4G0F	A3S1G2F	A3G0	Free	Free
139	11002.2	11003	0.79	1.30323e-07	0.00477058	0.394808	A3G3F	A3G0F	A2G0F	A4G0F	A3S1G2F	A3G0	Free	Free
140	11002.2	11003	0.79	1.30323e-07	0.00477058	0.394808	A3G0F	A3G3F	A2G0F	A4G0F	A3S1G2F	A3G0	Free	Free
141	11002.2	11003	0.79	9.58734e-08	0.00350953	0.290445	A2G2F	A3G0F	A4G0F	A3G0F	A3S1G2F	A3G1	Free	Free
142	11002.2	11003	0.79	6.10673e-08	0.00223542	0.185001	A2G0F	A3G1F	A4G0F	A4G0F	A3S1G2F	A2G2	Free	Free
143	11002.2	11003	0.79	2.84678e-07	0.0104209	0.862422	A2G2F	A3G0F	A4G0F	A4G0F	A3S1G2F	A2G1	Free	Free
144	11002.2	11003	0.79	2.84678e-07	0.0104209	0.862422	A2G2F	A3G0F	A4G0F	A4G0F	A2G1	A3S1G2F	Free	Free
145	11002.2	11003	0.79	1.99882e-07	0.00731688	0.605537	A2G2F	A2G0F	A4G0F	A4G0F	A3G1	A3S1G2F	Free	Free
146	11002.2	11003	0.79	1.99882e-07	0.00731688	0.605537	A2G2F	A2G0F	A4G0F	A4G0F	A3S1G2F	A3G1	Free	Free
147	11002.2	11003	0.79	1.99882e-07	0.00731688	0.605537	A2G0F	A2G2F	A4G0F	A4G0F	A3G1	A3S1G2F	Free	Free
148	11002.2	11003	0.79	1.99882e-07	0.00731688	0.605537	A2G0F	A2G2F	A4G0F	A4G0F	A3S1G2F	A3G1	Free	Free
149	11002.2	11003	0.79	2.84678e-07	0.0104209	0.862422	A3G0F	A2G2F	A4G0F	A4G0F	A2G1	A3S1G2F	Free	Free
150	11002.2	11003	0.8	7.24352e-08	0.00265156	0.21944	A2G2F	A3G0F	A3G1F	A4G0F	A3S1G2F	A3G0	Free	Free
151	11002.2	11003	0.8	1.06861e-07	0.00391174	0.323731	A2G1F	A3G0F	A4G0F	A4G1F	A3S1G2F	A2G1	Free	Free
152	11002.2	11003	0.8	1.91583e-07	0.00701308	0.580394	A2G0F	A2G2F	A4G1F	A4G0F	A3S1G2F	A3G0	Free	Free
153	11002.2	11003	0.8	1.06861e-07	0.00391174	0.323731	A3G0F	A2G1F	A4G0F	A4G1F	A3S1G2F	A2G1	Free	Free
154	11002.2	11003	0.8	1.91583e-07	0.00701308	0.580394	A2G2F	A2G0F	A4G1F	A4G0F	A3S1G2F	A3G0	Free	Free
155	11002.2	11003	0.8	8.84315e-08	0.00323712	0.2679	A3G1F	A2G0F	A4G0F	A4G1F	A3S1G2F	A2G1	Free	Free
156	11002.2	11003	0.8	7.24352e-08	0.00265156	0.21944	A3G0F	A2G2F	A4G0F	A3G1F	A3S1G2F	A3G0	Free	Free
157	11002.2	11003	0.8	1.31022e-07	0.0047962	0.396928	A3G1F	A2G2F	A3G0F	A4G0F	A3S1G2F	A3G0	Free	Free
158	11002.2	11003	0.8	6.20215e-08	0.00227035	0.187892	A3G0F	A2G0F	A4G1F	A4G1F	A3S1G2F	A2G1	Free	Free
159	11002.2	11003	0.8	1.31022e-07	0.0047962	0.396928	A3G1F	A2G2F	A4G0F	A3G0F	A3S1G2F	A3G0	Free	Free
160	11002.2	11003	0.8	6.20215e-08	0.00227035	0.187892	A2G0F	A3G0F	A4G1F	A4G1F	A3S1G2F	A2G1	Free	Free
[truncated: 83 more rows]

## Sheet: 96719.0
	Measured Delta Mass	Match Mass	Error	Probability	Sum Norm Prob	Max Norm Prob	Site1	Site2	Site3	Site4	Site5	Site6	Site7	Site8
[truncated: 138 more rows]

[truncated: 50 more sheets: 96760.0, 96872.0, 97015.0, 97187.0, 97327.0, 97503.0, 97605.0, 97771.0, 97950.0, 98132.0, 98143.0, 98224.0, 98399.0, 98582.0, 98673.0, 98848.0, 98936.0, 98958.0, 99030.0, 99138.0 …]
