# Supplementary material for: Exposing the molecular heterogeneity of glycosylated biotherapeutics
Source: Nat Commun. 2024 Apr 16;15:3259. doi: 10.1038/s41467-024-47693-8 (PMC11021452; doi:10.1038/s41467-024-47693-8)
Supplement: Supplementary file 5 — Supplementary Dataset 3 [file 41467_2024_47693_MOESM5_ESM.xlsx]

## Sheet: 96730.0
	Measured Delta Mass	Match Mass	Error	Probability	Sum Norm Prob	Max Norm Prob	Site1	Site2	Site3	Site4	Site5	Site6	Site7	Site8

## Sheet: 96980.0
	Measured Delta Mass	Match Mass	Error	Probability	Sum Norm Prob	Max Norm Prob	Site1	Site2	Site3	Site4	Site5	Site6	Site7	Site8

## Sheet: 97233.0
	Measured Delta Mass	Match Mass	Error	Probability	Sum Norm Prob	Max Norm Prob	Site1	Site2	Site3	Site4	Site5	Site6	Site7	Site8
0	11639.2	11642.2	3	4.51621e-08	0.11626	0.869295	A4S2G2F	A2S1G1F	A3G0F	A4G0F	A3G0	A3G0	Free	Free
1	11639.2	11642.2	3	4.51621e-08	0.11626	0.869295	A2S1G1F	A4S2G2F	A3G0F	A4G0F	A3G0	A3G0	Free	Free
2	11639.2	11642.2	3	5.19525e-08	0.13374	1	A2S1G1F	A4S2G2F	A4G0F	A4G0F	A2G0	A3G0	Free	Free
3	11639.2	11642.2	3	4.51621e-08	0.11626	0.869295	A2S1G1F	A4S2G2F	A4G0F	A3G0F	A3G0	A3G0	Free	Free
4	11639.2	11642.2	3	5.19525e-08	0.13374	1	A4S2G2F	A2S1G1F	A4G0F	A4G0F	A3G0	A2G0	Free	Free
5	11639.2	11642.2	3	5.19525e-08	0.13374	1	A4S2G2F	A2S1G1F	A4G0F	A4G0F	A2G0	A3G0	Free	Free
6	11639.2	11642.2	3	4.51621e-08	0.11626	0.869295	A4S2G2F	A2S1G1F	A4G0F	A3G0F	A3G0	A3G0	Free	Free
7	11639.2	11642.2	3	5.19525e-08	0.13374	1	A2S1G1F	A4S2G2F	A4G0F	A4G0F	A3G0	A2G0	Free	Free

## Sheet: 97492.0
	Measured Delta Mass	Match Mass	Error	Probability	Sum Norm Prob	Max Norm Prob	Site1	Site2	Site3	Site4	Site5	Site6	Site7	Site8
0	11898.2	11898.3	0.02	4.15598e-08	0.0166205	0.494851	A2S1G1F	A2S1G1F	A3G0F	A2S1G1F	A3S2G1	A3G0	Free	Free
1	11898.2	11898.3	0.02	8.12289e-08	0.0324849	0.967191	A2S1G1F	A2S1G1F	A3G0F	A3G0F	A2S1G1	A3S2G1	Free	Free
2	11898.2	11898.3	0.02	4.78086e-08	0.0191195	0.569256	A2S1G1F	A2S1G1F	A4G0F	A2S1G1F	A2G0	A3S2G1	Free	Free
3	11898.2	11898.3	0.02	4.15598e-08	0.0166205	0.494851	A2S1G1F	A2S1G1F	A3G0F	A2S1G1F	A3G0	A3S2G1	Free	Free
4	11898.2	11898.3	0.02	4.78086e-08	0.0191195	0.569256	A2S1G1F	A2S1G1F	A4G0F	A2S1G1F	A3S2G1	A2G0	Free	Free
5	11898.2	11898.3	0.02	4.15598e-08	0.0166205	0.494851	A2S1G1F	A2S1G1F	A2S1G1F	A3G0F	A3G0	A3S2G1	Free	Free
6	11898.2	11898.3	0.02	3.99185e-08	0.0159641	0.475309	A2S1G1F	A2S1G1F	A3G0F	A3S1G0F	A3S2G1	A2G1	Free	Free
7	11898.2	11898.3	0.02	4.78086e-08	0.0191195	0.569256	A2S1G1F	A2S1G1F	A2S1G1F	A4G0F	A2G0	A3S2G1	Free	Free
8	11898.2	11898.3	0.02	3.99185e-08	0.0159641	0.475309	A2S1G1F	A2S1G1F	A3G0F	A3S1G0F	A2G1	A3S2G1	Free	Free
9	11898.2	11898.3	0.02	8.12289e-08	0.0324849	0.967191	A2S1G1F	A2S1G1F	A3G0F	A3G0F	A3S2G1	A2S1G1	Free	Free
10	11898.2	11898.3	0.02	3.99185e-08	0.0159641	0.475309	A2S1G1F	A2S1G1F	A3S1G0F	A3G0F	A3S2G1	A2G1	Free	Free
11	11898.2	11898.3	0.02	3.99185e-08	0.0159641	0.475309	A2S1G1F	A2S1G1F	A3S1G0F	A3G0F	A2G1	A3S2G1	Free	Free
12	11898.2	11898.3	0.02	4.15598e-08	0.0166205	0.494851	A2S1G1F	A2S1G1F	A2S1G1F	A3G0F	A3S2G1	A3G0	Free	Free
13	11898.2	11898.3	0.02	4.78086e-08	0.0191195	0.569256	A2S1G1F	A2S1G1F	A2S1G1F	A4G0F	A3S2G1	A2G0	Free	Free
14	11898.2	11898.3	0.03	3.61143e-08	0.0144428	0.430012	A2S1G1F	A2S1G0F	A3S1G0F	A3G0F	A2S1G1	A3S1G2	Free	Free
15	11898.2	11898.3	0.03	3.61143e-08	0.0144428	0.430012	A2S1G0F	A2S1G1F	A3S1G0F	A3G0F	A2S1G1	A3S1G2	Free	Free
16	11898.2	11898.3	0.03	3.61143e-08	0.0144428	0.430012	A2S1G1F	A2S1G0F	A3G0F	A3S1G0F	A2S1G1	A3S1G2	Free	Free
17	11898.2	11898.3	0.03	3.61143e-08	0.0144428	0.430012	A2S1G0F	A2S1G1F	A3G0F	A3S1G0F	A2S1G1	A3S1G2	Free	Free
18	11898.2	11898.3	0.03	7.89121e-08	0.0315584	0.939604	A2S1G1F	A2S1G1F	A3G0F	A4S3G1F	A2G1	A2G0	Free	Free
19	11898.2	11898.3	0.03	7.22475e-08	0.0288931	0.860249	A2S1G1F	A2S1G1F	A4G0F	A3S1G0F	A2S1G1	A2S1G1	Free	Free
20	11898.2	11898.3	0.03	3.61143e-08	0.0144428	0.430012	A2S1G0F	A2S1G1F	A3S1G0F	A3G0F	A3S1G2	A2S1G1	Free	Free
21	11898.2	11898.3	0.03	4.77944e-08	0.0191138	0.569087	A2S1G0F	A2S1G1F	A3G0F	A4S3G1F	A2G1	A2G1	Free	Free
22	11898.2	11898.3	0.03	7.89121e-08	0.0315584	0.939604	A2S1G1F	A2S1G1F	A4S3G1F	A3G0F	A2G1	A2G0	Free	Free
23	11898.2	11898.3	0.03	7.22475e-08	0.0288931	0.860249	A2S1G1F	A2S1G1F	A3S1G0F	A4G0F	A2S1G1	A2S1G1	Free	Free
24	11898.2	11898.3	0.03	7.89121e-08	0.0315584	0.939604	A2S1G1F	A2S1G1F	A4S3G1F	A3G0F	A2G0	A2G1	Free	Free
25	11898.2	11898.3	0.03	7.89121e-08	0.0315584	0.939604	A2S1G1F	A2S1G1F	A3G0F	A4S3G1F	A2G0	A2G1	Free	Free
26	11898.2	11898.3	0.03	3.61143e-08	0.0144428	0.430012	A2S1G1F	A2S1G0F	A3S1G0F	A3G0F	A3S1G2	A2S1G1	Free	Free
27	11898.2	11898.3	0.03	8.39844e-08	0.0335869	1	A2S1G1F	A2S1G1F	A4S1G0F	A3G0F	A2S1G1	A2S1G1	Free	Free
28	11898.2	11898.3	0.03	4.29696e-08	0.0171843	0.511638	A2S1G1F	A2S1G1F	A2S1G1F	A4S1G0F	A3G0	A2S1G1	Free	Free
29	11898.2	11898.3	0.03	4.29696e-08	0.0171843	0.511638	A2S1G1F	A2S1G1F	A2S1G1F	A4S1G0F	A2S1G1	A3G0	Free	Free
30	11898.2	11898.3	0.03	4.29696e-08	0.0171843	0.511638	A2S1G1F	A2S1G1F	A4S1G0F	A2S1G1F	A2S1G1	A3G0	Free	Free
31	11898.2	11898.3	0.03	3.61143e-08	0.0144428	0.430012	A2S1G0F	A2S1G1F	A3G0F	A3S1G0F	A3S1G2	A2S1G1	Free	Free
32	11898.2	11898.3	0.03	8.39844e-08	0.0335869	1	A2S1G1F	A2S1G1F	A3G0F	A4S1G0F	A2S1G1	A2S1G1	Free	Free
33	11898.2	11898.3	0.03	3.61143e-08	0.0144428	0.430012	A2S1G1F	A2S1G0F	A3G0F	A3S1G0F	A3S1G2	A2S1G1	Free	Free
34	11898.2	11898.3	0.03	4.77944e-08	0.0191138	0.569087	A2S1G1F	A2S1G0F	A3G0F	A4S3G1F	A2G1	A2G1	Free	Free
35	11898.2	11898.3	0.03	4.29696e-08	0.0171843	0.511638	A2S1G1F	A2S1G1F	A4S1G0F	A2S1G1F	A3G0	A2S1G1	Free	Free
36	11898.2	11898.3	0.03	4.12726e-08	0.0165057	0.491432	A2S1G1F	A2S1G1F	A4S1G0F	A3S1G0F	A2S1G1	A2G1	Free	Free
37	11898.2	11898.3	0.03	4.77944e-08	0.0191138	0.569087	A2S1G1F	A2S1G0F	A4S3G1F	A3G0F	A2G1	A2G1	Free	Free
38	11898.2	11898.3	0.03	4.12726e-08	0.0165057	0.491432	A2S1G1F	A2S1G1F	A3S1G0F	A4S1G0F	A2S1G1	A2G1	Free	Free
39	11898.2	11898.3	0.03	4.77944e-08	0.0191138	0.569087	A2S1G0F	A2S1G1F	A4S3G1F	A3G0F	A2G1	A2G1	Free	Free
40	11898.2	11898.3	0.03	4.12726e-08	0.0165057	0.491432	A2S1G1F	A2S1G1F	A3S1G0F	A4S1G0F	A2G1	A2S1G1	Free	Free
41	11898.2	11898.3	0.03	4.12726e-08	0.0165057	0.491432	A2S1G1F	A2S1G1F	A4S1G0F	A3S1G0F	A2G1	A2S1G1	Free	Free
42	11898.2	11898.3	0.04	4.69667e-08	0.0187828	0.559231	A2S1G1F	A2G1F	A3G0F	A4S3G1F	A2S1G1	A2G0	Free	Free
43	11898.2	11898.3	0.04	4.69667e-08	0.0187828	0.559231	A2G1F	A2S1G1F	A3G0F	A4S3G1F	A2S1G1	A2G0	Free	Free
44	11898.2	11898.3	0.04	4.69667e-08	0.0187828	0.559231	A2G1F	A2S1G1F	A3G0F	A4S3G1F	A2G0	A2S1G1	Free	Free
45	11898.2	11898.3	0.04	4.69667e-08	0.0187828	0.559231	A2S1G1F	A2G1F	A3G0F	A4S3G1F	A2G0	A2S1G1	Free	Free
46	11898.2	11898.3	0.04	4.69667e-08	0.0187828	0.559231	A2G1F	A2S1G1F	A4S3G1F	A3G0F	A2S1G1	A2G0	Free	Free
47	11898.2	11898.3	0.04	4.69667e-08	0.0187828	0.559231	A2S1G1F	A2G1F	A4S3G1F	A3G0F	A2G0	A2S1G1	Free	Free
48	11898.2	11898.3	0.04	4.69667e-08	0.0187828	0.559231	A2S1G1F	A2G1F	A4S3G1F	A3G0F	A2S1G1	A2G0	Free	Free
49	11898.2	11898.3	0.04	4.69667e-08	0.0187828	0.559231	A2G1F	A2S1G1F	A4S3G1F	A3G0F	A2G0	A2S1G1	Free	Free

## Sheet: 97744.0
	Measured Delta Mass	Match Mass	Error	Probability	Sum Norm Prob	Max Norm Prob	Site1	Site2	Site3	Site4	Site5	Site6	Site7	Site8
0	12150.2	12148.3	-1.9	4.75822e-08	0.361736	1	A2S1G1F	A2S1G1F	A4S3G1F	A2S1G1F	A2G0	A2G0	Free	Free
1	12150.2	12148.3	-1.9	4.75822e-08	0.361736	1	A2S1G1F	A2S1G1F	A2S1G1F	A4S3G1F	A2G0	A2G0	Free	Free
2	12150.2	12148.3	-1.9	3.63741e-08	0.276528	0.764447	A2S1G1F	A2S1G1F	A3S1G0F	A3S1G0F	A2S1G1	A2S1G1	Free	Free

## Sheet: 97995.0
	Measured Delta Mass	Match Mass	Error	Probability	Sum Norm Prob	Max Norm Prob	Site1	Site2	Site3	Site4	Site5	Site6	Site7	Site8

## Sheet: 98247.0
	Measured Delta Mass	Match Mass	Error	Probability	Sum Norm Prob	Max Norm Prob	Site1	Site2	Site3	Site4	Site5	Site6	Site7	Site8
0	12653.2	12653.6	0.32	5.08143e-08	0.128509	0.958735	A2S1G1F	A2S1G0F	A4G0F	A4G0F	A3S1G2F	A3S2G1	Free	Free
1	12653.2	12653.6	0.32	5.08143e-08	0.128509	0.958735	A2S1G0F	A2S1G1F	A4G0F	A4G0F	A3S1G2F	A3S2G1	Free	Free
2	12653.2	12653.6	0.32	5.08143e-08	0.128509	0.958735	A2S1G0F	A2S1G1F	A4G0F	A4G0F	A3S2G1	A3S1G2F	Free	Free
3	12653.2	12653.6	0.32	5.08143e-08	0.128509	0.958735	A2S1G1F	A2S1G0F	A4G0F	A4G0F	A3S2G1	A3S1G2F	Free	Free
4	12653.2	12653.6	0.33	4.30772e-08	0.108942	0.812756	A2S1G1F	A2S1G1F	A4S1G0F	A4S1G0F	A3S1G2F	A3G0	Free	Free
5	12653.2	12653.6	0.33	4.30772e-08	0.108942	0.812756	A2S1G1F	A2S1G1F	A4S1G0F	A4S1G0F	A3G0	A3S1G2F	Free	Free
6	12653.2	12655.6	2.35	5.30014e-08	0.13404	1	A2G1F	A4S1G3F	A4G0F	A4G0F	A3S1G2	A3S1G2	Free	Free
7	12653.2	12655.6	2.35	5.30014e-08	0.13404	1	A4S1G3F	A2G1F	A4G0F	A4G0F	A3S1G2	A3S1G2	Free	Free

## Sheet: 98503.0
	Measured Delta Mass	Match Mass	Error	Probability	Sum Norm Prob	Max Norm Prob	Site1	Site2	Site3	Site4	Site5	Site6	Site7	Site8
0	12909.2	12905.6	-3.59	9.12319e-08	0.0365903	0.960311	A4S1G3F	A2S1G1F	A3G0F	A4G0F	A3S1G2	A3S1G2	Free	Free
1	12909.2	12905.6	-3.59	9.12319e-08	0.0365903	0.960311	A2S1G1F	A4S1G3F	A3G0F	A4G0F	A3S1G2	A3S1G2	Free	Free
2	12909.2	12905.6	-3.59	9.12319e-08	0.0365903	0.960311	A2S1G1F	A4S1G3F	A4G0F	A3G0F	A3S1G2	A3S1G2	Free	Free
3	12909.2	12905.6	-3.59	3.51889e-08	0.0141132	0.370399	A4S1G3F	A2G2F	A4G0F	A3G0F	A3S1G2	A3S2G1	Free	Free
4	12909.2	12905.6	-3.59	7.78146e-08	0.0312091	0.819079	A2G2F	A4S2G2F	A4G0F	A3G0F	A3S1G2	A3S1G2	Free	Free
5	12909.2	12905.6	-3.59	3.51889e-08	0.0141132	0.370399	A2G2F	A4S1G3F	A3G0F	A4G0F	A3S1G2	A3S2G1	Free	Free
6	12909.2	12905.6	-3.59	7.78146e-08	0.0312091	0.819079	A4S2G2F	A2G2F	A3G0F	A4G0F	A3S1G2	A3S1G2	Free	Free
7	12909.2	12905.6	-3.59	3.51889e-08	0.0141132	0.370399	A4S1G3F	A2G2F	A3G0F	A4G0F	A3S2G1	A3S1G2	Free	Free
8	12909.2	12905.6	-3.59	3.51889e-08	0.0141132	0.370399	A2G2F	A4S1G3F	A3G0F	A4G0F	A3S2G1	A3S1G2	Free	Free
9	12909.2	12905.6	-3.59	3.51889e-08	0.0141132	0.370399	A4S1G3F	A2G2F	A3G0F	A4G0F	A3S1G2	A3S2G1	Free	Free
10	12909.2	12905.6	-3.59	3.51889e-08	0.0141132	0.370399	A2G2F	A4S1G3F	A4G0F	A3G0F	A3S2G1	A3S1G2	Free	Free
11	12909.2	12905.6	-3.59	7.78146e-08	0.0312091	0.819079	A2G2F	A4S2G2F	A3G0F	A4G0F	A3S1G2	A3S1G2	Free	Free
12	12909.2	12905.6	-3.59	3.51889e-08	0.0141132	0.370399	A2G2F	A4S1G3F	A4G0F	A3G0F	A3S1G2	A3S2G1	Free	Free
13	12909.2	12905.6	-3.59	9.12319e-08	0.0365903	0.960311	A4S1G3F	A2S1G1F	A4G0F	A3G0F	A3S1G2	A3S1G2	Free	Free
14	12909.2	12905.6	-3.59	7.78146e-08	0.0312091	0.819079	A4S2G2F	A2G2F	A4G0F	A3G0F	A3S1G2	A3S1G2	Free	Free
15	12909.2	12905.6	-3.59	3.51889e-08	0.0141132	0.370399	A4S1G3F	A2G2F	A4G0F	A3G0F	A3S2G1	A3S1G2	Free	Free
16	12909.2	12905.7	-3.58	4.28229e-08	0.017175	0.450756	A3S1G2F	A3S1G2F	A3G0F	A4G0F	A3S1G2	A3S1G2	Free	Free
17	12909.2	12905.7	-3.58	3.63825e-08	0.0145919	0.382964	A4S1G3F	A2G2F	A4G0F	A4S1G0F	A2S1G1	A3S1G2	Free	Free
18	12909.2	12905.7	-3.58	3.63825e-08	0.0145919	0.382964	A2G2F	A4S1G3F	A4G0F	A4S1G0F	A2S1G1	A3S1G2	Free	Free
19	12909.2	12905.7	-3.58	3.63825e-08	0.0145919	0.382964	A4S1G3F	A2G2F	A4G0F	A4S1G0F	A3S1G2	A2S1G1	Free	Free
20	12909.2	12905.7	-3.58	4.87797e-08	0.019564	0.513457	A3S1G2F	A2G2F	A4S1G0F	A4G0F	A3S1G2	A3S1G2	Free	Free
21	12909.2	12905.7	-3.58	3.63825e-08	0.0145919	0.382964	A2G2F	A4S1G3F	A4G0F	A4S1G0F	A3S1G2	A2S1G1	Free	Free
22	12909.2	12905.7	-3.58	4.28229e-08	0.017175	0.450756	A3S1G2F	A3S1G2F	A4G0F	A3G0F	A3S1G2	A3S1G2	Free	Free
23	12909.2	12905.7	-3.58	3.63825e-08	0.0145919	0.382964	A2G2F	A4S1G3F	A4S1G0F	A4G0F	A2S1G1	A3S1G2	Free	Free
24	12909.2	12905.7	-3.58	4.87797e-08	0.019564	0.513457	A2G2F	A3S1G2F	A4G0F	A4S1G0F	A3S1G2	A3S1G2	Free	Free
25	12909.2	12905.7	-3.58	3.63825e-08	0.0145919	0.382964	A2G2F	A4S1G3F	A4S1G0F	A4G0F	A3S1G2	A2S1G1	Free	Free
26	12909.2	12905.7	-3.58	4.87797e-08	0.019564	0.513457	A3S1G2F	A2G2F	A4G0F	A4S1G0F	A3S1G2	A3S1G2	Free	Free
27	12909.2	12905.7	-3.58	3.63825e-08	0.0145919	0.382964	A4S1G3F	A2G2F	A4S1G0F	A4G0F	A3S1G2	A2S1G1	Free	Free
28	12909.2	12905.7	-3.58	3.63825e-08	0.0145919	0.382964	A4S1G3F	A2G2F	A4S1G0F	A4G0F	A2S1G1	A3S1G2	Free	Free
29	12909.2	12905.7	-3.58	4.87797e-08	0.019564	0.513457	A2G2F	A3S1G2F	A4S1G0F	A4G0F	A3S1G2	A3S1G2	Free	Free
30	12909.2	12913.7	4.42	9.50025e-08	0.0381026	1	A2S1G1F	A4S2G2F	A4G0F	A4G0F	A3G0	A3S2G1	Free	Free
31	12909.2	12913.7	4.42	9.50025e-08	0.0381026	1	A4S2G2F	A2S1G1F	A4G0F	A4G0F	A3S2G1	A3G0	Free	Free
32	12909.2	12913.7	4.42	9.50025e-08	0.0381026	1	A2S1G1F	A4S2G2F	A4G0F	A4G0F	A3S2G1	A3G0	Free	Free
33	12909.2	12913.7	4.42	9.50025e-08	0.0381026	1	A4S2G2F	A2S1G1F	A4G0F	A4G0F	A3G0	A3S2G1	Free	Free
34	12909.2	12913.7	4.43	4.90998e-08	0.0196924	0.516826	A2S1G0F	A4S2G2F	A4G0F	A4S1G0F	A3S1G2	A3G0	Free	Free
35	12909.2	12913.7	4.43	4.90998e-08	0.0196924	0.516826	A2S1G0F	A4S2G2F	A4G0F	A4S1G0F	A3G0	A3S1G2	Free	Free
36	12909.2	12913.7	4.43	4.90998e-08	0.0196924	0.516826	A4S2G2F	A2S1G0F	A4S1G0F	A4G0F	A3S1G2	A3G0	Free	Free
37	12909.2	12913.7	4.43	4.90998e-08	0.0196924	0.516826	A4S2G2F	A2S1G0F	A4S1G0F	A4G0F	A3G0	A3S1G2	Free	Free
38	12909.2	12913.7	4.43	4.90998e-08	0.0196924	0.516826	A2S1G0F	A4S2G2F	A4S1G0F	A4G0F	A3S1G2	A3G0	Free	Free
39	12909.2	12913.7	4.43	4.90998e-08	0.0196924	0.516826	A2S1G0F	A4S2G2F	A4S1G0F	A4G0F	A3G0	A3S1G2	Free	Free
40	12909.2	12913.7	4.43	4.90998e-08	0.0196924	0.516826	A4S2G2F	A2S1G0F	A4G0F	A4S1G0F	A3S1G2	A3G0	Free	Free
41	12909.2	12913.7	4.43	4.90998e-08	0.0196924	0.516826	A4S2G2F	A2S1G0F	A4G0F	A4S1G0F	A3G0	A3S1G2	Free	Free
42	12909.2	12913.7	4.44	4.77509e-08	0.0191514	0.502628	A2G1F	A4S2G2F	A4G0F	A4S3G1F	A3G0	A3G0	Free	Free
43	12909.2	12913.7	4.44	4.77509e-08	0.0191514	0.502628	A4S2G2F	A2G1F	A4S3G1F	A4G0F	A3G0	A3G0	Free	Free
44	12909.2	12913.7	4.44	4.77509e-08	0.0191514	0.502628	A2G1F	A4S2G2F	A4S3G1F	A4G0F	A3G0	A3G0	Free	Free
45	12909.2	12913.7	4.44	4.77509e-08	0.0191514	0.502628	A4S2G2F	A2G1F	A4G0F	A4S3G1F	A3G0	A3G0	Free	Free

## Sheet: 98684.0
	Measured Delta Mass	Match Mass	Error	Probability	Sum Norm Prob	Max Norm Prob	Site1	Site2	Site3	Site4	Site5	Site6	Site7	Site8
0	13090.2	13087.6	-2.61	5.62096e-08	0.0603532	0.867872	A2S1G1F	A2S1G1F	A2S1G1F	A2S1G1F	A3S2G1	A3S1G2	Free	Free
1	13090.2	13087.6	-2.61	5.62096e-08	0.0603532	0.867872	A2S1G1F	A2S1G1F	A2S1G1F	A2S1G1F	A3S1G2	A3S2G1	Free	Free
2	13090.2	13087.6	-2.59	6.47672e-08	0.0695416	1	A2G2F	A2S1G1F	A4S3G1F	A2S1G1F	A2S1G1	A2S1G1	Free	Free
3	13090.2	13087.6	-2.59	6.47672e-08	0.0695416	1	A2S1G1F	A2G2F	A4S3G1F	A2S1G1F	A2S1G1	A2S1G1	Free	Free
4	13090.2	13087.6	-2.59	6.47672e-08	0.0695416	1	A2G2F	A2S1G1F	A2S1G1F	A4S3G1F	A2S1G1	A2S1G1	Free	Free
5	13090.2	13087.6	-2.59	6.47672e-08	0.0695416	1	A2S1G1F	A2G2F	A2S1G1F	A4S3G1F	A2S1G1	A2S1G1	Free	Free
6	13090.2	13089.7	-0.55	3.59173e-08	0.038565	0.55456	A2S1G0F	A2S1G0F	A4G0F	A4S1G0F	A3S2G1	A3S2G1	Free	Free
7	13090.2	13089.7	-0.55	3.59173e-08	0.038565	0.55456	A2S1G0F	A2S1G0F	A4S1G0F	A4G0F	A3S2G1	A3S2G1	Free	Free
8	13090.2	13089.7	-0.54	5.30963e-08	0.0570104	0.819803	A2S1G0F	A2S1G0F	A4G0F	A4S3G1F	A3G0	A3S2G1	Free	Free
9	13090.2	13089.7	-0.54	5.30963e-08	0.0570104	0.819803	A2S1G0F	A2S1G0F	A4G0F	A4S3G1F	A3S2G1	A3G0	Free	Free
10	13090.2	13089.7	-0.54	5.30963e-08	0.0570104	0.819803	A2S1G0F	A2S1G0F	A4S3G1F	A4G0F	A3S2G1	A3G0	Free	Free
11	13090.2	13089.7	-0.54	5.30963e-08	0.0570104	0.819803	A2S1G0F	A2S1G0F	A4S3G1F	A4G0F	A3G0	A3S2G1	Free	Free
12	13090.2	13089.7	-0.53	4.94006e-08	0.0530423	0.762742	A2S1G1F	A2S1G1F	A4S1G0F	A4S4F	A3G0	A3G0	Free	Free
13	13090.2	13089.7	-0.53	4.94006e-08	0.0530423	0.762742	A2S1G1F	A2S1G1F	A4S4F	A4S1G0F	A3G0	A3G0	Free	Free
14	13090.2	13092.7	2.5	4.42087e-08	0.0474677	0.682579	A2G1F	A4S2G2F	A4G0F	A4G0F	A3S1G2F	A3S1G2	Free	Free
15	13090.2	13092.7	2.5	4.42087e-08	0.0474677	0.682579	A4S2G2F	A2G1F	A4G0F	A4G0F	A3S1G2F	A3S1G2	Free	Free
16	13090.2	13092.7	2.5	4.42087e-08	0.0474677	0.682579	A2G1F	A4S2G2F	A4G0F	A4G0F	A3S1G2	A3S1G2F	Free	Free
17	13090.2	13092.7	2.5	4.42087e-08	0.0474677	0.682579	A4S2G2F	A2G1F	A4G0F	A4G0F	A3S1G2	A3S1G2F	Free	Free

## Sheet: 98758.0
	Measured Delta Mass	Match Mass	Error	Probability	Sum Norm Prob	Max Norm Prob	Site1	Site2	Site3	Site4	Site5	Site6	Site7	Site8
0	13164.2	13161.7	-2.55	4.2215e-08	0.00944571	0.446471	A2G2F	A2G2F	A2S1G1F	A4S3G1F	A3S1G2	A2S1G1	Free	Free
1	13164.2	13161.7	-2.55	4.2215e-08	0.00944571	0.446471	A2G2F	A2G2F	A2S1G1F	A4S3G1F	A2S1G1	A3S1G2	Free	Free
2	13164.2	13161.7	-2.55	4.2215e-08	0.00944571	0.446471	A2G2F	A2G2F	A4S3G1F	A2S1G1F	A2S1G1	A3S1G2	Free	Free
3	13164.2	13161.7	-2.55	4.2215e-08	0.00944571	0.446471	A2G2F	A2G2F	A4S3G1F	A2S1G1F	A3S1G2	A2S1G1	Free	Free
4	13164.2	13163.7	-0.51	4.30881e-08	0.00964106	0.455705	A3S2G1F	A2S1G0F	A4G0F	A4G0F	A3S1G2	A3S2G1	Free	Free
5	13164.2	13163.7	-0.51	4.78304e-08	0.0107022	0.50586	A4S2G2F	A2S1G1F	A3S1G0F	A4G0F	A3S2G1	A3G0	Free	Free
6	13164.2	13163.7	-0.51	6.39606e-08	0.0143113	0.676455	A2S1G1F	A4S2G2F	A4S1G0F	A4G0F	A2G0	A3S2G1	Free	Free
7	13164.2	13163.7	-0.51	4.30881e-08	0.00964106	0.455705	A2S1G0F	A3S2G1F	A4G0F	A4G0F	A3S2G1	A3S1G2	Free	Free
8	13164.2	13163.7	-0.51	4.11147e-08	0.0091995	0.434834	A2S1G0F	A3S1G2F	A4G0F	A4G0F	A3S2G1	A3S2G1	Free	Free
9	13164.2	13163.7	-0.51	4.78304e-08	0.0107022	0.50586	A2S1G1F	A4S2G2F	A4G0F	A3S1G0F	A3G0	A3S2G1	Free	Free
10	13164.2	13163.7	-0.51	5.56007e-08	0.0124408	0.58804	A2S1G1F	A4S2G2F	A3G0F	A4S1G0F	A3G0	A3S2G1	Free	Free
11	13164.2	13163.7	-0.51	4.78304e-08	0.0107022	0.50586	A4S2G2F	A2S1G1F	A3S1G0F	A4G0F	A3G0	A3S2G1	Free	Free
12	13164.2	13163.7	-0.51	5.56007e-08	0.0124408	0.58804	A4S2G2F	A2S1G1F	A4S1G0F	A3G0F	A3G0	A3S2G1	Free	Free
13	13164.2	13163.7	-0.51	5.56007e-08	0.0124408	0.58804	A2S1G1F	A4S2G2F	A4S1G0F	A3G0F	A3S2G1	A3G0	Free	Free
14	13164.2	13163.7	-0.51	4.78304e-08	0.0107022	0.50586	A2S1G1F	A4S2G2F	A3S1G0F	A4G0F	A3G0	A3S2G1	Free	Free
15	13164.2	13163.7	-0.51	4.78304e-08	0.0107022	0.50586	A2S1G1F	A4S2G2F	A3S1G0F	A4G0F	A3S2G1	A3G0	Free	Free
16	13164.2	13163.7	-0.51	6.39606e-08	0.0143113	0.676455	A2S1G1F	A4S2G2F	A4S1G0F	A4G0F	A3S2G1	A2G0	Free	Free
17	13164.2	13163.7	-0.51	5.56007e-08	0.0124408	0.58804	A2S1G1F	A4S2G2F	A4S1G0F	A3G0F	A3G0	A3S2G1	Free	Free
18	13164.2	13163.7	-0.51	6.39606e-08	0.0143113	0.676455	A2S1G1F	A4S2G2F	A4G0F	A4S1G0F	A2G0	A3S2G1	Free	Free
19	13164.2	13163.7	-0.51	5.56007e-08	0.0124408	0.58804	A4S2G2F	A2S1G1F	A3G0F	A4S1G0F	A3G0	A3S2G1	Free	Free
20	13164.2	13163.7	-0.51	6.39606e-08	0.0143113	0.676455	A4S2G2F	A2S1G1F	A4S1G0F	A4G0F	A2G0	A3S2G1	Free	Free
21	13164.2	13163.7	-0.51	4.78304e-08	0.0107022	0.50586	A2S1G1F	A4S2G2F	A4G0F	A3S1G0F	A3S2G1	A3G0	Free	Free
22	13164.2	13163.7	-0.51	4.78304e-08	0.0107022	0.50586	A4S2G2F	A2S1G1F	A4G0F	A3S1G0F	A3S2G1	A3G0	Free	Free
23	13164.2	13163.7	-0.51	5.56007e-08	0.0124408	0.58804	A2S1G1F	A4S2G2F	A3G0F	A4S1G0F	A3S2G1	A3G0	Free	Free
24	13164.2	13163.7	-0.51	5.56007e-08	0.0124408	0.58804	A4S2G2F	A2S1G1F	A4S1G0F	A3G0F	A3S2G1	A3G0	Free	Free
25	13164.2	13163.7	-0.51	4.78304e-08	0.0107022	0.50586	A4S2G2F	A2S1G1F	A4G0F	A3S1G0F	A3G0	A3S2G1	Free	Free
26	13164.2	13163.7	-0.51	6.39606e-08	0.0143113	0.676455	A4S2G2F	A2S1G1F	A4S1G0F	A4G0F	A3S2G1	A2G0	Free	Free
27	13164.2	13163.7	-0.51	6.39606e-08	0.0143113	0.676455	A4S2G2F	A2S1G1F	A4G0F	A4S1G0F	A3S2G1	A2G0	Free	Free
28	13164.2	13163.7	-0.51	6.39606e-08	0.0143113	0.676455	A4S2G2F	A2S1G1F	A4G0F	A4S1G0F	A2G0	A3S2G1	Free	Free
29	13164.2	13163.7	-0.51	5.56007e-08	0.0124408	0.58804	A4S2G2F	A2S1G1F	A3G0F	A4S1G0F	A3S2G1	A3G0	Free	Free
30	13164.2	13163.7	-0.51	4.30881e-08	0.00964106	0.455705	A3S2G1F	A2S1G0F	A4G0F	A4G0F	A3S2G1	A3S1G2	Free	Free
31	13164.2	13163.7	-0.51	6.39606e-08	0.0143113	0.676455	A2S1G1F	A4S2G2F	A4G0F	A4S1G0F	A3S2G1	A2G0	Free	Free
32	13164.2	13163.7	-0.51	4.30881e-08	0.00964106	0.455705	A2S1G0F	A3S2G1F	A4G0F	A4G0F	A3S1G2	A3S2G1	Free	Free
33	13164.2	13163.7	-0.51	4.11147e-08	0.0091995	0.434834	A3S1G2F	A2S1G0F	A4G0F	A4G0F	A3S2G1	A3S2G1	Free	Free
34	13164.2	13163.7	-0.51	3.87388e-08	0.0086679	0.409706	A2S1G0F	A4S2G2F	A4S1G0F	A4G0F	A3S2G1	A2G1	Free	Free
35	13164.2	13163.7	-0.51	3.87388e-08	0.0086679	0.409706	A2S1G0F	A4S2G2F	A4G0F	A4S1G0F	A2G1	A3S2G1	Free	Free
36	13164.2	13163.7	-0.51	3.87388e-08	0.0086679	0.409706	A2S1G0F	A4S2G2F	A4S1G0F	A4G0F	A2G1	A3S2G1	Free	Free
37	13164.2	13163.7	-0.51	6.7812e-08	0.0151731	0.717188	A4S2G2F	A2S1G0F	A4G0F	A4G0F	A2S1G1	A3S2G1	Free	Free
38	13164.2	13163.7	-0.51	6.7812e-08	0.0151731	0.717188	A4S2G2F	A2S1G0F	A4G0F	A4G0F	A3S2G1	A2S1G1	Free	Free
39	13164.2	13163.7	-0.51	3.87388e-08	0.0086679	0.409706	A4S2G2F	A2S1G0F	A4S1G0F	A4G0F	A3S2G1	A2G1	Free	Free
40	13164.2	13163.7	-0.51	6.7812e-08	0.0151731	0.717188	A2S1G0F	A4S2G2F	A4G0F	A4G0F	A2S1G1	A3S2G1	Free	Free
41	13164.2	13163.7	-0.51	3.87388e-08	0.0086679	0.409706	A4S2G2F	A2S1G0F	A4G0F	A4S1G0F	A2G1	A3S2G1	Free	Free
42	13164.2	13163.7	-0.51	3.87388e-08	0.0086679	0.409706	A2S1G0F	A4S2G2F	A4G0F	A4S1G0F	A3S2G1	A2G1	Free	Free
43	13164.2	13163.7	-0.51	6.7812e-08	0.0151731	0.717188	A2S1G0F	A4S2G2F	A4G0F	A4G0F	A3S2G1	A2S1G1	Free	Free
44	13164.2	13163.7	-0.51	3.87388e-08	0.0086679	0.409706	A4S2G2F	A2S1G0F	A4G0F	A4S1G0F	A3S2G1	A2G1	Free	Free
45	13164.2	13163.7	-0.51	3.87388e-08	0.0086679	0.409706	A4S2G2F	A2S1G0F	A4S1G0F	A4G0F	A2G1	A3S2G1	Free	Free
46	13164.2	13163.7	-0.5	8.21942e-08	0.0183911	0.869295	A2S1G1F	A4S2G2F	A3G0F	A4S3G1F	A3G0	A3G0	Free	Free
47	13164.2	13163.7	-0.5	8.21942e-08	0.0183911	0.869295	A4S2G2F	A2S1G1F	A3G0F	A4S3G1F	A3G0	A3G0	Free	Free
48	13164.2	13163.7	-0.5	3.65274e-08	0.00817308	0.386318	A2S1G1F	A3S2G1F	A4S1G0F	A4S1G0F	A3S1G2	A3G0	Free	Free
49	13164.2	13163.7	-0.5	5.74868e-08	0.0128628	0.607987	A4S2G2F	A2S1G1F	A4S1G0F	A4S1G0F	A3G0	A2S1G1	Free	Free
50	13164.2	13163.7	-0.5	9.45526e-08	0.0211564	1	A2S1G1F	A4S2G2F	A4G0F	A4S3G1F	A3G0	A2G0	Free	Free
51	13164.2	13163.7	-0.5	5.74868e-08	0.0128628	0.607987	A2S1G1F	A4S2G2F	A4S1G0F	A4S1G0F	A2S1G1	A3G0	Free	Free
52	13164.2	13163.7	-0.5	8.21942e-08	0.0183911	0.869295	A2S1G1F	A4S2G2F	A4S3G1F	A3G0F	A3G0	A3G0	Free	Free
53	13164.2	13163.7	-0.5	9.45526e-08	0.0211564	1	A4S2G2F	A2S1G1F	A4G0F	A4S3G1F	A3G0	A2G0	Free	Free
54	13164.2	13163.7	-0.5	5.74868e-08	0.0128628	0.607987	A2S1G1F	A4S2G2F	A4S1G0F	A4S1G0F	A3G0	A2S1G1	Free	Free
55	13164.2	13163.7	-0.5	3.65274e-08	0.00817308	0.386318	A2S1G1F	A3S2G1F	A4S1G0F	A4S1G0F	A3G0	A3S1G2	Free	Free
56	13164.2	13163.7	-0.5	5.74868e-08	0.0128628	0.607987	A4S2G2F	A2S1G1F	A4S1G0F	A4S1G0F	A2S1G1	A3G0	Free	Free
57	13164.2	13163.7	-0.5	9.45526e-08	0.0211564	1	A4S2G2F	A2S1G1F	A4G0F	A4S3G1F	A2G0	A3G0	Free	Free
58	13164.2	13163.7	-0.5	9.45526e-08	0.0211564	1	A2S1G1F	A4S2G2F	A4G0F	A4S3G1F	A2G0	A3G0	Free	Free
59	13164.2	13163.7	-0.5	9.45526e-08	0.0211564	1	A2S1G1F	A4S2G2F	A4S3G1F	A4G0F	A3G0	A2G0	Free	Free
60	13164.2	13163.7	-0.5	9.45526e-08	0.0211564	1	A2S1G1F	A4S2G2F	A4S3G1F	A4G0F	A2G0	A3G0	Free	Free
61	13164.2	13163.7	-0.5	9.45526e-08	0.0211564	1	A4S2G2F	A2S1G1F	A4S3G1F	A4G0F	A2G0	A3G0	Free	Free
62	13164.2	13163.7	-0.5	3.65274e-08	0.00817308	0.386318	A3S2G1F	A2S1G1F	A4S1G0F	A4S1G0F	A3S1G2	A3G0	Free	Free
63	13164.2	13163.7	-0.5	9.45526e-08	0.0211564	1	A4S2G2F	A2S1G1F	A4S3G1F	A4G0F	A3G0	A2G0	Free	Free
64	13164.2	13163.7	-0.5	3.65274e-08	0.00817308	0.386318	A3S2G1F	A2S1G1F	A4S1G0F	A4S1G0F	A3G0	A3S1G2	Free	Free
65	13164.2	13163.7	-0.5	8.21942e-08	0.0183911	0.869295	A4S2G2F	A2S1G1F	A4S3G1F	A3G0F	A3G0	A3G0	Free	Free
66	13164.2	13163.7	-0.5	5.72673e-08	0.0128137	0.605666	A4S2G2F	A2S1G0F	A4S3G1F	A4G0F	A3G0	A2G1	Free	Free
67	13164.2	13163.7	-0.5	5.72673e-08	0.0128137	0.605666	A4S2G2F	A2S1G0F	A4G0F	A4S3G1F	A2G1	A3G0	Free	Free
68	13164.2	13163.7	-0.5	5.72673e-08	0.0128137	0.605666	A2S1G0F	A4S2G2F	A4G0F	A4S3G1F	A3G0	A2G1	Free	Free
69	13164.2	13163.7	-0.5	5.72673e-08	0.0128137	0.605666	A2S1G0F	A4S2G2F	A4G0F	A4S3G1F	A2G1	A3G0	Free	Free
70	13164.2	13163.7	-0.5	5.72673e-08	0.0128137	0.605666	A2S1G0F	A4S2G2F	A4S3G1F	A4G0F	A3G0	A2G1	Free	Free
71	13164.2	13163.7	-0.5	5.72673e-08	0.0128137	0.605666	A2S1G0F	A4S2G2F	A4S3G1F	A4G0F	A2G1	A3G0	Free	Free
72	13164.2	13163.7	-0.5	5.72673e-08	0.0128137	0.605666	A4S2G2F	A2S1G0F	A4G0F	A4S3G1F	A3G0	A2G1	Free	Free
73	13164.2	13163.7	-0.5	5.72673e-08	0.0128137	0.605666	A4S2G2F	A2S1G0F	A4S3G1F	A4G0F	A2G1	A3G0	Free	Free
74	13164.2	13163.8	-0.49	5.15251e-08	0.0115289	0.544936	A2S1G1F	A3S1G2F	A4S3G1F	A4S1G0F	A3G0	A3G0	Free	Free
75	13164.2	13163.8	-0.49	5.15251e-08	0.0115289	0.544936	A2S1G1F	A3S1G2F	A4S1G0F	A4S3G1F	A3G0	A3G0	Free	Free
76	13164.2	13163.8	-0.49	5.15251e-08	0.0115289	0.544936	A3S1G2F	A2S1G1F	A4S3G1F	A4S1G0F	A3G0	A3G0	Free	Free
77	13164.2	13163.8	-0.49	5.15251e-08	0.0115289	0.544936	A3S1G2F	A2S1G1F	A4S1G0F	A4S3G1F	A3G0	A3G0	Free	Free

[truncated: 64 more sheets: 98901.0, 98917.0, 99017.0, 99166.0, 99268.0, 99433.0, 99521.0, 99704.0, 99775.0, 99836.0, 100029.0, 100112.0, 100285.0, 100436.0, 100538.0, 100703.0, 100797.0, 100962.0, 100979.0, 101058.0 …]
