# Supplementary material for: Exposing the molecular heterogeneity of glycosylated biotherapeutics
Source: Nat Commun. 2024 Apr 16;15:3259. doi: 10.1038/s41467-024-47693-8 (PMC11021452; doi:10.1038/s41467-024-47693-8)
Supplement: Supplementary file 6 — Supplementary Dataset 4 [file 41467_2024_47693_MOESM6_ESM.xlsx]

## Sheet: 96717.0
	Measured Delta Mass	Match Mass	Error	Probability	Sum Norm Prob	Max Norm Prob	Site1	Site2	Site3	Site4	Site5	Site6	Site7	Site8

## Sheet: 96977.0
	Measured Delta Mass	Match Mass	Error	Probability	Sum Norm Prob	Max Norm Prob	Site1	Site2	Site3	Site4	Site5	Site6	Site7	Site8

## Sheet: 97230.0
	Measured Delta Mass	Match Mass	Error	Probability	Sum Norm Prob	Max Norm Prob	Site1	Site2	Site3	Site4	Site5	Site6	Site7	Site8

## Sheet: 97485.0
	Measured Delta Mass	Match Mass	Error	Probability	Sum Norm Prob	Max Norm Prob	Site1	Site2	Site3	Site4	Site5	Site6	Site7	Site8

## Sheet: 97739.0
	Measured Delta Mass	Match Mass	Error	Probability	Sum Norm Prob	Max Norm Prob	Site1	Site2	Site3	Site4	Site5	Site6	Site7	Site8

## Sheet: 97993.0
	Measured Delta Mass	Match Mass	Error	Probability	Sum Norm Prob	Max Norm Prob	Site1	Site2	Site3	Site4	Site5	Site6	Site7	Site8

## Sheet: 98247.0
	Measured Delta Mass	Match Mass	Error	Probability	Sum Norm Prob	Max Norm Prob	Site1	Site2	Site3	Site4	Site5	Site6	Site7	Site8

## Sheet: 98503.0
	Measured Delta Mass	Match Mass	Error	Probability	Sum Norm Prob	Max Norm Prob	Site1	Site2	Site3	Site4	Site5	Site6	Site7	Site8

## Sheet: 98758.0
	Measured Delta Mass	Match Mass	Error	Probability	Sum Norm Prob	Max Norm Prob	Site1	Site2	Site3	Site4	Site5	Site6	Site7	Site8

## Sheet: 98919.0
	Measured Delta Mass	Match Mass	Error	Probability	Sum Norm Prob	Max Norm Prob	Site1	Site2	Site3	Site4	Site5	Site6	Site7	Site8

[truncated: 49 more sheets: 99016.0, 99165.0, 99268.0, 99427.0, 99522.0, 99688.0, 99775.0, 100030.0, 100112.0, 100285.0, 100539.0, 100797.0, 101052.0, 101310.0, 101571.0, 101852.0, 102070.0, 102122.0, 102321.0, 102395.0 …]
