# Supplementary material for: Exposing the molecular heterogeneity of glycosylated biotherapeutics
Source: Nat Commun. 2024 Apr 16;15:3259. doi: 10.1038/s41467-024-47693-8 (PMC11021452; doi:10.1038/s41467-024-47693-8)
Supplement: Supplementary file 7 — Supplementary Dataset 5 [file 41467_2024_47693_MOESM7_ESM.xlsx]

## Sheet: summary with mz
Type	Pinpoint Name	Pinpoint # only	Species Name	Structure	m/z(mono)		Type	Pinpoint Name	Pinpoint # only	Species Name	Structure	m/z (mono)
	Hex3HexNac2	3, 2	(core) M3		892.3			dHex1Hex3HexNac2	1, 3, 2	core-F		1038.4
1	Hex3HexNac3	3, 3	A1G0		1095.4		1	dHex1Hex3HexNac3	1, 3, 3	A1G0F		1241.4
2	Hex3HexNac4	3, 4	A2G0		1298.5		2	dHex1Hex3HexNac4	1, 3, 4	A2G0F		1444.5
3	Hex3HexNac5	3, 5	A3G0		1501.6		3	dHex1Hex3HexNac5	1, 3, 5	A3G0F		1647.6
2	Hex4HexNac4	4, 4	A2G1		1460.5		1	dHex1Hex4HexNac3	1, 4, 3	A1G1F
3	Hex4HexNac5	4, 5	A3G1		1663.6		1	dHex1Hex4HexNac3	1, 4, 3	A1G0M4F
2	Hex5HexNac4	5, 4	A2G2		1622.6		2	dHex1Hex4HexNac4	1, 4, 4	A2G1F		1606.5
3	Hex5HexNac5	5, 5	A3G2		1825.7		3	dHex1Hex4HexNac5	1, 4, 5	A3G1F		1768.6
2	Hex5HexNac4NeuAc1	5, 4, 1	A2S1G1		1913.7		3	dHex1Hex5HexNac5	1, 5, 5	A3G2F		1972.7
2	Hex5HexNac4NeuAc2	5, 4, 2	A2S2		2204		2	dHex1Hex5HexNac4NeuAc1	1, 5, 4, 1	A2S1G1F		2059.7
3	Hex5HexNac5NeuAc1	5, 5, 1	A3S1G2		2278.8			dHex1Hex5HexNac3	1, 5, 3	A1G1M4F
3	Hex6HexNac5NeuAc3	6, 5, 3	A3S3		2861		2	dHex1Hex5HexNac4	1, 5, 4	A2G2F		1768.6
3	Hex6HexNac5	6, 5	A3G3		1987.7		2	dHex1Hex5HexNac4NeuAc2	1, 5, 3, 1	A1S1M4F
3	Hex6HexNac5NeuAc2	6, 5, 2	A3S2G1		2569.9		2	dHex1Hex5HexNac4NeuAc2	1, 5, 4, 2	A2S2F		2350.8
HM	Hex4HexNac2	4, 2	M4
HM	Hex5HexNac2	5, 2	M5		1216.4		1	dHex1Hex6HexNac3	1, 6, 3	A1G1M5F
HM	Hex6HexNac2	6, 2	M6		1378.5		3	dHex1Hex6HexNac5	1, 6, 5	A3G3F		2133.8
HM	Hex7HexNac2	7, 2	M7		1540.5
HM	Hex8HexNac2	8, 2	M8		1702		3	dHex1Hex6HexNac5NeuAc1	1, 6, 5, 1	A3S1G2F		2424.9
HM	Hex9HexNac2	9, 2	M9		1864.6		3	dHex1Hex6HexNac5NeuAc2	1, 6, 5, 2	A3S2G1F		2715.9
							3	dHex1Hex6HexNac5NeuAc3	1, 6, 5, 3	A3S3F		3007.1

## Sheet: High Mannose
HexNac = blue squares
Hex = green circles
NeuAc = sialic acid pink diamonds
dHex = fucose
	High-mannose type
Pinpoint name	Abbreviation (Species Name)	Structure	Description	Structure with linkage (CHO cells)
Hex9HexNac2	M9		Oligomannose 9
Hex8HexNac2	M8		Oligomannose 8
Hex7HexNac2	M7		Oligomannose 7
Hex6HexNac2	M6		Oligomannose 6
Hex5HexNac2	M5		Oligomannose 5
Hex4HexNac2	M4		Oligomannose 4
Hex3HexNac2	M3		Oligomannose 3

## Sheet: Hybrid
HexNac = blue squares
Hex = green circles
NeuAc = sialic acid pink diamonds
dHex = fucose
	Hybrid Type
Pinpoint name	Abbreviation	Structure	Description
dHex1Hex6HexNac3NeuAc1	A1S1M5F		Mono-sialylated N-acetyllactoseamine linked to M5 with core fucosylation
dHex1Hex6HexNac3	A1G1M5F		Mono-N-acetyllactosamine linked to M5 with core fucosylation
dHex1Hex5HexNac3	A1G0M5F		Mono-N-acetylglucosamine linked to M5 with core fucosylation
dHex1Hex5HexNac3NeuAc1	A1S1M4F		Mono-sialylated N-acetyllactoseamine linked to M4 with core fucosylation
dHex1Hex5HexNac3	A1G1M4F		Mono-N-acetyllactosamine linked to M4 with core fucosylation
dHex1Hex4HexNac3	A1G0M4F		Mono-N-acetylglucosamine linked to M4 with core fucosylation

## Sheet: Complex Bi
HexNac = blue squares
Hex = green circles
NeuAc = sialic acid pink diamonds
dHex = fucose
	Complex type bi-antennary
Pinpoint name	Abbreviation	Structure	Description
dHex1Hex5HexNac4NeuAc2	A2S2F		Di-sialylated, galactosylated bi-antennary, core substituted with fucose
dHex1Hex5HexNac4NeuAc1	A2S1G2F		Mono-sialylated, galactosylated bi-antennary, core substituted with fucose
dHex1Hex5HexNac4	A2G2F		Asialo-, bi-galactosylated bi-antennary, core substituted with fucose
dHex1Hex4HexNac4	A2G1F		Asialo-, mono-galactosylated bi-antennary, core substituted with fucose
dHex1Hex3HexNac4	A2G0F		Asialo-,agalacto-, bi-antennary, core substituted with fucose
dHex1Hex3HexNac3	A1G0F		Asialo-, agalacto-, mono-antennary, core substituted with fucose
Hex5HexNac4NeuAc2	A2S2		Di-sialylated, galactosylated bi-antennary
Hex5HexNac4NeuAc1	A2S1G1		Mono-sialylated, galactosylated bi-antennary
Hex5HexNac4	A2G2		Asialo-, bi-galactosylated bi-antennary
Hex4HexNac4	A2G1		Asialo-, mono-galactosylated bi-antennary
Hex3HexNac4	A2G0		Asialo-,agalacto-, bi-antennary
Hex3HexNac3	A1G0		Asialo-, agalacto-, mono-antennary
Hex3HexNac2	M3		Core mannose 3

## Sheet: Complex Tri
HexNac = blue squares
Hex = green circles
NeuAc = sialic acid pink diamonds
dHex = fucose
	Complex type Tri-antennary
Pinpoint name	Abbreviation	Structure	Description
dHex1Hex6HexNac5NeuAc3	A3S3F		Tri-sialylated, tri-galactosylated tri-antennary, core substuted with fucose
dHex1Hex6HexNac5NeuAc2	A3S2G1F		Di-sialylated, galactosylated tri-antennary, core substituted with fucose
dHex1Hex6HexNac5NeuAc1	A3S1G2F		Mono-sialylated, galactosylated tri-antennary, core substituted with fucose
dHex1Hex6HexNac5	A3G3F		Asialo-, tri-galactosylated tri-antennary, core substituted with fucose
dHex1Hex5HexNac5	A3G2F		Asialo-, di-galactosylated tri-antennary, core substituted with fucose
dHex1Hex4HexNac5	A3G1F		Asialo-, mono-galactosylated tri-antennary, core substituted with fucose
dHex1Hex3HexNac5	A3G0F		Asialylated, agalactosylated tri-antennary, core substituted with fucose
Hex6HexNac5NeuAc3	A3S3		Tri-sialylated, tri-galactosylated tri-antennary
Hex6HexNac5NeuAc2	A3S2G1		Di-sialylated, galactosylated tri-antennary
Hex6HexNac5NeuAc1	A3S1G2		Mono-sialylated, galactosylated tri-antennary
Hex6HexNac5	A3G3		Asialo-, tri-galactosylated tri-antennary
Hex5HexNac5	A3G2		Asialo-, di-galactosylated tri-antennary
Hex4HexNac5	A3G1		Asialo-, mono-galactosylated tri-antennary
Hex3HexNac5	A3G0		Asialylated, agalactosylated tri-antennary

## Sheet: Complex Tetra
HexNac = blue squares
Hex = green circles
NeuAc = sialic acid pink diamonds
dHex = fucose
	Complex type tetra-antennary
Pinpoint name	Abbreviation	Structure	Description	Structure with linkage (CHO cells)
dHex1Hex7HexNac6NeuAc4	A4S4F		Tetra-sialylated, galactosylated tetra-antennary, core substituted with fucose
dHex1Hex7HexNac6NeuAc3	A4S4G1F		Tri-sialylated, galactosylated tetra-antennary, core substituted with fucose
dHex1Hex7HexNac6NeuAc2	A4S2G2F		Di-sialylated, galactosylated tetra-antennary, core substituted with fucose
dHex1Hex7HexNac6NeuAc1	A4S1G3F		Mono-sialylated, galactosylated tetra-antennary, core substituted with fucose
dHex1Hex7HexNac6	A4G4F		Asialo-, Tetra-galactosylated tetra-antennary, core substituted with fucose
dHex1Hex6HexNac6	A4G3F		Asialo-, tri-galactosylated tetra-antennary, core substituted with fucose
dHex1Hex5HexNac6	A4G2F		Asialo-, di-galactosylated tetra-antennary, core substituted with fucose
dHex1Hex4HexNac6	A4G1F		Asialo-, mono-galactosylated tetra-antennary, core substituted with fucose
dHex1Hex3HexNac6	A4G0		Asialo-, agalactosylated tetra-antennary, core substituted with fucose
Hex7HexNac6NeuAc4	A4S4		Tetra-sialylated, galactosylated tetra-antennary
Hex7HexNac6NeuAc3	A4S3G1		Tri-sialylated, galactosylated tetra-antennary
Hex7HexNac6NeuAc2	A4S2G2		Di-sialylated, galactosylated tetra-antennary
Hex7HexNac6NeuAc1	A4S1G3		Mono-sialylated, galactosylated tetra-antennary
Hex7HexNac6	A4G4		Asialo-, Tetra-galactosylated tetra-antennary
Hex6HexNac6	A4G3		Asialo-, tri-galactosylated tetra-antennary
Hex6HexNac6	A4G2		Asialo-, di-galactosylated tetra-antennary
Hex4HexNac6	A4G1		Asialo-, mono-galactosylated tetra-antennary
