# Supplementary material for: Exposing the molecular heterogeneity of glycosylated biotherapeutics
Source: Nat Commun. 2024 Apr 16;15:3259. doi: 10.1038/s41467-024-47693-8 (PMC11021452; doi:10.1038/s41467-024-47693-8)
Supplement: Supplementary file 9 — Source Data [file 41467_2024_47693_MOESM9_ESM.xlsx]

## Sheet: Fig 4C MHCII_DPA_tryp
Level	No.	Identification	Positions	Peptide Sequence	Mod	Site	∆ ppm	Conf. Score	Best ASR	ID Type	Integration Type	RT	M/Z	Charge St.	Mono Mass Exp.	Avg Mass Exp.	Mono Mass Theo.	Missed Cleavages	MS Area	Protein	Comment
Component	59	2:V134-K141 = 857.4971m(N135+Unglycosylated)	134-141	VNVSPSKK	Unglycosylated	N135	-1.42	100	1	MS2	Automatic	11.15	429.755	2	857.496	857.8	857.497	1	44536184	B
Component	78	2:V134-K140 = 729.4021m(N135+Unglycosylated)	134-140	VNVSPSK	Unglycosylated	N135	-1.6	100	0	Full	Automatic	13.28	730.408	1	729.401	729.64	729.402	0	24857574	B
Component	79	2:V134-K140 = 729.4021m(N135+Unglycosylated)	134-140	VNVSPSK	Unglycosylated	N135	-1.34	100	1.2	MS2	Automatic	13.28	365.708	2	729.401	729.66	729.402	0	172963104	B
Component	80	2:N135-K140 = 630.3337m[nonspecific](N135+Unglycosylated)	135-140	NVSPSK	nonspecific,Unglycosylated	N135	-1.95	0	0	Full	Automatic	13.28	631.34	1	630.332	630.51	630.334	0	2969065	B
Component	212	2:Q50-R60 = 1315.5615m(N56+A4G3)	50-60	QECYAFNGTQR	A4G3	N56	-2.86	100	5.5	MS2	Automatic	22.85	1170.12	3	3506.34	3508.23	3506.35	0	4714439	B
Component	264	2:Q50-R60 = 1315.5615m(N56+A3G2)	50-60	QECYAFNGTQR	A3G2	N56	-2.45	100	2.8	MS2	Automatic	23.27	1048.41	3	3141.21	3143	3141.22	0	4793028	B
Component	278	2:Q50-R60 = 1315.5615m(N56+A4G0)	50-60	QECYAFNGTQR	A4G0	N56	-1.78	100	2.8	MS2	Automatic	23.85	1008.07	3	3020.19	3021.75	3020.2	0	10275089	B
Component	441	1:S79-K96 = 1950.9436m(N80+A4G4F)	79-96	SNHTQAANDPPEVTVFPK	A4G4F	N80	-1.36	100	3	MS2	Automatic	29.31	1113.97	4	4449.84	4452.13	4449.85	0	16080946	A
Component	445	1:S79-K96 = 1950.9436m(N80+A4G3F)	79-96	SNHTQAANDPPEVTVFPK	A4G3F	N80	-1.87	100	2.6	MS2	Automatic	29.45	1073.45	4	4287.79	4290.06	4287.79	0	11978415	A
Component	446	1:S79-K96 = 1950.9436m(N80+A3G3F)	79-96	SNHTQAANDPPEVTVFPK	A3G3F	N80	-2.38	100	2.6	MS2	Automatic	29.49	1022.43	4	4084.71	4085.58	4084.72	0	5.14491e+06	A
Component	454	1:S79-K96 = 1950.9436m(N80+A4G2F)	79-96	SNHTQAANDPPEVTVFPK	A4G2F	N80	-2.53	100	2.2	MS2	Automatic	29.6	1032.94	4	4125.73	4127.73	4125.74	0	11292728	A
Component	455	1:S79-K96 = 1950.9436m(N80+A3G2F)	79-96	SNHTQAANDPPEVTVFPK	A3G2F	N80	-2.26	100	1.4	MS2	Automatic	29.65	982.172	4	3922.65	3924.42	3922.66	0	6.5304e+06	A
Component	459	1:S79-K96 = 1950.9436m(N80+A4G1F)	79-96	SNHTQAANDPPEVTVFPK	A4G1F	N80	-2.67	100	2.6	MS2	Automatic	29.76	992.178	4	3963.68	3965.73	3963.69	0	11667763	A
Component	461	1:S79-K96 = 1950.9436m(N80+A3G1F)	79-96	SNHTQAANDPPEVTVFPK	A3G1F	N80	-2.26	100	3	MS2	Automatic	29.8	941.659	4	3760.6	3762.6	3760.61	0	9027640	A
Component	462	1:S79-K96 = 1950.9436m(N80+A3G1F)	79-96	SNHTQAANDPPEVTVFPK	A3G1F	N80	-2.45	100	2.2	MS2	Automatic	29.82	1254.88	3	3760.6	3762.62	3760.61	0	8.37721e+06	A
Component	470	1:S79-K96 = 1950.9436m(N80+A4G0F)	79-96	SNHTQAANDPPEVTVFPK	A4G0F	N80	-2.23	100	3	MS2	Automatic	29.97	951.916	4	3801.63	3803.72	3801.64	0	8103835	A
Component	472	1:S79-K96 = 1950.9436m(N80+A3G0F)	79-96	SNHTQAANDPPEVTVFPK	A3G0F	N80	-1.95	100	2.6	MS2	Automatic	30	900.895	4	3598.55	3600.51	3598.56	0	11145197	A
Component	473	1:S79-K96 = 1950.9436m(N80+A3G0F)	79-96	SNHTQAANDPPEVTVFPK	A3G0F	N80	-2.5	100	2.2	MS2	Automatic	30.02	1201.19	3	3598.55	3600.35	3598.56	0	15900619	A
Component	476	1:S79-K96 = 1950.9436m(N80+A2G0F)	79-96	SNHTQAANDPPEVTVFPK	A2G0F	N80	-2.83	100	2.6	MS2	Automatic	30.09	1133.5	3	3395.47	3397.22	3395.48	0	6.00607e+06	A
Component	747	1:H179-R201 = 2650.2333m(~T191+GalNAc-3G)	179-201	HWEAQEPIQMPETTESSADLVPR	GalNAc-3G	~T191	-1.65	100	1.1	MS2	Automatic	38.73	755.349	4	3015.36	3016.73	3015.37	0	8736879	A
Component	748	1:H179-R201 = 2650.2333m(~T191+GalNAc-3G)	179-201	HWEAQEPIQMPETTESSADLVPR	GalNAc-3G	~T191	-1.65	100	1.1	MS2	Automatic	38.76	1006.46	3	3015.36	3017.02	3015.37	0	89338768	A
Component	762	1:H179-R201 = 2650.2333m(~T191+GalNAc)	179-201	HWEAQEPIQMPETTESSADLVPR	GalNAc	~T191	-1.62	100	1.1	MS2	Automatic	39.41	952.444	3	2853.31	2854.85	2853.31	0	14597460	A
Component	772	1:H179-R201 = 2650.2333m(~T191+GalNAc-3SG)	179-201	HWEAQEPIQMPETTESSADLVPR	GalNAc-3SG	~T191	-1.33	100	1.1	MS2	Automatic	40.04	827.872	4	3306.46	3308.19	3306.46	0	21490512	A
Component	773	1:H179-R201 = 2650.2333m(~T191+GalNAc-3SG)	179-201	HWEAQEPIQMPETTESSADLVPR	GalNAc-3SG	~T191	-1.03	100	1.1	MS2	Automatic	40.04	1103.49	3	3306.46	3308.21	3306.46	0	82167192	A
Component	784	1:H179-R201 = 2650.2333m(~T191+GalNAc-3SG)	179-201	HWEAQEPIQMPETTESSADLVPR	GalNAc-3SG	~T191	-1.7	100	1.1	MS2	Automatic	40.51	828.122	4	3306.46	3308.2	3306.46	0	11784639	A
Component	785	1:H179-R201 = 2650.2333m(~T191+GalNAc-3SG)	179-201	HWEAQEPIQMPETTESSADLVPR	GalNAc-3SG	~T191	-2.29	100	1.1	MS2	Automatic	40.52	1103.49	3	3306.45	3308.16	3306.46	0	53615244	A
Component	805	1:H179-R201 = 2650.2333m(~T191+GalNAc-6S-3SG)	179-201	HWEAQEPIQMPETTESSADLVPR	GalNAc-6S-3SG	~T191	0.22	100	1.1	MS2	Automatic	42.02	900.647	4	3597.56	3599.54	3597.56	0	31044084	A
Component	806	1:H179-R201 = 2650.2333m(~T191+GalNAc-6S-3SG)	179-201	HWEAQEPIQMPETTESSADLVPR	GalNAc-6S-3SG	~T191	-0.73	100	1.1	MS2	Automatic	42.02	1200.86	3	3597.55	3599.55	3597.56	0	55077500	A

## Sheet: Fig 4C MHCII_DPA_v8de
Level	No.	Identification	Positions	Peptide Sequence	Mod	Site	∆ ppm	Conf. Score	Best ASR	ID Type	Integration Type	RT	M/Z	Charge St.	Mono Mass Exp.	Avg Mass Exp.	Mono Mass Theo.	Missed Cleavages	MS Area	Protein	Comment
Component	541	1:A182-E193 = 1372.6180m(~T191+GalNAc-3SG)	182-193	AQEPIQMPETTE	GalNAc-3SG	~T191	-1.9	99.1	1	MS2	Automatic	35.83	1015.43	2	2028.84	2029.87	2028.85	2	18726778	A
Component	641	1:A182-E193 = 1372.6180m(~T191+GalNAc-6S-3SG)	182-193	AQEPIQMPETTE	GalNAc-6S-3SG	~T191	-1.11	99.1	1.5	MS2	Automatic	39.53	774.654	3	2319.94	2321.09	2319.94	2	12043244	A
Component	642	1:A182-E193 = 1372.6180m(~T191+GalNAc-6S-3SG)	182-193	AQEPIQMPETTE	GalNAc-6S-3SG	~T191	-1.53	99.1	1.1	MS2	Automatic	39.53	1161.48	2	2319.94	2321.09	2319.94	2	7346251	A
Component	672	2:C52-E63 = 1447.6554m(N56+A4Sg1G0)	52-63	CYAFNGTQRFLE	A4Sg1G0	N56	-5.17	80	12	MS2	Automatic	41.95	1208.81	3	3621.41	3623.35	3621.43	0	5169064	B

## Sheet: Fig 4i IL22_SA15_LysC
Level	No.	Identification	Positions	Peptide Sequence	Mod	Site	∆ ppm	Conf. Score	Best ASR	ID Type	Integration Type	RT	M/Z	Charge St.	Mono Mass Exp.	Avg Mass Exp.	Mono Mass Theo.	Missed Cleavages	MS Area	Protein	Comment
Component	4352	1:E29-K45 = 1843.93m(N35+A3G3F)[nonunique]	29-45	EASLADNNTDVRLIGEK	A3G3F	N35	245.06	100	0	Full	Automatic	29.12	995.682	4	3978.67	3978.67	3977.7	0	86329.3	A
Component	4360	1:E29-K45 = 1843.93m(N35+A3G3F)[nonunique]	29-45	EASLADNNTDVRLIGEK	A3G3F	N35	-1.86	100	3.4	MS2	Automatic	29.14	1327.58	3	3977.69	3980.04	3977.7	0	65046.3	A
Component	4403	1:E29-K45 = 1843.93m(N35+A4G4F)[nonunique]	29-45	EASLADNNTDVRLIGEK	A4G4F	N35	-1.31	100	8.5	MS2	Automatic	29.21	1087.21	4	4342.83	4344.9	4342.83	0	426371	A
Component	4420	1:E29-K45 = 1843.93m(N35+A3G2F)[nonunique]	29-45	EASLADNNTDVRLIGEK	A3G2F	N35	-1.65	100	4.2	MS2	Automatic	29.27	1273.22	3	3815.64	3817.5	3815.65	0	174323	A
Component	4423	1:E29-K45 = 1843.93m(N35+A3G2F)[nonunique]	29-45	EASLADNNTDVRLIGEK	A3G2F	N35	-1.59	100	2.8	MS2	Automatic	29.27	955.168	4	3815.64	3817.61	3815.65	0	75699.2	A
Component	4445	1:E29-K45 = 1843.93m(N35+M8)[nonunique]	29-45	EASLADNNTDVRLIGEK	M8	N35	-1.95	100	1.9	MS2	Automatic	29.32	1183.51	3	3546.5	3548.43	3546.51	0	370229	A
Component	4453	1:E29-K45 = 1843.93m(N35+A2G2F)[nonunique]	29-45	EASLADNNTDVRLIGEK	A2G2F	N35	-1.81	100	4.2	MS2	Automatic	29.33	1205.53	3	3612.56	3614.46	3612.57	0	169913	A
Component	4454	1:E29-K45 = 1843.93m(N35+M7)[nonunique]	29-45	EASLADNNTDVRLIGEK	M7	N35	-2.12	100	1.5	MS2	Automatic	29.34	1129.83	3	3384.45	3385.98	3384.46	0	205708	A
Component	4457	1:E29-K45 = 1843.93m(N35+A2G2F)[nonunique]	29-45	EASLADNNTDVRLIGEK	A2G2F	N35	-2.29	100	2.1	MS2	Automatic	29.35	904.649	4	3612.56	3614.52	3612.57	0	66734.1	A
Component	4473	1:E29-K45 = 1843.93m(N35+A4G1F)[nonunique]	29-45	EASLADNNTDVRLIGEK	A4G1F	N35	-3.22	100	5.7	MS2	Automatic	29.38	1287.23	3	3856.66	3859.09	3856.67	0	39673.6	A
Component	4476	1:E29-K45 = 1843.93m(N35+A3G3F)[nonunique]	29-45	EASLADNNTDVRLIGEK	A3G3F	N35	-1.55	100	5.7	MS2	Automatic	29.39	1327.24	3	3977.69	3979.79	3977.7	0	344196	A
Component	4477	1:E29-K45 = 1843.93m(N35+A3G3F)[nonunique]	29-45	EASLADNNTDVRLIGEK	A3G3F	N35	-1.92	100	3.4	MS2	Automatic	29.39	995.681	4	3977.69	3979.88	3977.7	0	213969	A
Component	4480	1:E29-K45 = 1843.93m(N35+A4G3F)[nonunique]	29-45	EASLADNNTDVRLIGEK	A4G3F	N35	-2.18	100	4.2	MS2	Automatic	29.4	1046.7	4	4180.77	4182.77	4180.78	0	385704	A
Component	4492	1:E29-K45 = 1843.93m(N35+A2G2F)[nonunique]	29-45	EASLADNNTDVRLIGEK	A2G2F	N35	-2.35	100	4.2	MS2	Automatic	29.44	1205.53	3	3612.56	3614.27	3612.57	0	115819	A
Component	4511	1:E29-K45 = 1843.93m(N35+A3G1F)[nonunique]	29-45	EASLADNNTDVRLIGEK	A3G1F	N35	-1.43	100	2.1	MS2	Automatic	29.48	914.655	4	3653.59	3655.14	3653.59	0	239725	A
Component	4512	1:E29-K45 = 1843.93m(N35+A3G1F)[nonunique]	29-45	EASLADNNTDVRLIGEK	A3G1F	N35	-1.63	100	4.2	MS2	Automatic	29.48	1219.54	3	3653.59	3655.71	3653.59	0	575475	A
Component	4514	1:E29-K45 = 1843.93m(N35+A1G1M5)[nonunique]	29-45	EASLADNNTDVRLIGEK	A1G1M5	N35	265.86	100	4.2	MS2	Automatic	29.48	1143.47	3	3426.39	3427.89	3425.48	0	45856.1	A
Component	4525	1:E29-K45 = 1843.93m(N35+M6)[nonunique]	29-45	EASLADNNTDVRLIGEK	M6	N35	0.32	100	4.2	MS2	Automatic	29.51	1075.47	3	3222.4	3223.79	3222.4	0	16403.9	A
Component	4528	1:E29-K45 = 1843.93m(N35+A3G3F)[nonunique]	29-45	EASLADNNTDVRLIGEK	A3G3F	N35	-1.55	100	2.8	MS2	Automatic	29.51	1327.57	3	3977.69	3979.81	3977.7	0	153516	A
Component	4529	1:E29-K45 = 1843.93m(N35+A3G3F)[nonunique]	29-45	EASLADNNTDVRLIGEK	A3G3F	N35	652.18	100	0	Full	Automatic	29.53	996.183	4	3980.29	3980.29	3977.7	0	2089.67	A
Component	4531	1:E29-K45 = 1843.93m(N35+A4G2F)[nonunique]	29-45	EASLADNNTDVRLIGEK	A4G2F	N35	-1.36	100	8.5	MS2	Automatic	29.53	1340.91	3	4018.72	4020.68	4018.73	0	371420	A
Component	4534	1:E29-K45 = 1843.93m(N35+A4G2F)[nonunique]	29-45	EASLADNNTDVRLIGEK	A4G2F	N35	-1.23	100	8.5	MS2	Automatic	29.54	1006.19	4	4018.72	4020.78	4018.73	0	364364	A
Component	4536	1:E29-K45 = 1843.93m(N35+A2G1)[nonunique]	29-45	EASLADNNTDVRLIGEK	A2G1	N35	110.58	99.9	0	Full	Automatic	29.54	1102.49	3	3304.82	3304.82	3304.46	0	0	A
Component	4538	1:E29-K45 = 1843.93m(N35+A4G2F)[nonunique](Na+)	29-45	EASLADNNTDVRLIGEK	A4G2F,Na+	N35	0.82	100	2.4	MS2	Automatic	29.55	1011.93	4	4040.71	4042.57	4040.71	0	39000.3	A
Component	4540	1:E29-K45 = 1843.93m(N35+M5)[nonunique]	29-45	EASLADNNTDVRLIGEK	M5	N35	-1.38	100	1.3	MS2	Automatic	29.55	1021.46	3	3060.35	3061.93	3060.35	0	756640	A
Component	4541	1:E29-K45 = 1843.93m(N35+A2G1F)[nonunique]	29-45	EASLADNNTDVRLIGEK	A2G1F	N35	-1.58	100	3.4	MS2	Automatic	29.55	1151.51	3	3450.51	3452.14	3450.51	0	703470	A
Component	4542	1:E29-K45 = 1843.93m(N35+A2G1F)[nonunique]	29-45	EASLADNNTDVRLIGEK	A2G1F	N35	-0.31	100	1.4	MS2	Automatic	29.56	864.135	4	3450.51	3452.8	3450.51	0	60714.1	A
Component	4547	1:E29-K45 = 1843.93m(N35+A2Sg1G1)[nonunique]	29-45	EASLADNNTDVRLIGEK	A2Sg1G1	N35	571.58	99.1	0	Full	Automatic	29.57	1259.55	3	3775.76	3775.76	3773.6	0	6089.6	A
Component	4552	1:E29-K45 = 1843.93m(N35+A3G0)[nonunique]	29-45	EASLADNNTDVRLIGEK	A3G0	N35	380.88	100	0	Full	Automatic	29.59	1116.84	3	3346.76	3346.76	3345.48	0	0	A
Component	4567	1:E29-K45 = 1843.93m(N35+A3G2F)[nonunique]	29-45	EASLADNNTDVRLIGEK	A3G2F	N35	-1.59	100	8.5	MS2	Automatic	29.6	1273.56	3	3815.64	3817.75	3815.65	0	596019	A
Component	4568	1:E29-K45 = 1843.93m(N35+A3G2F)[nonunique]	29-45	EASLADNNTDVRLIGEK	A3G2F	N35	-1.59	100	2.8	MS2	Automatic	29.6	955.419	4	3815.64	3817.68	3815.65	0	287344	A
Component	4574	1:E29-K45 = 1843.93m(N35+A3G2F)[nonunique](Na+)	29-45	EASLADNNTDVRLIGEK	A3G2F,Na+	N35	828.37	100	0	Full	Automatic	29.61	961.161	4	3840.81	3840.81	3837.63	0	0	A
Component	4576	1:E29-K45 = 1843.93m(N35+A3G0F)[nonunique]	29-45	EASLADNNTDVRLIGEK	A3G0F	N35	-1.91	100	3.4	MS2	Automatic	29.61	1165.19	3	3491.53	3493.24	3491.54	0	1928950	A
Component	4577	1:E29-K45 = 1843.93m(N35+A3G0F)[nonunique]	29-45	EASLADNNTDVRLIGEK	A3G0F	N35	-1.77	100	3.4	MS2	Automatic	29.61	874.142	4	3491.53	3493.47	3491.54	0	363711	A
Component	4580	1:E29-K45 = 1843.93m(N35+A4G3F)[nonunique]	29-45	EASLADNNTDVRLIGEK	A4G3F	N35	463.47	100	0	Full	Automatic	29.62	1046.7	4	4182.72	4182.72	4180.78	0	11519.2	A
Component	4589	1:E29-K45 = 1843.93m(N35+A1G1F)[nonunique]	29-45	EASLADNNTDVRLIGEK	A1G1F	N35	-1.6	100	1.7	MS2	Automatic	29.63	813.115	4	3247.43	3248.69	3247.43	0	54714.7	A
Component	4590	1:E29-K45 = 1843.93m(N35+A1G1)[nonunique]	29-45	EASLADNNTDVRLIGEK	A1G1	N35	-2.07	100	2.4	MS2	Automatic	29.64	1035.46	3	3101.37	3102.61	3101.38	0	33362.9	A
Component	4594	1:E29-K45 = 1843.93m(N35+A1G1F)[nonunique]	29-45	EASLADNNTDVRLIGEK	A1G1F	N35	-1.9	100	2.1	MS2	Automatic	29.64	1083.82	3	3247.43	3249.05	3247.43	0	703741	A
Component	4612	1:E29-K45 = 1843.93m(N35+A3G3F)[nonunique]	29-45	EASLADNNTDVRLIGEK	A3G3F	N35	412.01	99.9	0	Full	Automatic	29.67	1327.24	3	3979.34	3979.34	3977.7	0	0	A
Component	4614	1:E29-K45 = 1843.93m(N35+A2G2F)[nonunique]	29-45	EASLADNNTDVRLIGEK	A2G2F	N35	-1.81	100	1.5	MS2	Automatic	29.68	904.649	4	3612.56	3614.52	3612.57	0	524245	A
Component	4616	1:E29-K45 = 1843.93m(N35+M4)[nonunique]	29-45	EASLADNNTDVRLIGEK	M4	N35	-1.92	100	1.5	MS2	Automatic	29.68	967.773	3	2898.29	2899.76	2898.3	0	76793.6	A
Component	4622	1:E29-K45 = 1843.93m(N35+A4G2F)[nonunique]	29-45	EASLADNNTDVRLIGEK	A4G2F	N35	191.1	100	0	Full	Automatic	29.68	1340.54	3	4019.49	4019.49	4018.73	0	0	A
Component	4623	1:E29-K45 = 1843.93m(N35+A3G2)[nonunique]	29-45	EASLADNNTDVRLIGEK	A3G2	N35	-1.78	100	3.4	MS2	Automatic	29.69	1224.54	3	3669.58	3671.22	3669.59	0	44559.6	A
Component	4624	1:E29-K45 = 1843.93m(N35+A2G2F)[nonunique]	29-45	EASLADNNTDVRLIGEK	A2G2F	N35	-2.08	100	2.8	MS2	Automatic	29.69	1205.53	3	3612.56	3614.45	3612.57	0	2330803	A
Component	4634	1:E29-K45 = 1843.93m(N35+A2G0)[nonunique]	29-45	EASLADNNTDVRLIGEK	A2G0	N35	-1.93	100	2.1	MS2	Automatic	29.7	1049.14	3	3142.4	3143.93	3142.4	0	117727	A
Component	4645	1:E29-K45 = 1843.93m(N35+A4G2F)[nonunique]	29-45	EASLADNNTDVRLIGEK	A4G2F	N35	-1.72	100	8.5	MS2	Automatic	29.72	1005.94	4	4018.72	4020.7	4018.73	0	244166	A
Component	4647	1:E29-K45 = 1843.93m(N35+A4G2F)[nonunique]	29-45	EASLADNNTDVRLIGEK	A4G2F	N35	-2.09	100	4.2	MS2	Automatic	29.73	1341.25	3	4018.72	4020.62	4018.73	0	214035	A
Component	4651	1:E29-K45 = 1843.93m(N35+A2G0F)[nonunique]	29-45	EASLADNNTDVRLIGEK	A2G0F	N35	-1.84	100	2.4	MS2	Automatic	29.73	823.372	4	3288.46	3289.99	3288.46	0	173453	A
Component	4659	1:E29-K45 = 1843.93m(N35+A2G0F)[nonunique]	29-45	EASLADNNTDVRLIGEK	A2G0F	N35	-1.99	100	2.8	MS2	Automatic	29.74	1097.49	3	3288.45	3290.08	3288.46	0	2491879	A
Component	4695	1:E29-K45 = 1843.93m(N35+A3G2F)[nonunique]	29-45	EASLADNNTDVRLIGEK	A3G2F	N35	-1.65	100	3.4	MS2	Automatic	29.77	1273.56	3	3815.64	3817.31	3815.65	0	179059	A
Component	4704	1:E29-K45 = 1843.93m(N35+A3G2F)[nonunique]	29-45	EASLADNNTDVRLIGEK	A3G2F	N35	-1.91	100	8.5	MS2	Automatic	29.79	955.419	4	3815.64	3817.63	3815.65	0	84982.7	A
Component	4718	1:E29-K45 = 1843.93m(N35+A1G0)[nonunique]	29-45	EASLADNNTDVRLIGEK	A1G0	N35	-2.06	100	1.7	MS2	Automatic	29.82	981.114	3	2939.32	2940.73	2939.32	0	166384	A
Component	4721	1:E29-K45 = 1843.93m(N35+A1G0F)[nonunique]	29-45	EASLADNNTDVRLIGEK	A1G0F	N35	-3.55	100	1.5	MS2	Automatic	29.82	772.602	4	3085.37	3086.63	3085.38	0	38230.5	A
Component	4726	1:E29-K45 = 1843.93m(N35+A1G0F)[nonunique]	29-45	EASLADNNTDVRLIGEK	A1G0F	N35	-2.28	100	1.9	MS2	Automatic	29.83	1029.8	3	3085.38	3086.92	3085.38	0	2201453	A
Component	4728	1:E29-K45 = 1843.93m(N35+A4G1F)[nonunique]	29-45	EASLADNNTDVRLIGEK	A4G1F	N35	-2.14	100	5.7	MS2	Automatic	29.84	1286.9	3	3856.66	3858.52	3856.67	0	605605	A
Component	4729	1:E29-K45 = 1843.93m(N35+A4G1F)[nonunique]	29-45	EASLADNNTDVRLIGEK	A4G1F	N35	-2.2	100	4.2	MS2	Automatic	29.84	965.424	4	3856.66	3858.65	3856.67	0	461854	A
Component	4740	1:E29-K45 = 1843.93m(N35+A1G1F)[nonunique]	29-45	EASLADNNTDVRLIGEK	A1G1F	N35	351.82	100	0	Full	Automatic	29.86	1083.82	3	3248.58	3248.58	3247.43	0	0	A
Component	4741	1:E29-K45 = 1843.93m(N35+A3G1F)[nonunique]	29-45	EASLADNNTDVRLIGEK	A3G1F	N35	-2.03	100	4.2	MS2	Automatic	29.87	1219.54	3	3653.59	3655.43	3653.59	0	856302	A
Component	4746	1:E29-K45 = 1843.93m(N35+A3G1F)[nonunique]	29-45	EASLADNNTDVRLIGEK	A3G1F	N35	327.87	100	0	Full	Automatic	29.89	914.655	4	3654.79	3654.79	3653.59	0	0	A
Component	4789	1:E29-K45 = 1843.93m(N35+A4G2F)[nonunique]	29-45	EASLADNNTDVRLIGEK	A4G2F	N35	437.08	100	0	Full	Automatic	29.93	1340.91	3	4020.48	4020.48	4018.73	0	0	A
Component	4798	1:E29-K45 = 1843.93m(N35+A4G2F)[nonunique]	29-45	EASLADNNTDVRLIGEK	A4G2F	N35	-2.02	100	2.1	MS2	Automatic	29.94	1006.19	4	4018.72	4020.95	4018.73	0	195201	A
Component	4800	1:E29-K45 = 1843.93m(N35+A3G2F)[nonunique]	29-45	EASLADNNTDVRLIGEK	A3G2F	N35	812.99	100	0	Full	Automatic	29.95	1273.89	3	3818.75	3818.75	3815.65	0	0	A
Component	4801	1:E29-K45 = 1843.93m(N35+A4G1F)[nonunique]	29-45	EASLADNNTDVRLIGEK	A4G1F	N35	-2.14	100	5.7	MS2	Automatic	29.95	965.424	4	3856.66	3858.48	3856.67	0	229711	A
Component	4802	1:E29-K45 = 1843.93m(N35+A2G1F)[nonunique]	29-45	EASLADNNTDVRLIGEK	A2G1F	N35	-2	100	3.4	MS2	Automatic	29.95	1151.51	3	3450.51	3452.21	3450.51	0	1.22651e+06	A
Component	4803	1:E29-K45 = 1843.93m(N35+A4G1F)[nonunique]	29-45	EASLADNNTDVRLIGEK	A4G1F	N35	-1.44	100	8.5	MS2	Automatic	29.96	1287.23	3	3856.67	3858.64	3856.67	0	453622	A
Component	4805	1:E29-K45 = 1843.93m(N35+A2G1F)[nonunique]	29-45	EASLADNNTDVRLIGEK	A2G1F	N35	-1.72	100	2.4	MS2	Automatic	29.96	863.885	4	3450.51	3451.85	3450.51	0	360802	A
Component	4808	1:E29-K45 = 1843.93m(N35+A3G1)[nonunique]	29-45	EASLADNNTDVRLIGEK	A3G1	N35	240.81	100	0	Full	Automatic	29.97	1170.52	3	3508.38	3508.38	3507.54	0	15871.5	A
Component	4834	1:E29-K45 = 1843.93m(N35+A2G0F)[nonunique]	29-45	EASLADNNTDVRLIGEK	A2G0F	N35	228.08	100	0	Full	Automatic	30.05	1097.49	3	3289.21	3289.21	3288.46	0	0	A
Component	4835	1:S12-K28 = 2058.04m(N21+A3G2)[nonunique]	12-28	SNFQQPYITNRTFMLAK	A3G2	N21	856.34	99.8	0	Full	Automatic	30.05	1296.56	3	3887.02	3887.02	3883.7	0	0	A
Component	4841	1:E29-K45 = 1843.93m(N35+A1G0F)[nonunique]	29-45	EASLADNNTDVRLIGEK	A1G0F	N35	-2.28	100	1.7	MS2	Automatic	30.06	1030.13	3	3085.38	3086.79	3085.38	0	275141	A
Component	4844	1:E29-K45 = 1843.93m(N35+A2G1F)[nonunique]	29-45	EASLADNNTDVRLIGEK	A2G1F	N35	-2.43	100	4.2	MS2	Automatic	30.07	1151.51	3	3450.51	3452.2	3450.51	0	1.30149e+06	A
Component	4850	1:E29-K45 = 1843.93m(N35+A3G1F)[nonunique]	29-45	EASLADNNTDVRLIGEK	A3G1F	N35	-1.89	100	3.4	MS2	Automatic	30.07	914.905	4	3653.59	3655.35	3653.59	0	224091	A
Component	4860	1:E29-K45 = 1843.93m(N35+A4G1F)[nonunique](Na+)	29-45	EASLADNNTDVRLIGEK	A4G1F,Na+	N35	352.37	100	0	Full	Automatic	30.08	971.171	4	3880.02	3880.02	3878.66	0	0	A
Component	4862	1:E29-K45 = 1843.93m(N35+A2G1)[nonunique]	29-45	EASLADNNTDVRLIGEK	A2G1	N35	-2.09	100	4.2	MS2	Automatic	30.08	1102.83	3	3304.45	3306.15	3304.46	0	31103.4	A
Component	4865	1:E29-K45 = 1843.93m(N35+A4G1F)[nonunique]	29-45	EASLADNNTDVRLIGEK	A4G1F	N35	-2.2	100	3.4	MS2	Automatic	30.08	965.424	4	3856.66	3858.63	3856.67	0	769929	A
Component	4867	1:E29-K45 = 1843.93m(N35+A4G1F)[nonunique]	29-45	EASLADNNTDVRLIGEK	A4G1F	N35	-2.2	100	5.7	MS2	Automatic	30.09	1287.23	3	3856.66	3858.72	3856.67	0	1049125	A
Component	4870	1:E29-K45 = 1843.93m(N35+A3G1F)[nonunique]	29-45	EASLADNNTDVRLIGEK	A3G1F	N35	-2.23	100	4.2	MS2	Automatic	30.09	1219.2	3	3653.59	3655.48	3653.59	0	914941	A
Component	4876	1:S12-K28 = 2058.04m(N21+A3G2)[nonunique]	12-28	SNFQQPYITNRTFMLAK	A3G2	N21	755.07	98.9	4.2	MS2	Automatic	30.1	972.668	4	3886.63	3886.63	3883.7	0	20391.3	A
Component	4916	1:E29-K45 = 1843.93m(N35+A3G1F)[nonunique]	29-45	EASLADNNTDVRLIGEK	A3G1F	N35	685.44	99.7	0	Full	Automatic	30.17	915.154	4	3656.1	3656.1	3653.59	0	0	A
Component	4965	1:E29-K45 = 1843.93m(N35+A2G1)[nonunique]	29-45	EASLADNNTDVRLIGEK	A2G1	N35	-0.39	100	2.1	MS2	Automatic	30.28	1102.83	3	3304.46	3305.88	3304.46	0	60892.1	A
Component	4993	1:E29-K45 = 1843.93m(N35+A3G1F)[nonunique]	29-45	EASLADNNTDVRLIGEK	A3G1F	N35	-2.03	100	4.2	MS2	Automatic	30.34	1219.54	3	3653.59	3655.63	3653.59	0	239108	A
Component	5020	1:E29-K45 = 1843.93m(N35+A3G0F)[nonunique]	29-45	EASLADNNTDVRLIGEK	A3G0F	N35	-1.84	100	2.4	MS2	Automatic	30.4	874.141	4	3491.53	3493.15	3491.54	0	768284	A
Component	5023	1:E29-K45 = 1843.93m(N35+A3G0F)[nonunique]	29-45	EASLADNNTDVRLIGEK	A3G0F	N35	-2.12	100	5.7	MS2	Automatic	30.41	1165.52	3	3491.53	3493.3	3491.54	0	3.05825e+06	A
Component	5036	1:E29-K45 = 1843.93m(N35+A2G2F)[nonunique]	29-45	EASLADNNTDVRLIGEK	A2G2F	N35	272.84	100	8.5	MS2	Automatic	30.44	1206.52	3	3613.55	3615.62	3612.57	0	35077.4	A
Component	5037	1:E29-K45 = 1843.93m(N35+A4G0F)[nonunique]	29-45	EASLADNNTDVRLIGEK	A4G0F	N35	-1.87	100	5.7	MS2	Automatic	30.44	1232.88	3	3694.61	3696.55	3694.62	0	9107116	A
Component	5038	1:E29-K45 = 1843.93m(N35+A4G0F)[nonunique]	29-45	EASLADNNTDVRLIGEK	A4G0F	N35	-1.87	100	8.5	MS2	Automatic	30.44	924.911	4	3694.61	3696.49	3694.62	0	3.84752e+06	A
Component	5076	1:E29-K45 = 1843.93m(N35+Gn)[nonunique]	29-45	EASLADNNTDVRLIGEK	Gn	N35	-1.66	100	1.2	MS2	Automatic	30.53	1024.51	2	2047	2047.59	2047.01	0	34642.3	A
Component	5079	1:E29-K45 = 1843.93m(N35+Gn)[nonunique]	29-45	EASLADNNTDVRLIGEK	Gn	N35	-1.6	100	1	MS2	Automatic	30.54	683.676	3	2047	2048.04	2047.01	0	1.42678e+06	A
Component	5080	1:E29-K45 = 1843.93m(N35+A2G0F)[nonunique]	29-45	EASLADNNTDVRLIGEK	A2G0F	N35	-1.77	100	2.4	MS2	Automatic	30.54	823.372	4	3288.46	3290.07	3288.46	0	459394	A
Component	5091	1:E29-K45 = 1843.93m(N35+A2G0F)[nonunique]	29-45	EASLADNNTDVRLIGEK	A2G0F	N35	-1.77	100	3.4	MS2	Automatic	30.56	1097.49	3	3288.46	3290.13	3288.46	0	6.34308e+06	A
Component	5093	1:S12-K28 = 2058.04m(N21+A4G0F)[nonunique]	12-28	SNFQQPYITNRTFMLAK	A4G0F	N21	1172.62	100	0	Full	Automatic	30.56	1305.2	3	3913.31	3913.31	3908.73	0	0	A
Component	5095	1:E29-K45 = 1843.93m(N35+A3G0F)[nonunique]	29-45	EASLADNNTDVRLIGEK	A3G0F	N35	-1.84	100	2.4	MS2	Automatic	30.56	874.142	4	3491.53	3493.2	3491.54	0	549495	A
Component	5098	1:E29-K45 = 1843.93m(N35+GnF)[nonunique]	29-45	EASLADNNTDVRLIGEK	GnF	N35	-1.29	100	1.1	MS2	Automatic	30.56	732.362	3	2193.06	2194.14	2193.06	0	1.67308e+06	A
Component	5099	1:S12-K28 = 2058.04m(N21+A3G0F)[nonunique]	12-28	SNFQQPYITNRTFMLAK	A3G0F	N21	502.22	99.8	4.2	MS2	Automatic	30.56	1237.85	3	3707.51	3709.5	3705.65	0	92750.3	A
Component	5103	1:E29-K45 = 1843.93m(N35+A3G0F)[nonunique]	29-45	EASLADNNTDVRLIGEK	A3G0F	N35	-2.05	100	3.4	MS2	Automatic	30.57	1165.19	3	3491.53	3493.27	3491.54	0	3.66761e+06	A
Component	5127	1:E29-K45 = 1843.93m(N35+A1G0F)[nonunique]	29-45	EASLADNNTDVRLIGEK	A1G0F	N35	319.06	100	2.4	MS2	Automatic	30.64	1030.13	3	3086.37	3087.96	3085.38	0	73132.8	A
Component	5132	1:E29-K45 = 1843.93m(N35+A3G1F)[nonunique]	29-45	EASLADNNTDVRLIGEK	A3G1F	N35	758.48	100	0	Full	Automatic	30.66	1219.53	3	3656.36	3656.36	3653.59	0	0	A
Component	5151	1:E29-K45 = 1843.93m(N35+A4G0)[nonunique]	29-45	EASLADNNTDVRLIGEK	A4G0	N35	204.79	100	0	Full	Automatic	30.7	888.397	4	3549.29	3549.29	3548.56	0	0	A
Component	5155	1:E29-K45 = 1843.93m(N35+A3G0)[nonunique]	29-45	EASLADNNTDVRLIGEK	A3G0	N35	-1.88	100	2.4	MS2	Automatic	30.71	1116.84	3	3345.48	3347.2	3345.48	0	431693	A
Component	5156	1:E29-K45 = 1843.93m(N35+A4G0)[nonunique]	29-45	EASLADNNTDVRLIGEK	A4G0	N35	-1.95	100	8.5	MS2	Automatic	30.71	1184.19	3	3548.56	3550.38	3548.56	0	292006	A
Component	5190	1:E29-K45 = 1843.93m(N35+A2G0)[nonunique]	29-45	EASLADNNTDVRLIGEK	A2G0	N35	-1.31	100	2.8	MS2	Automatic	30.82	1049.14	3	3142.4	3144.16	3142.4	0	494486	A
Component	5227	1:E29-K45 = 1843.93m(N35+A2G0)[nonunique]	29-45	EASLADNNTDVRLIGEK	A2G0	N35	-2.55	100	2.8	MS2	Automatic	30.93	1048.81	3	3142.4	3143.78	3142.4	0	37611.4	A
Component	5259	1:E29-K45 = 1843.93m(N35+A4S4)[nonunique]	29-45	EASLADNNTDVRLIGEK	A4S4	N35	1100.34	100	0	Full	Automatic	30.99	1342.8	4	5367.05	5367.05	5361.16	0	0	A
Component	5305	1:E29-K45 = 1843.93m(N35+A4G0F)[nonunique]	29-45	EASLADNNTDVRLIGEK	A4G0F	N35	266.61	100	5.7	MS2	Automatic	31.1	1233.21	3	3695.61	3697.02	3694.62	0	422999	A
Component	5314	1:E29-K45 = 1843.93m(N35+A4G0F)[nonunique]	29-45	EASLADNNTDVRLIGEK	A4G0F	N35	520.76	100	0	Full	Automatic	31.14	925.16	4	3696.54	3696.54	3694.62	0	19083.6	A
Component	5361	1:E29-K45 = 1843.93m(N35+A4S4)[nonunique]	29-45	EASLADNNTDVRLIGEK	A4S4	N35	973.92	100	0	Full	Automatic	31.31	1342.8	4	5366.38	5366.38	5361.16	0	0	A
Component	5377	1:E29-K45 = 1843.93m(N35+A1S1M4F)[nonunique]	29-45	EASLADNNTDVRLIGEK	A1S1M4F	N35	1348.54	100	0	Full	Automatic	31.37	1235.87	3	3705.57	3705.57	3700.58	0	76066.1	A
Component	5418	1:E29-K45 = 1843.93m(N35+A4S1G3F)[nonunique]	29-45	EASLADNNTDVRLIGEK	A4S1G3F	N35	-2.44	100	8.5	MS2	Automatic	31.47	1159.99	4	4633.92	4636.22	4633.93	0	387627	A
Component	5422	1:E29-K45 = 1843.93m(N35+A4S1G1F)[nonunique]	29-45	EASLADNNTDVRLIGEK	A4S1G1F	N35	632.79	100	0	Full	Automatic	31.47	1078.92	4	4312.55	4312.55	4309.82	0	0	A
Component	5458	1:E29-K45 = 1843.93m(N35+A4S1G2F)[nonunique]	29-45	EASLADNNTDVRLIGEK	A4S1G2F	N35	-2.09	100	2.4	MS2	Automatic	31.57	1119.47	4	4471.86	4474.13	4471.87	0	160472	A
Component	5460	1:E29-K60 = 3625.77m(N35+A3G0F)[nonunique]	29-60	EASLADNNTDVRLIGEKLFHGVSMSERCYLMK	A3G0F	N35	306.84	99	0	Full	Automatic	31.57	1320.04	4	5275	5275	5273.38	1	0	A
Component	5493	1:E29-K45 = 1843.93m(N35+A4S2G2)[nonunique]	29-45	EASLADNNTDVRLIGEK	A4S2G2	N35	723.67	100	0	Full	Automatic	31.65	1196.5	4	4782.42	4782.42	4778.96	0	0	A
Component	5505	1:E29-K45 = 1843.93m(N35+A4S1G3)[nonunique]	29-45	EASLADNNTDVRLIGEK	A4S1G3	N35	221.45	100	2.8	MS2	Automatic	31.67	1123.22	4	4488.86	4488.86	4487.87	0	100593	A
Component	5509	1:E29-K45 = 1843.93m(N35+A4S1G3FAc)[nonunique]	29-45	EASLADNNTDVRLIGEK	A4S1G3FAc	N35	-212.39	100	8.5	MS2	Automatic	31.69	1170.24	4	4674.94	4677.41	4675.94	0	1.42272e+06	A
Component	5510	1:E29-K45 = 1843.93m(N35+A4S1G3F)[nonunique](Na+)	29-45	EASLADNNTDVRLIGEK	A4S1G3F,Na+	N35	-3.38	100	5.7	MS2	Automatic	31.69	1165.73	4	4655.89	4658.32	4655.91	0	418576	A
Component	5511	1:E29-K45 = 1843.93m(N35+A4S1Ga1G2)[nonunique]	29-45	EASLADNNTDVRLIGEK	A4S1Ga1G2	N35	219.92	100	2.4	MS2	Automatic	31.69	1164.49	4	4650.94	4653.15	4649.92	0	624781	A
Component	5512	1:E29-K45 = 1843.93m(N35+A4S1G3F)[nonunique]	29-45	EASLADNNTDVRLIGEK	A4S1G3F	N35	-2.12	100	5.7	MS2	Automatic	31.69	1159.99	4	4633.92	4636.24	4633.93	0	5.60234e+06	A
Component	5521	1:E29-K45 = 1843.93m(N35+A3S1G2F)[nonunique](Na+)	29-45	EASLADNNTDVRLIGEK	A3S1G2F,Na+	N35	403.11	100	0	Full	Automatic	31.72	1073.95	4	4292.51	4292.51	4290.78	0	0	A
Component	5523	1:E29-K45 = 1843.93m(N35+A3S1G2F)[nonunique]	29-45	EASLADNNTDVRLIGEK	A3S1G2F	N35	-2.13	100	5.7	MS2	Automatic	31.73	1068.7	4	4268.79	4271.03	4268.79	0	1.61083e+06	A
Component	5542	1:E29-K45 = 1843.93m(N35+A4S1G2F)[nonunique]	29-45	EASLADNNTDVRLIGEK	A4S1G2F	N35	-2.31	100	5.7	MS2	Automatic	31.81	1119.47	4	4471.86	4474.19	4471.87	0	5620493	A
Component	5543	1:E29-K45 = 1843.93m(N35+A4S1G2)[nonunique]	29-45	EASLADNNTDVRLIGEK	A4S1G2	N35	499.85	100	0	Full	Automatic	31.81	1082.96	4	4327.98	4327.98	4325.82	0	0	A
Component	5563	1:E29-K45 = 1843.93m(N35+A4S1G3)[nonunique]	29-45	EASLADNNTDVRLIGEK	A4S1G3	N35	570.48	100	0	Full	Automatic	31.85	1123.73	4	4490.43	4490.43	4487.87	0	0	A
Component	5564	1:E29-K45 = 1843.93m(N35+A4S3G0)[nonunique]	29-45	EASLADNNTDVRLIGEK	A4S3G0	N35	-203.47	100	3.4	MS2	Automatic	31.85	1228.26	4	4907.01	4909.55	4908.01	0	571849	A
Component	5571	1:E29-K45 = 1843.93m(N35+A3S1G1F)[nonunique]	29-45	EASLADNNTDVRLIGEK	A3S1G1F	N35	-1.8	100	4.2	MS2	Automatic	31.87	1028.19	4	4106.73	4108.62	4106.74	0	1.08665e+06	A
Component	5578	1:E29-K45 = 1843.93m(N35+A3S1G2F)[nonunique](Ca2+)	29-45	EASLADNNTDVRLIGEK	A3S1G2F,Ca2+	N35	410.99	100	0	Full	Automatic	31.9	1077.94	4	4308.51	4308.51	4306.74	0	7102.12	A
Component	5579	1:E29-K45 = 1843.93m(N35+A3S1G2)[nonunique]	29-45	EASLADNNTDVRLIGEK	A3S1G2	N35	377.5	100	0	Full	Automatic	31.91	1031.94	4	4124.29	4124.29	4122.74	0	0	A
Component	5583	1:E29-K45 = 1843.93m(N35+A4S1G2FAc)[nonunique]	29-45	EASLADNNTDVRLIGEK	A4S1G2FAc	N35	-220.12	100	8.5	MS2	Automatic	31.91	1129.73	4	4512.89	4515.54	4513.88	0	1.65184e+06	A
Component	5586	1:E29-K45 = 1843.93m(N35+A4S1G2)[nonunique]	29-45	EASLADNNTDVRLIGEK	A4S1G2	N35	759.69	100	0	Full	Automatic	31.92	1083.22	4	4329.1	4329.1	4325.82	0	0	A
Component	5587	1:E29-K45 = 1843.93m(N35+A4S1G1F)[nonunique](Na+)	29-45	EASLADNNTDVRLIGEK	A4S1G1F,Na+	N35	-2.78	100	2.1	MS2	Automatic	31.92	1084.46	4	4331.79	4334.11	4331.8	0	388626	A
Component	5590	1:E29-K45 = 1843.93m(N35+A4S1G1F)[nonunique]	29-45	EASLADNNTDVRLIGEK	A4S1G1F	N35	-2	100	5.7	MS2	Automatic	31.93	1078.96	4	4309.81	4312.03	4309.82	0	7.8201e+06	A
Component	5591	1:E29-K45 = 1843.93m(N35+A3S1G2F)[nonunique]	29-45	EASLADNNTDVRLIGEK	A3S1G2F	N35	-2.13	100	5.7	MS2	Automatic	31.93	1068.45	4	4268.79	4270.98	4268.79	0	7478605	A
Component	5596	1:E29-K45 = 1843.93m(N35+A3S1Ga1G1)[nonunique]	29-45	EASLADNNTDVRLIGEK	A3S1Ga1G1	N35	239.75	99.9	2.4	MS2	Automatic	31.94	1072.96	4	4285.82	4287.55	4284.79	0	370096	A
Component	5597	1:E29-K45 = 1843.93m(N35+A3S1G2F)[nonunique](Na+)	29-45	EASLADNNTDVRLIGEK	A3S1G2F,Na+	N35	-3.26	100	0	Full	Automatic	31.94	859.957	5	4290.76	4294.68	4290.78	0	294786	A
Component	5599	1:E29-K45 = 1843.93m(N35+A3S1G2F)[nonunique](Na+)	29-45	EASLADNNTDVRLIGEK	A3S1G2F,Na+	N35	-3.26	100	2.4	MS2	Automatic	31.94	1074.2	4	4290.76	4293.41	4290.78	0	630166	A
Component	5600	1:E29-K45 = 1843.93m(N35+A4S1G3FAc)[nonunique]	29-45	EASLADNNTDVRLIGEK	A4S1G3FAc	N35	-213.12	100	4.2	MS2	Automatic	31.95	1170.24	4	4674.94	4677.42	4675.94	0	647230	A
Component	5602	1:E29-K45 = 1843.93m(N35+A4S1G1)[nonunique]	29-45	EASLADNNTDVRLIGEK	A4S1G1	N35	358.36	99.9	0	Full	Automatic	31.96	1042.45	4	4165.26	4165.25	4163.76	0	0	A
Component	5615	1:E29-K45 = 1843.93m(N35+A2Sg1G1F)[nonunique]	29-45	EASLADNNTDVRLIGEK	A2Sg1G1F	N35	355.45	100	0	Full	Automatic	31.99	1307.89	3	3921.05	3921.05	3919.66	0	0	A
Component	5624	1:E29-K45 = 1843.93m(N35+A3S1G1)[nonunique]	29-45	EASLADNNTDVRLIGEK	A3S1G1	N35	441.95	100	0	Full	Automatic	32.01	991.677	4	3962.43	3962.43	3960.68	0	0	A
Component	5630	1:E29-K45 = 1843.93m(N35+A2S2)[nonunique]	29-45	EASLADNNTDVRLIGEK	A2S2	N35	644.72	100	0	Full	Automatic	32.02	1013.94	4	4051.31	4051.31	4048.7	0	0	A
Component	5634	1:E29-K45 = 1843.93m(N35+A3S1G1F)[nonunique]	29-45	EASLADNNTDVRLIGEK	A3S1G1F	N35	-2.28	100	8.5	MS2	Automatic	32.02	1028.19	4	4106.73	4108.96	4106.74	0	3.98255e+06	A
Component	5642	1:E29-K45 = 1843.93m(N35+A2S1G1F)[nonunique]	29-45	EASLADNNTDVRLIGEK	A2S1G1F	N35	-2.21	100	3.4	MS2	Automatic	32.04	977.422	4	3903.65	3905.75	3903.66	0	1.10517e+06	A
Component	5643	1:E29-K45 = 1843.93m(N35+A3S1G1)[nonunique]	29-45	EASLADNNTDVRLIGEK	A3S1G1	N35	337.22	100	0	Full	Automatic	32.04	1321.9	3	3962.02	3962.02	3960.68	0	0	A
Component	5651	1:E29-K45 = 1843.93m(N35+A3S1G0F)[nonunique]	29-45	EASLADNNTDVRLIGEK	A3S1G0F	N35	-1.63	100	5.7	MS2	Automatic	32.06	1316.23	3	3944.68	3946.88	3944.69	0	2.26825e+06	A
Component	5654	1:E29-K45 = 1843.93m(N35+A3S1G0F)[nonunique]	29-45	EASLADNNTDVRLIGEK	A3S1G0F	N35	-1.63	100	5.7	MS2	Automatic	32.06	987.679	4	3944.68	3946.61	3944.69	0	2.11197e+06	A
Component	5657	1:S12-K28 = 2058.04m(N21+A4S1G2)[nonunique]	12-28	SNFQQPYITNRTFMLAK	A4S1G2	N21	849.01	98.9	0	Full	Automatic	32.07	1137.23	4	4543.78	4543.78	4539.92	0	55026	A
Component	5666	1:E29-K45 = 1843.93m(N35+A2S1G0)[nonunique]	29-45	EASLADNNTDVRLIGEK	A2S1G0	N35	580.02	100	0	Full	Automatic	32.1	1200.19	3	3597.64	3597.64	3595.55	0	0	A
Component	5675	1:E29-K45 = 1843.93m(N35+A2S1G1)[nonunique]	29-45	EASLADNNTDVRLIGEK	A2S1G1	N35	322.11	100	0	Full	Automatic	32.12	940.657	4	3758.81	3758.81	3757.6	0	16468.2	A
Component	5688	1:E29-K45 = 1843.93m(N35+A2S1G1)[nonunique]	29-45	EASLADNNTDVRLIGEK	A2S1G1	N35	-1.32	100	2.8	MS2	Automatic	32.13	1254.54	3	3757.6	3759.79	3757.6	0	356509	A
Component	5689	1:E29-K45 = 1843.93m(N35+A3S1G2F)[nonunique]	29-45	EASLADNNTDVRLIGEK	A3S1G2F	N35	431.84	100	0	Full	Automatic	32.13	1068.45	4	4270.64	4270.64	4268.79	0	50767.2	A
Component	5692	1:E29-K45 = 1843.93m(N35+A4S1G0F)[nonunique](Ca2+)	29-45	EASLADNNTDVRLIGEK	A4S1G0F,Ca2+	N35	-1.4	100	4.2	MS2	Automatic	32.13	1047.93	4	4185.71	4187.91	4185.72	0	141430	A
Component	5694	1:E29-K45 = 1843.93m(N35+A4S1G2FAc)[nonunique]	29-45	EASLADNNTDVRLIGEK	A4S1G2FAc	N35	-220.33	100	5.7	MS2	Automatic	32.14	1129.73	4	4512.89	4515.2	4513.88	0	1.29482e+06	A
Component	5695	1:E29-K45 = 1843.93m(N35+A2S1G1M4)[nonunique]	29-45	EASLADNNTDVRLIGEK	A2S1G1M4	N35	671.11	99.7	0	Full	Automatic	32.14	981.68	4	3922.29	3922.29	3919.66	0	0	A
Component	5696	1:E29-K45 = 1843.93m(N35+A4S1G0F)[nonunique](2Na+)	29-45	EASLADNNTDVRLIGEK	A4S1G0F,2Na+	N35	98.58	100	0	Full	Automatic	32.14	1049.19	4	4192.15	4192.15	4191.73	0	9044.78	A
Component	5699	1:E29-K45 = 1843.93m(N35+A4S1G0F)[nonunique](Na+)	29-45	EASLADNNTDVRLIGEK	A4S1G0F,Na+	N35	395.96	100	0	Full	Automatic	32.14	1043.94	4	4171.4	4171.4	4169.75	0	0	A
Component	5700	1:E29-K45 = 1843.93m(N35+A2S1G1F)[nonunique](Ca2+)	29-45	EASLADNNTDVRLIGEK	A2S1G1F,Ca2+	N35	-1.49	100	2.1	MS2	Automatic	32.14	986.91	4	3941.6	3943.22	3941.61	0	483530	A
Component	5702	1:E29-K45 = 1843.93m(N35+A3S1G0F)[nonunique]	29-45	EASLADNNTDVRLIGEK	A3S1G0F	N35	490.47	100	1.3	MS2	Automatic	32.14	988.414	4	3946.62	3948.62	3944.69	0	270188	A
Component	5703	1:E29-K45 = 1843.93m(N35+A4S1G0F)[nonunique]	29-45	EASLADNNTDVRLIGEK	A4S1G0F	N35	-1.84	100	5.7	MS2	Automatic	32.14	1038.45	4	4147.76	4149.94	4147.77	0	6035676	A
Component	5705	1:E29-K45 = 1843.93m(N35+A2S1G1F)[nonunique]	29-45	EASLADNNTDVRLIGEK	A2S1G1F	N35	-1.58	100	3.4	MS2	Automatic	32.15	977.172	4	3903.66	3905.65	3903.66	0	10998181	A
Component	5707	1:E29-K45 = 1843.93m(N35+A2S1G1F)[nonunique](Fe2+)	29-45	EASLADNNTDVRLIGEK	A2S1G1F,Fe2+	N35	-2.7	100	2.4	MS2	Automatic	32.15	991.152	4	3957.57	3959.89	3957.58	0	311072	A
Component	5709	1:E29-K45 = 1843.93m(N35+A2S1G1F)[nonunique]	29-45	EASLADNNTDVRLIGEK	A2S1G1F	N35	-1.71	100	3.4	MS2	Automatic	32.15	1302.56	3	3903.66	3905.7	3903.66	0	21304186	A
Component	5711	1:S12-K28 = 2058.04m(N21+A4G1)[nonunique]	12-28	SNFQQPYITNRTFMLAK	A4G1	N21	534.96	100	0	Full	Automatic	32.15	982.666	4	3926.82	3926.82	3924.72	0	0	A
Component	5713	1:E29-K45 = 1843.93m(N35+A1G1F)[nonunique]	29-45	EASLADNNTDVRLIGEK	A1G1F	N35	631.03	100	1.4	MS2	Automatic	32.15	1084.17	3	3249.48	3249.48	3247.43	0	37420.1	A
Component	5714	1:E29-K45 = 1843.93m(N35+A2S1G1F)[nonunique](Ca2+)	29-45	EASLADNNTDVRLIGEK	A2S1G1F,Ca2+	N35	-1.49	100	0	Full	Automatic	32.15	789.729	5	3941.6	3943.26	3941.61	0	185778	A
Component	5715	1:S12-K28 = 2058.04m(N21+A4G1)[nonunique]	12-28	SNFQQPYITNRTFMLAK	A4G1	N21	737.38	100	1.1	MS2	Automatic	32.15	786.731	5	3927.62	3929.57	3924.72	0	582372	A
Component	5719	1:S12-K60 = 5665.79m(~N35+A2S1G1M5F)[nonunique]	12-60	SNFQQPYITNRTFMLAKEASLADNNTDVRLIGEKLFHGVSMSERCYLMK	A2S1G1M5F	~N35	675.01	100	0	Full	Automatic	32.15	1343.41	6	8055.07	8055.07	8049.63	2	0	A
Component	5723	1:E29-K45 = 1843.93m(N35+A2G2F)[nonunique]	29-45	EASLADNNTDVRLIGEK	A2G2F	N35	-0.19	100	2.1	MS2	Automatic	32.15	1206.2	3	3612.57	3614.92	3612.57	0	73166.7	A
Component	5726	1:S12-K28 = 2058.04m(N21+A4G1)[nonunique]	12-28	SNFQQPYITNRTFMLAK	A4G1	N21	-22.65	100	2.8	MS2	Automatic	32.16	1309.55	3	3924.63	3926.56	3924.72	0	67137.9	A
Component	5727	1:E29-K45 = 1843.93m(N35+A2S1G0)[nonunique]	29-45	EASLADNNTDVRLIGEK	A2S1G0	N35	836.14	100	5.7	MS2	Automatic	32.16	1200.53	3	3598.56	3598.56	3595.55	0	82035.6	A
Component	5743	1:E29-K45 = 1843.93m(N35+A1G1F)[nonunique]	29-45	EASLADNNTDVRLIGEK	A1G1F	N35	2.46	100	3.4	MS2	Automatic	32.17	1084.15	3	3247.44	3248.94	3247.43	0	148420	A
Component	5749	1:E29-K45 = 1843.93m(N35+A4S1G0)[nonunique]	29-45	EASLADNNTDVRLIGEK	A4S1G0	N35	-0.57	100	2.8	MS2	Automatic	32.19	1001.93	4	4001.71	4003.65	4001.71	0	38280.8	A
Component	5755	1:S12-K28 = 2058.04m(N21+A4G3)[nonunique]	12-28	SNFQQPYITNRTFMLAK	A4G3	N21	195.65	100	4.2	MS2	Automatic	32.19	1064.17	4	4249.66	4252.1	4248.83	0	399991	A
Component	5764	1:E29-K45 = 1843.93m(N35+A2S1G0F)[nonunique]	29-45	EASLADNNTDVRLIGEK	A2S1G0F	N35	-1.85	100	2.4	MS2	Automatic	32.2	936.909	4	3741.6	3743.63	3741.61	0	758735	A
Component	5765	1:E29-K45 = 1843.93m(N35+A2S1G0F)[nonunique]	29-45	EASLADNNTDVRLIGEK	A2S1G0F	N35	-1.26	100	2.4	MS2	Automatic	32.2	1248.88	3	3741.61	3743.58	3741.61	0	1.60961e+06	A
Component	5772	1:S12-K28 = 2058.04m(N21+A3S1G1)[nonunique]	12-28	SNFQQPYITNRTFMLAK	A3S1G1	N21	364.55	100	0	Full	Automatic	32.22	1045.19	4	4176.31	4176.31	4174.79	0	0	A
Component	5783	1:E29-K45 = 1843.93m(N35+A4S1G2F)[nonunique]	29-45	EASLADNNTDVRLIGEK	A4S1G2F	N35	639.5	100	0	Full	Automatic	32.23	1119.98	4	4474.73	4474.73	4471.87	0	65297.6	A
Component	5800	1:E29-K45 = 1843.93m(N35+A3S1G0)[nonunique]	29-45	EASLADNNTDVRLIGEK	A3S1G0	N35	-0.6	100	0	Full	Automatic	32.24	950.915	4	3798.63	3799.75	3798.63	0	42959.8	A
Component	5809	1:E29-K45 = 1843.93m(N35+A4S1G1F)[nonunique]	29-45	EASLADNNTDVRLIGEK	A4S1G1F	N35	-2.11	100	8.5	MS2	Automatic	32.25	1078.96	4	4309.81	4311.95	4309.82	0	1.83673e+06	A
Component	5819	1:E29-K45 = 1843.93m(N35+A2Sg1G0F)[nonunique]	29-45	EASLADNNTDVRLIGEK	A2Sg1G0F	N35	264.94	100	2.8	MS2	Automatic	32.26	1253.87	3	3758.6	3758.6	3757.6	0	84877.3	A
Component	5821	1:E29-K45 = 1843.93m(N35+A3S1G0)[nonunique]	29-45	EASLADNNTDVRLIGEK	A3S1G0	N35	-0.6	100	4.2	MS2	Automatic	32.26	1267.55	3	3798.63	3799.99	3798.63	0	144132	A
Component	5822	1:E29-K45 = 1843.93m(N35+A3S1G0F)[nonunique]	29-45	EASLADNNTDVRLIGEK	A3S1G0F	N35	-2.06	100	2.4	MS2	Automatic	32.26	987.428	4	3944.68	3946.69	3944.69	0	2.71726e+06	A
Component	5824	1:E29-K45 = 1843.93m(N35+A3S1G0F)[nonunique]	29-45	EASLADNNTDVRLIGEK	A3S1G0F	N35	-1.88	100	2.8	MS2	Automatic	32.26	1316.24	3	3944.68	3946.79	3944.69	0	3494776	A
Component	5832	1:E29-K45 = 1843.93m(N35+A3S1G0F)[nonunique](Na+)	29-45	EASLADNNTDVRLIGEK	A3S1G0F,Na+	N35	479.5	100	0	Full	Automatic	32.27	993.423	4	3968.57	3968.57	3966.67	0	11797.5	A
Component	5836	1:S12-K28 = 2058.04m(N21+A3G2)[nonunique]	12-28	SNFQQPYITNRTFMLAK	A3G2	N21	213.5	100	2.8	MS2	Automatic	32.27	1296.52	3	3884.53	3886.38	3883.7	0	62463.3	A
Component	5844	1:E29-K45 = 1843.93m(N35+A1S1F)[nonunique]	29-45	EASLADNNTDVRLIGEK	A1S1F	N35	-2.33	100	2.4	MS2	Automatic	32.29	1181.18	3	3538.52	3540.48	3538.53	0	1.45284e+06	A
Component	5845	1:E29-K45 = 1843.93m(N35+A1S1F)[nonunique]	29-45	EASLADNNTDVRLIGEK	A1S1F	N35	-1.16	100	1.9	MS2	Automatic	32.3	885.889	4	3538.53	3540.48	3538.53	0	357931	A
Component	5846	1:S12-K28 = 2058.04m(N21+A3S1G1)[nonunique]	12-28	SNFQQPYITNRTFMLAK	A3S1G1	N21	799.64	98.7	0	Full	Automatic	32.3	1045.44	4	4178.13	4178.13	4174.79	0	0	A
Component	5852	1:S12-K28 = 2058.04m(N21+A4S1G1)[nonunique]	12-28	SNFQQPYITNRTFMLAK	A4S1G1	N21	217.2	100	2.4	MS2	Automatic	32.32	1096.72	4	4378.82	4381.75	4377.87	0	236926	A
Component	5856	1:E29-K45 = 1843.93m(N35+A4S1G0F)[nonunique]	29-45	EASLADNNTDVRLIGEK	A4S1G0F	N35	-1.73	100	5.7	MS2	Automatic	32.32	1038.45	4	4147.76	4149.92	4147.77	0	3.17657e+06	A
Component	5857	1:E29-K45 = 1843.93m(N35+A4S1G0F)[nonunique](Na+)	29-45	EASLADNNTDVRLIGEK	A4S1G0F,Na+	N35	-2.07	100	5.7	MS2	Automatic	32.32	1044.19	4	4169.74	4172.89	4169.75	0	281788	A
Component	5862	1:E29-K45 = 1843.93m(N35+A4S1G0F)[nonunique](Na+)	29-45	EASLADNNTDVRLIGEK	A4S1G0F,Na+	N35	-2.07	100	0	Full	Automatic	32.33	835.353	5	4169.74	4172.67	4169.75	0	161354	A
Component	5883	1:E29-K45 = 1843.93m(N35+A2S1G0F)[nonunique]	29-45	EASLADNNTDVRLIGEK	A2S1G0F	N35	-1.91	100	3.4	MS2	Automatic	32.35	936.659	4	3741.6	3743.67	3741.61	0	2483642	A
Component	5889	1:E29-K45 = 1843.93m(N35+A2S1G0F)[nonunique]	29-45	EASLADNNTDVRLIGEK	A2S1G0F	N35	-1.85	100	3.4	MS2	Automatic	32.35	1248.54	3	3741.6	3743.57	3741.61	0	7374297	A
Component	5895	1:E29-K45 = 1843.93m(N35+A2G1F)[nonunique]	29-45	EASLADNNTDVRLIGEK	A2G1F	N35	-0.31	99.8	17	MS2	Automatic	32.36	1152.18	3	3450.51	3452.68	3450.51	0	63306.3	A
Component	5897	1:S12-K28 = 2058.04m(N21+A4G2)[nonunique]	12-28	SNFQQPYITNRTFMLAK	A4G2	N21	384.14	95.5	0	Full	Automatic	32.36	1023.16	4	4088.35	4088.35	4086.78	0	0	A
Component	5898	1:E29-K45 = 1843.93m(N35+M9)[nonunique]	29-45	EASLADNNTDVRLIGEK	M9	N35	318.44	100	0	Full	Automatic	32.36	1237.85	3	3709.74	3709.74	3708.56	0	0	A
Component	5911	1:E29-K45 = 1843.93m(N35+A2S1G0)[nonunique]	29-45	EASLADNNTDVRLIGEK	A2S1G0	N35	-1.96	100	2.1	MS2	Automatic	32.38	1200.19	3	3595.54	3597.5	3595.55	0	282668	A
Component	5917	1:E29-K45 = 1843.93m(N35+A1S1F)[nonunique]	29-45	EASLADNNTDVRLIGEK	A1S1F	N35	-2.2	100	4.2	MS2	Automatic	32.4	1180.85	3	3538.52	3540.17	3538.53	0	353943	A
Component	5920	1:E29-K45 = 1843.93m(N35+A3S1G0F)[nonunique]	29-45	EASLADNNTDVRLIGEK	A3S1G0F	N35	-1.75	100	5.7	MS2	Automatic	32.42	1316.24	3	3944.68	3946.62	3944.69	0	1176548	A
Component	5921	1:E29-K45 = 1843.93m(N35+A3S1G0F)[nonunique]	29-45	EASLADNNTDVRLIGEK	A3S1G0F	N35	-1.69	100	2.8	MS2	Automatic	32.42	987.428	4	3944.68	3946.87	3944.69	0	1.10945e+06	A
Component	5924	1:S12-K28 = 2058.04m(N21+A3S1G1)[nonunique]	12-28	SNFQQPYITNRTFMLAK	A3S1G1	N21	466.66	99.9	2.8	MS2	Automatic	32.43	1045.69	4	4176.74	4179.1	4174.79	0	950978	A
Component	5968	1:S12-K28 = 2058.04m(N21+A3S1G1F)[nonunique]	12-28	SNFQQPYITNRTFMLAK	A3S1G1F	N21	461.22	100	3.4	MS2	Automatic	32.52	1082.72	4	4322.84	4325.43	4320.85	0	205314	A
Component	5969	1:E29-K45 = 1843.93m(N35+A4S1G0F)[nonunique](Na+)	29-45	EASLADNNTDVRLIGEK	A4S1G0F,Na+	N35	-4.88	100	1.7	MS2	Automatic	32.53	1043.94	4	4169.73	4171.37	4169.75	0	232452	A
Component	5970	1:E29-K45 = 1843.93m(N35+A3S1G0)[nonunique]	29-45	EASLADNNTDVRLIGEK	A3S1G0	N35	-2.91	100	2.4	MS2	Automatic	32.53	1267.88	3	3798.62	3800.74	3798.63	0	83727.2	A
Component	5971	1:E29-K45 = 1843.93m(N35+A4S1G0F)[nonunique]	29-45	EASLADNNTDVRLIGEK	A4S1G0F	N35	-1.73	100	5.7	MS2	Automatic	32.55	1038.45	4	4147.76	4149.85	4147.77	0	2.54063e+06	A
Component	6005	1:T324-K345 = 2429.24m(~T324+GalNAc-6S-3SG)[nonunique]	324-345	TTPPVLDSDGSFFLYSKLTVDK	GalNAc-6S-3SG	~T324	-26.33	99.5	2.4	MS2	Automatic	32.63	1126.83	3	3376.47	3377.88	3376.56	1	545411	A
Component	6015	1:E29-K45 = 1843.93m(N35+A3S1G0F)[nonunique]	29-45	EASLADNNTDVRLIGEK	A3S1G0F	N35	-2.37	100	3.4	MS2	Automatic	32.67	1316.57	3	3944.68	3946.55	3944.69	0	1.07402e+06	A
Component	6019	1:E29-K45 = 1843.93m(N35+A3S1G0F)[nonunique]	29-45	EASLADNNTDVRLIGEK	A3S1G0F	N35	-2.25	100	5.7	MS2	Automatic	32.68	987.428	4	3944.68	3946.63	3944.69	0	788354	A
Component	6032	1:E29-K45 = 1843.93m(N35+A4S1G0)[nonunique]	29-45	EASLADNNTDVRLIGEK	A4S1G0	N35	393.24	99.9	0	Full	Automatic	32.75	1335.24	3	4003.28	4003.28	4001.71	0	0	A
Component	6037	1:E29-K45 = 1843.93m(N35+A3S1G2F)[nonunique]	29-45	EASLADNNTDVRLIGEK	A3S1G2F	N35	974.13	99.6	0	Full	Automatic	32.79	1069.45	4	4272.95	4272.95	4268.79	0	0	A
Component	6090	1:E29-K45 = 1843.93m(N35+A2S1G1F)[nonunique]	29-45	EASLADNNTDVRLIGEK	A2S1G1F	N35	524.01	100	0	Full	Automatic	33.02	977.418	4	3905.71	3905.71	3903.66	0	0	A
Component	6096	1:E29-K45 = 1843.93m(N35+A2S1G1F)[nonunique]	29-45	EASLADNNTDVRLIGEK	A2S1G1F	N35	700.76	100	0	Full	Automatic	33.04	1303.22	3	3906.4	3906.4	3903.66	0	0	A
Component	6189	1:E29-K45 = 1843.93m(N35+A1S1M5)[nonunique]	29-45	EASLADNNTDVRLIGEK	A1S1M5	N35	516.73	100	5.7	MS2	Automatic	33.17	1240.84	3	3718.5	3718.5	3716.58	0	38277.2	A
Component	6233	1:E29-K45 = 1843.93m(N35+A2S1G0F)[nonunique]	29-45	EASLADNNTDVRLIGEK	A2S1G0F	N35	261.63	100	3.4	MS2	Automatic	33.28	1248.87	3	3742.59	3743.31	3741.61	0	231062	A
Component	6289	1:E29-K45 = 1843.93m(N35+A4S1G0F)[nonunique]	29-45	EASLADNNTDVRLIGEK	A4S1G0F	N35	444.91	100	0	Full	Automatic	33.38	1038.44	4	4149.61	4149.61	4147.77	0	221737	A
Component	6295	1:T324-K345 = 2429.24m(~T324+GalNAc-6S-3SG-Ac2)[nonunique]	324-345	TTPPVLDSDGSFFLYSKLTVDK	GalNAc-6S-3SG-Ac2	~T324	0	99.9	1.3	MS2	Automatic	33.4	1154.87	3	3460.58	3462.6	2429.24	1	966018	A
Component	6301	1:T324-K345 = 2429.24m(~T324+GalNAc-6S-3SG-Ac2)[nonunique]	324-345	TTPPVLDSDGSFFLYSKLTVDK	GalNAc-6S-3SG-Ac2	~T324	0	99.9	1.8	MS2	Automatic	33.43	866.402	4	3460.58	3462.48	2429.24	1	10635286	A
Component	6380	1:E29-K60 = 3625.77m(N35+A3G1)[nonunique]	29-60	EASLADNNTDVRLIGEKLFHGVSMSERCYLMK	A3G1	N35	145.52	100	16	MS2	Automatic	33.83	1324.05	4	5290.15	5292.95	5289.38	1	584865	A
Component	6425	1:E29-K60 = 3625.77m(N35+A3G1)[nonunique]	29-60	EASLADNNTDVRLIGEKLFHGVSMSERCYLMK	A3G1	N35	144.78	100	6.4	MS2	Automatic	33.95	1324.3	4	5290.14	5292.87	5289.38	1	1.98603e+06	A
Component	6437	1:E29-K45 = 1843.93m(N35+A2S2M4F)[nonunique]	29-45	EASLADNNTDVRLIGEK	A2S2M4F	N35	974.79	100	0	Full	Automatic	33.99	1091.21	4	4361.06	4361.06	4356.81	0	17745.8	A
Component	6448	1:E29-K60 = 3625.77m(N35+A4G0)[nonunique]	29-60	EASLADNNTDVRLIGEKLFHGVSMSERCYLMK	A4G0	N35	580.93	100	0	Full	Automatic	34.01	1334.55	4	5333.5	5333.5	5330.4	1	0	A
Component	6455	1:E29-K60 = 3625.77m(N35+A4G0)[nonunique]	29-60	EASLADNNTDVRLIGEKLFHGVSMSERCYLMK	A4G0	N35	558.4	100	0	Full	Automatic	34.03	1334.55	4	5333.38	5333.38	5330.4	1	0	A
Component	6467	1:E29-K60 = 3625.77m(N35+A3G0)[nonunique]	29-60	EASLADNNTDVRLIGEKLFHGVSMSERCYLMK	A3G0	N35	149.67	100	6.4	MS2	Automatic	34.06	1283.53	4	5128.09	5130.86	5127.32	1	159771	A
Component	6470	1:E29-K60 = 3625.77m(N35+A3G1)[nonunique]	29-60	EASLADNNTDVRLIGEKLFHGVSMSERCYLMK	A3G1	N35	144.87	100	10.7	MS2	Automatic	34.08	1324.3	4	5290.14	5292.94	5289.38	1	3.29019e+06	A
Component	6474	1:E29-K60 = 3625.77m(N35+A3G1)[nonunique](Na+)	29-60	EASLADNNTDVRLIGEKLFHGVSMSERCYLMK	A3G1,Na+	N35	715.81	100	0	Full	Automatic	34.09	1329.79	4	5315.16	5315.16	5311.36	1	116078	A
Component	6476	1:E29-K60 = 3625.77m(N35+A3G1)[nonunique](Na+)	29-60	EASLADNNTDVRLIGEKLFHGVSMSERCYLMK	A3G1,Na+	N35	836.61	100	0	Full	Automatic	34.09	1064.43	5	5315.8	5315.8	5311.36	1	2889.31	A
Component	6477	1:E29-K60 = 3625.77m(N35+A4G0)[nonunique]	29-60	EASLADNNTDVRLIGEKLFHGVSMSERCYLMK	A4G0	N35	494.19	100	0	Full	Automatic	34.09	1334.3	4	5333.04	5333.04	5330.4	1	60472.1	A
Component	6503	1:E29-K45 = 1843.93m(N35+A4S2G2F)[nonunique]	29-45	EASLADNNTDVRLIGEK	A4S2G2F	N35	-1.75	100	5.7	MS2	Automatic	34.17	1233.01	4	4925.01	4927.69	4925.02	0	597172	A
Component	6505	1:E29-K45 = 1843.93m(N35+A4S2G2F)[nonunique](Na+)	29-45	EASLADNNTDVRLIGEK	A4S2G2F,Na+	N35	708.81	100	0	Full	Automatic	34.17	1238.51	4	4950.51	4950.51	4947	0	0	A
Component	6509	1:E29-K45 = 1843.93m(N35+A4Sg1S1G2F)[nonunique]	29-45	EASLADNNTDVRLIGEK	A4Sg1S1G2F	N35	488.07	100	0	Full	Automatic	34.18	1236.77	4	4943.43	4943.43	4941.02	0	27775.2	A
Component	6510	1:E29-K60 = 3625.77m(N35+A3G0)[nonunique]	29-60	EASLADNNTDVRLIGEKLFHGVSMSERCYLMK	A3G0	N35	149.29	100	4.6	MS2	Automatic	34.18	1283.78	4	5128.09	5130.6	5127.32	1	652171	A
Component	6521	1:S12-K45 = 3883.95m(~N35+A1G1)[nonunique]	12-45	SNFQQPYITNRTFMLAKEASLADNNTDVRLIGEK	A1G1	~N35	1045.28	99.9	0	Full	Automatic	34.24	1287.53	4	5146.78	5146.78	5141.4	1	0	A
Component	6524	1:E29-K60 = 3625.77m(N35+A3G1)[nonunique](Na+)	29-60	EASLADNNTDVRLIGEKLFHGVSMSERCYLMK	A3G1,Na+	N35	628.94	100	0	Full	Automatic	34.25	1063.83	5	5314.7	5313.68	5311.36	1	0	A
Component	6528	1:E29-K60 = 3625.77m(N35+A3G1)[nonunique]	29-60	EASLADNNTDVRLIGEKLFHGVSMSERCYLMK	A3G1	N35	144.87	100	16	MS2	Automatic	34.25	1324.05	4	5290.14	5292.99	5289.38	1	3.74292e+06	A
Component	6533	1:E29-K60 = 3625.77m(N35+A3G1)[nonunique](Na+)	29-60	EASLADNNTDVRLIGEKLFHGVSMSERCYLMK	A3G1,Na+	N35	628.94	100	0	Full	Automatic	34.26	1329.79	4	5314.7	5314.7	5311.36	1	0	A
Component	6541	1:E29-K45 = 1843.93m(N35+A4S3G1)[nonunique]	29-45	EASLADNNTDVRLIGEK	A4S3G1	N35	645.63	100	0	Full	Automatic	34.27	1269.03	4	5073.33	5073.33	5070.06	0	0	A
Component	6556	1:E29-K45 = 1843.93m(N35+A4S2G2F)[nonunique](Na+)	29-45	EASLADNNTDVRLIGEK	A4S2G2F,Na+	N35	-4.02	100	3.4	MS2	Automatic	34.31	1238.26	4	4946.98	4949.5	4947	0	117534	A
Component	6558	1:E29-K45 = 1843.93m(N35+A4S2G2F)[nonunique]	29-45	EASLADNNTDVRLIGEK	A4S2G2F	N35	-1.26	100	0	Full	Automatic	34.32	986.612	5	4925.02	4927.57	4925.02	0	59810.3	A
Component	6561	1:E29-K45 = 1843.93m(N35+A4S2G2F)[nonunique]	29-45	EASLADNNTDVRLIGEK	A4S2G2F	N35	-1.26	100	5.7	MS2	Automatic	34.33	1232.76	4	4925.02	4927.44	4925.02	0	2421891	A
Component	6563	1:E29-K45 = 1843.93m(N35+A4S2Ga1G1)[nonunique]	29-45	EASLADNNTDVRLIGEK	A4S2Ga1G1	N35	683.73	100	0	Full	Automatic	34.33	1236.77	4	4944.4	4944.4	4941.02	0	0	A
Component	6568	1:S12-K28 = 2058.04m(N21+A4S3G0F)[nonunique]	12-28	SNFQQPYITNRTFMLAK	A4S3G0F	N21	539.42	100	3.4	MS2	Automatic	34.34	1319.26	4	5271.01	5273.83	5268.17	0	742670	A
Component	6575	1:E29-K60 = 3625.77m(N35+A3G0)[nonunique]	29-60	EASLADNNTDVRLIGEKLFHGVSMSERCYLMK	A3G0	N35	149.76	99.9	2.7	MS2	Automatic	34.35	1283.78	4	5128.09	5130.67	5127.32	1	914811	A
Component	6578	1:E29-K60 = 3625.77m(N35+A3G1)[nonunique]	29-60	EASLADNNTDVRLIGEKLFHGVSMSERCYLMK	A3G1	N35	144.97	100	10.7	MS2	Automatic	34.36	1324.05	4	5290.14	5292.83	5289.38	1	4.01326e+06	A
Component	6610	1:E29-K60 = 3625.77m(N35+A3G0)[nonunique]	29-60	EASLADNNTDVRLIGEKLFHGVSMSERCYLMK	A3G0	N35	149.38	99.9	10.7	MS2	Automatic	34.47	1283.53	4	5128.09	5130.76	5127.32	1	2.36604e+06	A
Component	6615	1:E29-K45 = 1843.93m(N35+A4S3G1)[nonunique]	29-45	EASLADNNTDVRLIGEK	A4S3G1	N35	198.76	100	8.5	MS2	Automatic	34.48	1269.28	4	5071.07	5073.64	5070.06	0	1.20334e+06	A
Component	6616	1:E29-K45 = 1843.93m(N35+A4S2Ga1G1F)[nonunique]	29-45	EASLADNNTDVRLIGEK	A4S2Ga1G1F	N35	-1.79	100	4.2	MS2	Automatic	34.48	1273.28	4	5087.07	5090.12	5087.07	0	97988.9	A
Component	6620	1:E29-K60 = 3625.77m(N35+A3G0)[nonunique]	29-60	EASLADNNTDVRLIGEKLFHGVSMSERCYLMK	A3G0	N35	149.38	99.9	0	Full	Automatic	34.49	1027.03	5	5128.09	5130.31	5127.32	1	147086	A
Component	6633	1:E29-K45 = 1843.93m(N35+A4S2G2)[nonunique]	29-45	EASLADNNTDVRLIGEK	A4S2G2	N35	-2.47	100	5.7	MS2	Automatic	34.54	1196	4	4778.95	4781.24	4778.96	0	832605	A
Component	6634	1:S12-K28 = 2058.04m(N21+A4S2G1F)[nonunique]	12-28	SNFQQPYITNRTFMLAK	A4S2G1F	N21	831.15	100	0	Full	Automatic	34.54	1246.49	4	4981.21	4981.21	4977.08	0	0	A
Component	6638	1:E29-K60 = 3625.77m(N35+A3G3F)[nonunique]	29-60	EASLADNNTDVRLIGEKLFHGVSMSERCYLMK	A3G3F	N35	435.62	100	2.9	MS2	Automatic	34.55	1153.42	5	5762.05	5762.05	5759.54	1	587237	A
Component	6644	1:E29-K45 = 1843.93m(N35+A4S2G2F)[nonunique]	29-45	EASLADNNTDVRLIGEK	A4S2G2F	N35	-3.14	100	0	Full	Automatic	34.55	986.41	5	4925.01	4927.65	4925.02	0	523992	A
Component	6648	1:S12-K28 = 2058.04m(N21+A4S2G1F)[nonunique]	12-28	SNFQQPYITNRTFMLAK	A4S2G1F	N21	831.15	100	0	Full	Automatic	34.56	997.395	5	4981.21	4981.31	4977.08	0	0	A
Component	6651	1:E29-K45 = 1843.93m(N35+A4Sg1S1G2F)[nonunique]	29-45	EASLADNNTDVRLIGEK	A4Sg1S1G2F	N35	205.93	100	8.5	MS2	Automatic	34.56	1237.02	4	4942.03	4944.44	4941.02	0	2893927	A
Component	6654	1:E29-K45 = 1843.93m(N35+A4S2G2F)[nonunique](Na+)	29-45	EASLADNNTDVRLIGEK	A4S2G2F,Na+	N35	-3.42	100	0	Full	Automatic	34.56	991.002	5	4946.99	4951.19	4947	0	895704	A
Component	6655	1:E29-K45 = 1843.93m(N35+A4S2G2F)[nonunique]	29-45	EASLADNNTDVRLIGEK	A4S2G2F	N35	-1.55	100	8.5	MS2	Automatic	34.56	1232.76	4	4925.01	4927.65	4925.02	0	26893536	A
Component	6656	1:S12-K28 = 2058.04m(N21+A3Ga1G2)[nonunique]	12-28	SNFQQPYITNRTFMLAK	A3Ga1G2	N21	425.17	100	0	Full	Automatic	34.56	1053.46	4	4209.59	4209.59	4207.8	0	0	A
Component	6658	1:E29-K45 = 1843.93m(N35+A4S2G2F)[nonunique](Na+)	29-45	EASLADNNTDVRLIGEK	A4S2G2F,Na+	N35	-3.42	100	3.4	MS2	Automatic	34.56	1238.51	4	4946.99	4950.06	4947	0	1.43416e+06	A
Component	6660	1:E29-K45 = 1843.93m(N35+A4S2G2FAc)[nonunique]	29-45	EASLADNNTDVRLIGEK	A4S2G2FAc	N35	188.9	100	1.1	MS2	Automatic	34.56	1244	4	4967.97	4970.43	4967.03	0	96715.1	A
Component	6665	1:E29-K45 = 1843.93m(N35+A4S2G2FAc)[nonunique]	29-45	EASLADNNTDVRLIGEK	A4S2G2FAc	N35	-13.21	100	0	Full	Automatic	34.58	995.204	5	4966.97	4970.46	4967.03	0	235698	A
Component	6669	1:E29-K45 = 1843.93m(N35+A4S3G0)[nonunique]	29-45	EASLADNNTDVRLIGEK	A4S3G0	N35	623.86	100	0	Full	Automatic	34.59	1228.76	4	4911.07	4911.07	4908.01	0	254858	A
Component	6672	1:E29-K45 = 1843.93m(N35+A3S2G1F)[nonunique]	29-45	EASLADNNTDVRLIGEK	A3S2G1F	N35	-2.21	100	1.9	MS2	Automatic	34.6	1141.73	4	4559.88	4562.28	4559.89	0	484122	A
Component	6673	1:E29-K45 = 1843.93m(N35+A4S2G2FAc)[nonunique]	29-45	EASLADNNTDVRLIGEK	A4S2G2FAc	N35	-199.99	100	5.7	MS2	Automatic	34.6	1243.27	4	4966.04	4968.5	4967.03	0	3008911	A
Component	6674	1:E29-K60 = 3625.77m(N35+A3G1)[nonunique]	29-60	EASLADNNTDVRLIGEKLFHGVSMSERCYLMK	A3G1	N35	145.15	100	4	MS2	Automatic	34.6	1324.8	4	5290.15	5293.57	5289.38	1	37599.7	A
Component	6678	1:E29-K45 = 1843.93m(N35+A3S2Ga1F)[nonunique]	29-45	EASLADNNTDVRLIGEK	A3S2Ga1F	N35	594.06	100	0	Full	Automatic	34.62	1182.49	4	4724.75	4724.75	4721.94	0	0	A
Component	6682	1:E29-K60 = 3625.77m(N35+A3G1)[nonunique]	29-60	EASLADNNTDVRLIGEKLFHGVSMSERCYLMK	A3G1	N35	612.63	100	0	Full	Automatic	34.62	1324.27	4	5292.62	5292.62	5289.38	1	11947.4	A
Component	6683	1:A1-K28 = 3265.65m(N21+A4G2)[nonunique]	1-28	APISSHCRLDKSNFQQPYITNRTFMLAK	A4G2	N21	829.56	100	0	Full	Automatic	34.62	1325.76	4	5298.78	5298.78	5294.39	1	0	A
Component	6690	1:S12-K28 = 2058.04m(N21+A4S3G0FAc)[nonunique]	12-28	SNFQQPYITNRTFMLAK	A4S3G0FAc	N21	731.31	100	1.4	MS2	Automatic	34.63	1330.27	4	5314.07	5316.82	5310.18	0	440270	A
Component	6694	1:E29-K60 = 3625.77m(N35+A3G0F)[nonunique]	29-60	EASLADNNTDVRLIGEKLFHGVSMSERCYLMK	A3G0F	N35	-67.42	97.3	16	MS2	Automatic	34.64	1320.02	4	5273.03	5276.05	5273.38	1	3.81161e+06	A
Component	6699	1:E29-K45 = 1843.93m(N35+A4S2Ga1G1Ac4)[nonunique]	29-45	EASLADNNTDVRLIGEK	A4S2Ga1G1Ac4	N35	375.69	100	3.4	MS2	Automatic	34.67	1279.5	4	5110.98	5113.93	5109.06	0	901342	A
Component	6710	1:E29-K45 = 1843.93m(N35+A4S2G1)[nonunique]	29-45	EASLADNNTDVRLIGEK	A4S2G1	N35	-1.23	100	5.7	MS2	Automatic	34.7	1155.98	4	4616.91	4619.67	4616.91	0	81216.4	A
Component	6750	1:E29-K45 = 1843.93m(N35+A4S2Ga1G1Ac4)[nonunique]	29-45	EASLADNNTDVRLIGEK	A4S2Ga1G1Ac4	N35	376.07	100	2.4	MS2	Automatic	34.76	1279.5	4	5110.98	5114.02	5109.06	0	1.41618e+06	A
Component	6759	1:A1-K28 = 3265.65m(N21+A3G3)[nonunique]	1-28	APISSHCRLDKSNFQQPYITNRTFMLAK	A3G3	N21	486.05	92	3.1	MS2	Automatic	34.79	1315.49	4	5255.92	5259.02	5253.36	1	1358447	A
Component	6763	1:E29-K45 = 1843.93m(N35+A4S3G1Ac3)[nonunique]	29-45	EASLADNNTDVRLIGEK	A4S3G1Ac3	N35	385.82	100	1.7	MS2	Automatic	34.79	1301.03	4	5198.1	5200.93	5196.09	0	1.91291e+06	A
Component	6764	1:S12-K28 = 2058.04m(N21+A3Sg2S1F)[nonunique]	12-28	SNFQQPYITNRTFMLAK	A3Sg2S1F	N21	34.53	92.2	0	Full	Automatic	34.8	1275.76	4	5097.26	5097.26	5097.08	0	0	A
Component	6767	1:E29-K45 = 1843.93m(N35+A3S3)[nonunique]	29-45	EASLADNNTDVRLIGEK	A3S3	N35	748.4	100	0	Full	Automatic	34.8	1178.24	4	4708.45	4708.45	4704.93	0	41989.3	A
Component	6772	1:E29-K45 = 1843.93m(N35+A4S3G0)[nonunique]	29-45	EASLADNNTDVRLIGEK	A4S3G0	N35	-22.1	100	8.5	MS2	Automatic	34.81	1228.73	4	4907.9	4910.86	4908.01	0	3790320	A
Component	6785	1:E29-K45 = 1843.93m(N35+A4S2G2)[nonunique]	29-45	EASLADNNTDVRLIGEK	A4S2G2	N35	389.77	100	0	Full	Automatic	34.83	1196.26	4	4780.83	4780.83	4778.96	0	65577.5	A
Component	6786	1:S12-K28 = 2058.04m(N21+A2G2M4)[nonunique]	12-28	SNFQQPYITNRTFMLAK	A2G2M4	N21	431.8	100	0	Full	Automatic	34.83	961.923	4	3844.33	3844.33	3842.67	0	7836.78	A
Component	6788	1:S12-K28 = 2058.04m(N21+A2G2M4)[nonunique]	12-28	SNFQQPYITNRTFMLAK	A2G2M4	N21	-1.82	100	4.2	MS2	Automatic	34.83	1282.56	3	3842.66	3844.91	3842.67	0	368184	A
Component	6795	1:E29-K45 = 1843.93m(N35+A3S2G1)[nonunique]	29-45	EASLADNNTDVRLIGEK	A3S2G1	N35	-2.56	100	2.8	MS2	Automatic	34.86	1104.96	4	4413.82	4416.18	4413.83	0	563558	A
Component	6800	1:A1-K28 = 3265.65m(N21+A3G1)[nonunique]	1-28	APISSHCRLDKSNFQQPYITNRTFMLAK	A3G1	N21	671.18	98.3	0	Full	Automatic	34.87	987.579	5	4932.57	4933.81	4929.26	1	0	A
Component	6802	1:S12-K28 = 2058.04m(N21+A4S2G1)[nonunique]	12-28	SNFQQPYITNRTFMLAK	A4S2G1	N21	824.34	100	0	Full	Automatic	34.87	1209.75	4	4835	4835	4831.02	0	266830	A
Component	6803	1:E29-K45 = 1843.93m(N35+A3S2G0F)[nonunique]	29-45	EASLADNNTDVRLIGEK	A3S2G0F	N35	-2.07	100	4.2	MS2	Automatic	34.87	1100.97	4	4397.83	4400.09	4397.84	0	2388394	A
Component	6805	1:A1-K28 = 3265.65m(N21+A3S1G0F)[nonunique]	1-28	APISSHCRLDKSNFQQPYITNRTFMLAK	A3S1G0F	N21	286.49	100	3.5	MS2	Automatic	34.87	1344	4	5367.95	5371.54	5366.41	1	1.00624e+06	A
Component	6808	1:E29-K45 = 1843.93m(N35+A4S2G0)[nonunique]	29-45	EASLADNNTDVRLIGEK	A4S2G0	N35	-1.83	99.9	1.9	MS2	Automatic	34.88	1115.22	4	4454.85	4457.25	4454.86	0	183792	A
Component	6809	1:E29-K45 = 1843.93m(N35+A3S2G1F)[nonunique]	29-45	EASLADNNTDVRLIGEK	A3S2G1F	N35	-1.25	100	4.2	MS2	Automatic	34.88	1141.48	4	4559.88	4562.18	4559.89	0	32620560	A
Component	6811	1:E29-K45 = 1843.93m(N35+A3Sg1S1G1F)[nonunique]	29-45	EASLADNNTDVRLIGEK	A3Sg1S1G1F	N35	704.95	100	0	Full	Automatic	34.88	1145.99	4	4579.11	4579.11	4575.89	0	0	A
Component	6813	1:E29-K45 = 1843.93m(N35+A4S3G0Ac3)[nonunique]	29-45	EASLADNNTDVRLIGEK	A4S3G0Ac3	N35	398.72	100	1.7	MS2	Automatic	34.89	1261.02	4	5036.05	5038.86	5034.04	0	893885	A
Component	6815	1:E29-K45 = 1843.93m(N35+A4S2G0F)[nonunique](Ca2+)	29-45	EASLADNNTDVRLIGEK	A4S2G0F,Ca2+	N35	0.47	100	0	Full	Automatic	34.89	929.38	5	4638.87	4640.92	4638.86	0	215043	A
Component	6816	1:A1-K28 = 3265.65m(N21+A3G1)[nonunique]	1-28	APISSHCRLDKSNFQQPYITNRTFMLAK	A3G1	N21	671.18	98.3	0	Full	Automatic	34.89	1234.48	4	4932.57	4932.56	4929.26	1	0	A
Component	6818	1:E29-K45 = 1843.93m(N35+A3S2G1F)[nonunique](Na+)	29-45	EASLADNNTDVRLIGEK	A3S2G1F,Na+	N35	462.54	100	0	Full	Automatic	34.89	1146.72	4	4583.99	4583.99	4581.87	0	0	A
Component	6819	1:E29-K45 = 1843.93m(N35+A4S2G1)[nonunique]	29-45	EASLADNNTDVRLIGEK	A4S2G1	N35	221.07	100	2.8	MS2	Automatic	34.89	1155.99	4	4617.93	4620.27	4616.91	0	1.94977e+06	A
Component	6820	1:E29-K45 = 1843.93m(N35+A3S2G1F)[nonunique](Ca2+)	29-45	EASLADNNTDVRLIGEK	A3S2G1F,Ca2+	N35	253.92	100	0	Full	Automatic	34.89	1150.72	4	4599	4599	4597.84	0	0	A
Component	6821	1:E29-K45 = 1843.93m(N35+A4S2G0F)[nonunique](Na+)	29-45	EASLADNNTDVRLIGEK	A4S2G0F,Na+	N35	-3.61	100	2.8	MS2	Automatic	34.89	1156.98	4	4622.88	4625.4	4622.9	0	1.39773e+06	A
Component	6822	1:E29-K45 = 1843.93m(N35+A4S2G0F)[nonunique]	29-45	EASLADNNTDVRLIGEK	A4S2G0F	N35	-1.82	100	5.7	MS2	Automatic	34.89	1151.73	4	4600.91	4603.24	4600.92	0	24068502	A
Component	6827	1:S12-K28 = 2058.04m(N21+A3Sg1S1G1)[nonunique]	12-28	SNFQQPYITNRTFMLAK	A3Sg1S1G1	N21	-12.31	100	2.1	MS2	Automatic	34.9	1163.23	4	4643.88	4645.86	4643.94	0	183780	A
Component	6829	1:E29-K45 = 1843.93m(N35+A3S2G1F)[nonunique](Fe2+)	29-45	EASLADNNTDVRLIGEK	A3S2G1F,Fe2+	N35	-0.99	100	1.7	MS2	Automatic	34.9	1154.71	4	4613.8	4616.29	4613.81	0	165758	A
Component	6832	1:E29-K45 = 1843.93m(N35+A4S2G0F)[nonunique](Ca2+)	29-45	EASLADNNTDVRLIGEK	A4S2G0F,Ca2+	N35	0.47	100	3.4	MS2	Automatic	34.91	1160.97	4	4638.87	4639.86	4638.86	0	485354	A
Component	6840	1:E29-K45 = 1843.93m(N35+A3S2G1F)[nonunique](Fe2+)	29-45	EASLADNNTDVRLIGEK	A3S2G1F,Fe2+	N35	-0.99	100	0	Full	Automatic	34.93	924.369	5	4613.8	4616.21	4613.81	0	248027	A
Component	6847	1:E29-K45 = 1843.93m(N35+A3S1G0F)[nonunique]	29-45	EASLADNNTDVRLIGEK	A3S1G0F	N35	497.58	100	0	Full	Automatic	34.96	1316.57	3	3946.65	3946.65	3944.69	0	55328.1	A
Component	6855	1:S12-K28 = 2058.04m(N21+A4S1G0F)[nonunique]	12-28	SNFQQPYITNRTFMLAK	A4S1G0F	N21	209.1	100	2.1	MS2	Automatic	34.98	1092.2	4	4362.79	4365.11	4361.88	0	208826	A
Component	6856	1:E29-K45 = 1843.93m(N35+A3S2G0)[nonunique]	29-45	EASLADNNTDVRLIGEK	A3S2G0	N35	-3.35	100	1.9	MS2	Automatic	34.98	1064.2	4	4251.77	4253.47	4251.78	0	439216	A
Component	6860	1:E29-K45 = 1843.93m(N35+A2S1G0F)[nonunique]	29-45	EASLADNNTDVRLIGEK	A2S1G0F	N35	592.91	100	0	Full	Automatic	34.98	1249.22	3	3743.83	3743.83	3741.61	0	0	A
Component	6864	1:E29-K45 = 1843.93m(N35+A3S2G1)[nonunique]	29-45	EASLADNNTDVRLIGEK	A3S2G1	N35	694.04	100	0	Full	Automatic	34.98	1105.22	4	4416.9	4416.9	4413.83	0	412329	A
Component	6870	1:E29-K45 = 1843.93m(N35+A3S2G0F)[nonunique](Na+)	29-45	EASLADNNTDVRLIGEK	A3S2G0F,Na+	N35	410.78	100	0	Full	Automatic	34.99	1106.71	4	4421.63	4421.63	4419.82	0	8641.22	A
Component	6871	1:E29-K45 = 1843.93m(N35+A2S2M4F)[nonunique]	29-45	EASLADNNTDVRLIGEK	A2S2M4F	N35	521.01	100	0	Full	Automatic	34.99	1090.71	4	4359.08	4359.08	4356.81	0	0	A
Component	6872	1:E29-K45 = 1843.93m(N35+A3S2G0F)[nonunique]	29-45	EASLADNNTDVRLIGEK	A3S2G0F	N35	-1.85	100	4.2	MS2	Automatic	34.99	1100.97	4	4397.83	4400.09	4397.84	0	12344203	A
Component	6881	1:S12-K28 = 2058.04m(N21+A4S1G3F)[nonunique]	12-28	SNFQQPYITNRTFMLAK	A4S1G3F	N21	799.94	100	0	Full	Automatic	35.01	1213.76	4	4851.91	4851.91	4848.03	0	356699	A
Component	6884	1:S12-K28 = 2058.04m(N21+A2S1G1M5F)[nonunique]	12-28	SNFQQPYITNRTFMLAK	A2S1G1M5F	N21	432.06	100	0	Full	Automatic	35.02	1111.71	4	4443.8	4443.79	4441.88	0	34857.5	A
Component	6887	1:A1-K28 = 3265.65m(N21+A2S1G1)[nonunique]	1-28	APISSHCRLDKSNFQQPYITNRTFMLAK	A2S1G1	N21	729.37	100	0	Full	Automatic	35.02	1296.75	4	5183.1	5183.1	5179.33	1	0	A
Component	6890	1:S12-K28 = 2058.04m(N21+A4S2G1)[nonunique](Na+)	12-28	SNFQQPYITNRTFMLAK	A4S2G1,Na+	N21	400.13	100	1.9	MS2	Automatic	35.02	1215.74	4	4854.94	4857.56	4853	0	104408	A
Component	6892	1:S12-K28 = 2058.04m(N21+A4S2G1)[nonunique]	12-28	SNFQQPYITNRTFMLAK	A4S2G1	N21	402.66	100	2.8	MS2	Automatic	35.02	1210	4	4832.96	4835.51	4831.02	0	3456893	A
Component	6911	1:E29-K45 = 1843.93m(N35+A2S2)[nonunique]	29-45	EASLADNNTDVRLIGEK	A2S2	N35	-2.01	100	2.8	MS2	Automatic	35.1	1013.93	4	4048.69	4050.73	4048.7	0	527377	A
Component	6913	1:E29-K45 = 1843.93m(N35+A2S2M4)[nonunique]	29-45	EASLADNNTDVRLIGEK	A2S2M4	N35	241.82	100	1.9	MS2	Automatic	35.1	1054.45	4	4211.77	4213.66	4210.75	0	2.39144e+06	A
Component	6914	1:S12-K28 = 2058.04m(N21+A4G2F)[nonunique]	12-28	SNFQQPYITNRTFMLAK	A4G2F	N21	370.63	99.9	0	Full	Automatic	35.1	1059.68	4	4234.4	4234.4	4232.83	0	0	A
Component	6917	1:E29-K45 = 1843.93m(N35+A2S2M4)[nonunique](Ca2+)	29-45	EASLADNNTDVRLIGEK	A2S2M4,Ca2+	N35	227.9	100	1.3	MS2	Automatic	35.11	1063.93	4	4249.67	4252.1	4248.7	0	690650	A
Component	6918	1:S12-K28 = 2058.04m(N21+A4S1G0)[nonunique]	12-28	SNFQQPYITNRTFMLAK	A4S1G0	N21	613.67	100	0	Full	Automatic	35.11	1055.44	4	4218.41	4218.41	4215.82	0	4191.12	A
Component	6920	1:S12-K28 = 2058.04m(N21+A4S1G0)[nonunique]	12-28	SNFQQPYITNRTFMLAK	A4S1G0	N21	686.64	100	0	Full	Automatic	35.11	845.15	5	4218.71	4220.73	4215.82	0	1.38857e+06	A
Component	6921	1:E29-K45 = 1843.93m(N35+A2S2F)[nonunique]	29-45	EASLADNNTDVRLIGEK	A2S2F	N35	0.1	100	5.7	MS2	Automatic	35.11	1049.95	4	4194.76	4196.88	4194.76	0	60267712	A
Component	6924	1:S12-K28 = 2058.04m(N21+A4S1G2)[nonunique]	12-28	SNFQQPYITNRTFMLAK	A4S1G2	N21	1151.99	100	0	Full	Automatic	35.11	1137.2	4	4545.15	4545.15	4539.92	0	0	A
Component	6925	1:E29-K45 = 1843.93m(N35+A2S1G1F)[nonunique]	29-45	EASLADNNTDVRLIGEK	A2S1G1F	N35	-3.34	100	5.7	MS2	Automatic	35.11	1302.56	3	3903.65	3905.74	3903.66	0	265129	A
Component	6928	1:E29-K45 = 1843.93m(N35+A3S2G0FAc4)[nonunique]	29-45	EASLADNNTDVRLIGEK	A3S2G0FAc4	N35	183.67	100	0	Full	Automatic	35.11	914.954	5	4566.72	4569.09	4565.88	0	319156	A
Component	6929	1:S12-K28 = 2058.04m(N21+A4G2F)[nonunique]	12-28	SNFQQPYITNRTFMLAK	A4G2F	N21	370.63	99.9	0	Full	Automatic	35.11	847.747	5	4234.4	4234.16	4232.83	0	0	A
Component	6930	1:S12-K28 = 2058.04m(N21+A4S1Ga2G1)[nonunique]	12-28	SNFQQPYITNRTFMLAK	A4S1Ga2G1	N21	884.39	100	0	Full	Automatic	35.11	1258.45	4	5030.53	5030.53	5026.08	0	0	A
Component	6932	1:E29-K45 = 1843.93m(N35+A1S1F)[nonunique]	29-45	EASLADNNTDVRLIGEK	A1S1F	N35	-3.37	100	1.5	MS2	Automatic	35.12	1180.85	3	3538.52	3540.23	3538.53	0	458279	A
Component	6933	1:E29-K45 = 1843.93m(N35+A3S2G0FAc4)[nonunique]	29-45	EASLADNNTDVRLIGEK	A3S2G0FAc4	N35	-33.95	100	1.9	MS2	Automatic	35.12	1142.94	4	4565.72	4569.08	4565.88	0	1149283	A
Component	6935	1:E29-K45 = 1843.93m(N35+A3S2Ga1FAc4)[nonunique]	29-45	EASLADNNTDVRLIGEK	A3S2Ga1FAc4	N35	163.36	100	2.1	MS2	Automatic	35.12	1224.2	4	4890.78	4893.02	4889.99	0	503200	A
Component	6939	1:E29-K45 = 1843.93m(N35+A2S2M4)[nonunique](Ca2+)	29-45	EASLADNNTDVRLIGEK	A2S2M4,Ca2+	N35	227.9	100	0	Full	Automatic	35.13	851.142	5	4249.67	4251.09	4248.7	0	243074	A
Component	6945	1:S12-K28 = 2058.04m(N21+A2G2)[nonunique]	12-28	SNFQQPYITNRTFMLAK	A2G2	N21	366.9	98.9	0	Full	Automatic	35.15	1228.21	3	3681.97	3681.97	3680.62	0	12582.6	A
Component	6974	1:E29-K60 = 3625.77m(N35+A3G1)[nonunique]	29-60	EASLADNNTDVRLIGEKLFHGVSMSERCYLMK	A3G1	N35	781.56	100	0	Full	Automatic	35.21	1324.54	4	5293.51	5293.51	5289.38	1	0	A
Component	6985	1:S12-K28 = 2058.04m(N21+A3S2Ga1F)[nonunique]	12-28	SNFQQPYITNRTFMLAK	A3S2Ga1F	N21	125.08	100	8.5	MS2	Automatic	35.23	1236.18	4	4936.67	4939.69	4936.05	0	94459.9	A
Component	6995	1:E29-K45 = 1843.93m(N35+A4S1G0F)[nonunique]	29-45	EASLADNNTDVRLIGEK	A4S1G0F	N35	631.62	99.8	0	Full	Automatic	35.26	1038.41	4	4150.39	4150.39	4147.77	0	0	A
Component	6997	1:S12-K28 = 2058.04m(N21+A4G2)[nonunique]	12-28	SNFQQPYITNRTFMLAK	A4G2	N21	857.16	92.5	0	Full	Automatic	35.26	1023.67	4	4090.28	4090.28	4086.78	0	0	A
Component	7005	1:E29-K45 = 1843.93m(N35+A3S1G2)[nonunique]	29-45	EASLADNNTDVRLIGEK	A3S1G2	N35	190.96	99.6	0	Full	Automatic	35.26	1031.93	4	4123.52	4123.52	4122.74	0	0	A
Component	7026	1:E29-K45 = 1843.93m(N35+A3S2G0F)[nonunique]	29-45	EASLADNNTDVRLIGEK	A3S2G0F	N35	494	100	0	Full	Automatic	35.33	1100.97	4	4400.01	4400.01	4397.84	0	3957.21	A
Component	7035	1:S12-K28 = 2058.04m(N21+A3Sg1S1G1)[nonunique]	12-28	SNFQQPYITNRTFMLAK	A3Sg1S1G1	N21	-4.63	100	2.1	MS2	Automatic	35.34	1162.48	4	4643.91	4646.26	4643.94	0	664388	A
Component	7038	1:E29-K45 = 1843.93m(N35+A4S3G0)[nonunique]	29-45	EASLADNNTDVRLIGEK	A4S3G0	N35	494.33	100	0	Full	Automatic	35.35	1228.98	4	4910.43	4910.43	4908.01	0	0	A
Component	7071	1:S12-K28 = 2058.04m(N21+A3G1)[nonunique]	12-28	SNFQQPYITNRTFMLAK	A3G1	N21	-0.86	100	3.4	MS2	Automatic	35.4	1242.56	3	3721.64	3723.86	3721.64	0	131385	A
Component	7076	1:E29-K60 = 3625.77m(N35+A3G1)[nonunique]	29-60	EASLADNNTDVRLIGEKLFHGVSMSERCYLMK	A3G1	N35	577.73	100	0	Full	Automatic	35.41	1324.3	4	5292.43	5292.43	5289.38	1	0	A
Component	7078	1:S12-K28 = 2058.04m(N21+A3G1)[nonunique]	12-28	SNFQQPYITNRTFMLAK	A3G1	N21	-0.86	100	0	Full	Automatic	35.41	932.168	4	3721.64	3724.64	3721.64	0	33750.3	A
Component	7079	1:S12-K28 = 2058.04m(N21+A4G1)[nonunique]	12-28	SNFQQPYITNRTFMLAK	A4G1	N21	566	99.7	0	Full	Automatic	35.41	982.939	4	3926.94	3926.94	3924.72	0	0	A
Component	7107	1:E29-K45 = 1843.93m(N35+A2S2FAc)[nonunique]	29-45	EASLADNNTDVRLIGEK	A2S2FAc	N35	-1.6	100	2.1	MS2	Automatic	35.47	1060.45	4	4236.76	4238.87	4236.77	0	894397	A
Component	7130	1:S12-K28 = 2058.04m(N21+A2G1)[nonunique]	12-28	SNFQQPYITNRTFMLAK	A2G1	N21	-2.09	100	2.8	MS2	Automatic	35.49	1174.19	3	3518.56	3520.42	3518.56	0	400766	A
Component	7132	1:E29-K60 = 3625.77m(N35+A3G0)[nonunique]	29-60	EASLADNNTDVRLIGEKLFHGVSMSERCYLMK	A3G0	N35	620.01	100	0	Full	Automatic	35.49	1283.78	4	5130.5	5130.5	5127.32	1	0	A
Component	7133	1:E29-K45 = 1843.93m(N35+A4S2G2Ac4)[nonunique]	29-45	EASLADNNTDVRLIGEK	A4S2G2Ac4	N35	197.9	100	1.9	MS2	Automatic	35.49	1239.25	4	4947.99	4950.09	4947.01	0	18583.9	A
Component	7134	1:S12-K28 = 2058.04m(N21+A4S1G2F)[nonunique]	12-28	SNFQQPYITNRTFMLAK	A4S1G2F	N21	333.9	100	0	Full	Automatic	35.49	1172.99	4	4687.55	4687.55	4685.98	0	0	A
Component	7137	1:S12-K28 = 2058.04m(N21+A4G1)[nonunique]	12-28	SNFQQPYITNRTFMLAK	A4G1	N21	384.42	100	0	Full	Automatic	35.49	1309.91	3	3926.23	3926.23	3924.72	0	16488.6	A
Component	7138	1:S12-K28 = 2058.04m(N21+A3Ga1G2)[nonunique]	12-28	SNFQQPYITNRTFMLAK	A3Ga1G2	N21	831.32	100	0	Full	Automatic	35.49	1053.67	4	4211.3	4211.3	4207.8	0	0	A
Component	7142	1:S12-K28 = 2058.04m(N21+A2G1)[nonunique]	12-28	SNFQQPYITNRTFMLAK	A2G1	N21	-1.54	100	2.1	MS2	Automatic	35.49	880.897	4	3518.56	3520.49	3518.56	0	115791	A
Component	7155	1:E29-K45 = 1843.93m(N35+A3S2G0F)[nonunique]	29-45	EASLADNNTDVRLIGEK	A3S2G0F	N35	-1.07	100	2.8	MS2	Automatic	35.51	1100.71	4	4397.83	4399.98	4397.84	0	165644	A
Component	7173	1:E29-K45 = 1843.93m(N35+A4S2Ga1G1)[nonunique]	29-45	EASLADNNTDVRLIGEK	A4S2Ga1G1	N35	206.62	100	2.1	MS2	Automatic	35.53	1237.27	4	4942.04	4945.09	4941.02	0	191258	A
Component	7177	1:S12-K28 = 2058.04m(N21+A4S3G0F)[nonunique]	12-28	SNFQQPYITNRTFMLAK	A4S3G0F	N21	1578.7	98.2	0	Full	Automatic	35.53	1319.76	4	5276.49	5276.49	5268.17	0	9541.66	A
Component	7178	1:E29-K45 = 1843.93m(N35+A4S2G2F)[nonunique](Na+)	29-45	EASLADNNTDVRLIGEK	A4S2G2F,Na+	N35	397.31	100	0	Full	Automatic	35.53	991.2	5	4948.97	4951.74	4947	0	60570	A
Component	7187	1:E29-K45 = 1843.93m(N35+A4S2G2F)[nonunique]	29-45	EASLADNNTDVRLIGEK	A4S2G2F	N35	199.91	100	5.7	MS2	Automatic	35.54	1233.01	4	4926.01	4928.55	4925.02	0	966485	A
Component	7190	1:E29-K45 = 1843.93m(N35+A4S2G2F)[nonunique](Na+)	29-45	EASLADNNTDVRLIGEK	A4S2G2F,Na+	N35	552.86	100	0	Full	Automatic	35.54	1238.5	4	4949.74	4949.74	4947	0	0	A
Component	7197	1:E29-K60 = 3625.77m(N35+A4G0)[nonunique]	29-60	EASLADNNTDVRLIGEKLFHGVSMSERCYLMK	A4G0	N35	758.46	96.1	0	Full	Automatic	35.55	1334.76	4	5334.45	5334.45	5330.4	1	0	A
Component	7204	1:E29-K45 = 1843.93m(N35+A4S2G2F)[nonunique]	29-45	EASLADNNTDVRLIGEK	A4S2G2F	N35	199.91	100	0	Full	Automatic	35.56	986.609	5	4926.01	4927.99	4925.02	0	20753.8	A
Component	7209	1:E29-K45 = 1843.93m(N35+A2S1G1M5F)[nonunique]	29-45	EASLADNNTDVRLIGEK	A2S1G1M5F	N35	-11.8	100	2.8	MS2	Automatic	35.56	1058.44	4	4227.72	4230.12	4227.77	0	204650	A
Component	7225	1:E29-K45 = 1843.93m(N35+A4S2G1F)[nonunique]	29-45	EASLADNNTDVRLIGEK	A4S2G1F	N35	-141.54	99.9	0	Full	Automatic	35.58	1191.76	4	4762.3	4762.29	4762.97	0	0	A
Component	7241	1:E29-K45 = 1843.93m(N35+A3S2G0)[nonunique]	29-45	EASLADNNTDVRLIGEK	A3S2G0	N35	302.13	100	0	Full	Automatic	35.59	1064.18	4	4253.06	4253.06	4251.78	0	0	A
Component	7252	1:S12-K28 = 2058.04m(N21+A4G2F)[nonunique]	12-28	SNFQQPYITNRTFMLAK	A4G2F	N21	-32.08	100	1.9	MS2	Automatic	35.6	1059.68	4	4232.7	4234.6	4232.83	0	34794.4	A
Component	7260	1:E29-K45 = 1843.93m(N35+A4S2G2)[nonunique]	29-45	EASLADNNTDVRLIGEK	A4S2G2	N35	827.79	94.9	0	Full	Automatic	35.62	1197	4	4782.92	4782.92	4778.96	0	51429.4	A
Component	7283	1:S12-K28 = 2058.04m(N21+A3Sg1S1G0)[nonunique]	12-28	SNFQQPYITNRTFMLAK	A3Sg1S1G0	N21	529.36	99.7	0	Full	Automatic	35.64	1121.72	4	4484.25	4484.25	4481.88	0	0	A
Component	7286	1:T324-K345 = 2429.24m(~T324+GalNAc-6S-3SG-Ac4)[nonunique]	324-345	TTPPVLDSDGSFFLYSKLTVDK	GalNAc-6S-3SG-Ac4	~T324	0	99.9	2.2	MS2	Automatic	35.64	1182.8	3	3544.38	3546.1	2429.24	1	1.13483e+06	A
Component	7288	1:T324-K345 = 2429.24m(~T324+GalNAc-6S-3SG-Ac4)[nonunique]	324-345	TTPPVLDSDGSFFLYSKLTVDK	GalNAc-6S-3SG-Ac4	~T324	0	99.9	1.5	MS2	Automatic	35.64	887.354	4	3544.38	3546.17	2429.24	1	41147.5	A
Component	7289	1:S12-K28 = 2058.04m(N21+A3G3F)[nonunique]	12-28	SNFQQPYITNRTFMLAK	A3G3F	N21	396.21	100	0	Full	Automatic	35.64	1049.46	4	4193.47	4193.47	4191.81	0	1752.6	A
Component	7301	1:S12-K28 = 2058.04m(N21+A4S3G1)[nonunique]	12-28	SNFQQPYITNRTFMLAK	A4S3G1	N21	747.87	100	0	Full	Automatic	35.64	1323.03	4	5288.12	5288.12	5284.17	0	40670.1	A
Component	7308	1:S12-K28 = 2058.04m(N21+A4G4F)[nonunique](Ca2+)	12-28	SNFQQPYITNRTFMLAK	A4G4F,Ca2+	N21	-1.21	100	2.8	MS2	Automatic	35.65	1149.98	4	4594.88	4596.58	4594.89	0	33406.1	A
Component	7314	1:S12-K28 = 2058.04m(N21+A4Ga1G3)[nonunique]	12-28	SNFQQPYITNRTFMLAK	A4Ga1G3	N21	224.22	100	2.8	MS2	Automatic	35.66	1145	4	4573.96	4576.29	4572.93	0	170873	A
Component	7316	1:S12-K28 = 2058.04m(N21+A4G4F)[nonunique]	12-28	SNFQQPYITNRTFMLAK	A4G4F	N21	-0.54	100	17	MS2	Automatic	35.66	1140.74	4	4556.94	4559.47	4556.94	0	2135041	A
Component	7323	1:S12-K28 = 2058.04m(N21+A4G4F)[nonunique](Ca2+)	12-28	SNFQQPYITNRTFMLAK	A4G4F,Ca2+	N21	-1.11	100	0	Full	Automatic	35.67	920.184	5	4594.88	4595.88	4594.89	0	29303.8	A
Component	7324	1:E29-K45 = 1843.93m(N35+A4S2G1F)[nonunique]	29-45	EASLADNNTDVRLIGEK	A4S2G1F	N35	206.5	100	4.2	MS2	Automatic	35.67	1192.5	4	4763.95	4766.34	4762.97	0	706779	A
Component	7325	1:E29-K45 = 1843.93m(N35+A2S2FAc)[nonunique]	29-45	EASLADNNTDVRLIGEK	A2S2FAc	N35	-1.48	100	2.8	MS2	Automatic	35.67	1060.7	4	4236.76	4238.93	4236.77	0	244496	A
Component	7332	1:S12-K28 = 2058.04m(N21+A3Ga1G2F)[nonunique]	12-28	SNFQQPYITNRTFMLAK	A3Ga1G2F	N21	-0.63	100	4.2	MS2	Automatic	35.68	1090.22	4	4353.86	4356.08	4353.86	0	104086	A
Component	7356	1:S12-K28 = 2058.04m(N21+A2Sg1S1)[nonunique](Fe2+)	12-28	SNFQQPYITNRTFMLAK	A2Sg1S1,Fe2+	N21	-7.81	100	5.7	MS2	Automatic	35.69	1084.93	4	4332.69	4335.73	4332.72	0	12974.2	A
Component	7357	1:S12-K28 = 2058.04m(N21+A4G4)[nonunique]	12-28	SNFQQPYITNRTFMLAK	A4G4	N21	-1.39	100	3.4	MS2	Automatic	35.69	1104.23	4	4410.88	4413.29	4410.88	0	40702.1	A
Component	7361	1:S12-K28 = 2058.04m(N21+A3S1G1F)[nonunique]	12-28	SNFQQPYITNRTFMLAK	A3S1G1F	N21	628.02	97.6	0	Full	Automatic	35.7	1081.69	4	4323.56	4323.56	4320.85	0	4643.72	A
Component	7366	1:E29-K45 = 1843.93m(N35+A2S2M4Ac2)[nonunique]	29-45	EASLADNNTDVRLIGEK	A2S2M4Ac2	N35	238.86	99.9	2.4	MS2	Automatic	35.7	1075.46	4	4295.8	4298.11	4294.77	0	20705.7	A
Component	7374	1:S12-K28 = 2058.04m(N21+A2Sg1S1)[nonunique]	12-28	SNFQQPYITNRTFMLAK	A2Sg1S1	N21	-6.8	100	1.5	MS2	Automatic	35.71	1071.2	4	4278.77	4280.99	4278.8	0	775162	A
Component	7417	1:S12-K28 = 2058.04m(N21+A3S1G2)[nonunique]	12-28	SNFQQPYITNRTFMLAK	A3S1G2	N21	629.59	100	0	Full	Automatic	35.75	1085.97	4	4339.58	4339.57	4336.84	0	0	A
Component	7422	1:S12-K28 = 2058.04m(N21+A4S1G3F)[nonunique]	12-28	SNFQQPYITNRTFMLAK	A4S1G3F	N21	955.75	100	0	Full	Automatic	35.77	1214	4	4852.67	4852.67	4848.03	0	17331.3	A
Component	7427	1:S12-K28 = 2058.04m(N21+A3G2F)[nonunique]	12-28	SNFQQPYITNRTFMLAK	A3G2F	N21	476.15	100	0	Full	Automatic	35.77	1344.92	3	4031.67	4031.67	4029.75	0	0	A
Component	7434	1:S12-K28 = 2058.04m(N21+A3Ga1G2)[nonunique]	12-28	SNFQQPYITNRTFMLAK	A3Ga1G2	N21	243.33	97.7	3.4	MS2	Automatic	35.78	1053.97	4	4208.83	4211.24	4207.8	0	29282	A
Component	7436	1:E29-K45 = 1843.93m(N35+A3S2G1F)[nonunique](Na+)	29-45	EASLADNNTDVRLIGEK	A3S2G1F,Na+	N35	965.11	100	0	Full	Automatic	35.78	1147.22	4	4586.29	4586.29	4581.87	0	0	A
Component	7445	1:S12-K28 = 2058.04m(N21+A3G2F)[nonunique]	12-28	SNFQQPYITNRTFMLAK	A3G2F	N21	-1.43	100	2.4	MS2	Automatic	35.79	1008.7	4	4029.75	4032.11	4029.75	0	165178	A
Component	7447	1:S12-K28 = 2058.04m(N21+A4G3F)[nonunique]	12-28	SNFQQPYITNRTFMLAK	A4G3F	N21	-1.45	100	8.5	MS2	Automatic	35.79	1100.23	4	4394.88	4397.08	4394.89	0	767626	A
Component	7449	1:S12-K28 = 2058.04m(N21+A4S2G1)[nonunique]	12-28	SNFQQPYITNRTFMLAK	A4S2G1	N21	247.92	100	0	Full	Automatic	35.79	1209.01	4	4832.22	4832.22	4831.02	0	0	A
Component	7457	1:E29-K45 = 1843.93m(N35+A3S2G1F)[nonunique]	29-45	EASLADNNTDVRLIGEK	A3S2G1F	N35	214.95	100	5.7	MS2	Automatic	35.81	1141.72	4	4560.87	4563.23	4559.89	0	1.3394e+06	A
Component	7465	1:S12-K28 = 2058.04m(N21+A2G2F)[nonunique]	12-28	SNFQQPYITNRTFMLAK	A2G2F	N21	-2.34	100	2.4	MS2	Automatic	35.82	1277.23	3	3826.67	3828.65	3826.68	0	603952	A
Component	7466	1:S12-K28 = 2058.04m(N21+A2G2F)[nonunique]	12-28	SNFQQPYITNRTFMLAK	A2G2F	N21	-2.15	100	1.9	MS2	Automatic	35.82	958.176	4	3826.67	3828.59	3826.68	0	497543	A
Component	7471	1:S12-K28 = 2058.04m(N21+A3Ga1G2)[nonunique]	12-28	SNFQQPYITNRTFMLAK	A3Ga1G2	N21	242.52	100	3.4	MS2	Automatic	35.83	1053.46	4	4208.82	4210.99	4207.8	0	254402	A
Component	7473	1:S12-K28 = 2058.04m(N21+A3G3F)[nonunique]	12-28	SNFQQPYITNRTFMLAK	A3G3F	N21	-2.05	100	2.8	MS2	Automatic	35.83	1049.46	4	4191.8	4194.07	4191.81	0	6.81484e+06	A
Component	7475	1:S12-K28 = 2058.04m(N21+A4Sg1S1Ga2)[nonunique]	12-28	SNFQQPYITNRTFMLAK	A4Sg1S1Ga2	N21	313.98	99.8	0	Full	Automatic	35.83	1334.76	4	5334.85	5334.85	5333.17	0	9592.56	A
Component	7483	1:E29-K45 = 1843.93m(N35+A4S2G0F)[nonunique]	29-45	EASLADNNTDVRLIGEK	A4S2G0F	N35	211.49	100	5.7	MS2	Automatic	35.85	1151.73	4	4601.89	4604.16	4600.92	0	870419	A
Component	7492	1:S12-K28 = 2058.04m(N21+A4S1G0)[nonunique]	12-28	SNFQQPYITNRTFMLAK	A4S1G0	N21	715.94	100	0	Full	Automatic	35.87	1055.45	4	4218.84	4218.84	4215.82	0	5395.64	A
Component	7493	1:S12-K28 = 2058.04m(N21+M8)[nonunique]	12-28	SNFQQPYITNRTFMLAK	M8	N21	-2.67	100	1.4	MS2	Automatic	35.87	941.661	4	3760.61	3763.18	3760.62	0	100881	A
Component	7499	1:S12-K28 = 2058.04m(N21+M8)[nonunique]	12-28	SNFQQPYITNRTFMLAK	M8	N21	-2.09	100	1.2	MS2	Automatic	35.87	1255.21	3	3760.61	3762.54	3760.62	0	885914	A
Component	7507	1:S12-K28 = 2058.04m(N21+A2Ga1G1F)[nonunique]	12-28	SNFQQPYITNRTFMLAK	A2Ga1G1F	N21	-1.91	100	5.7	MS2	Automatic	35.89	1331.58	3	3988.72	3991.36	3988.73	0	318290	A
Component	7508	1:S12-K28 = 2058.04m(N21+A4G2F)[nonunique]	12-28	SNFQQPYITNRTFMLAK	A4G2F	N21	102.08	100	0	Full	Automatic	35.89	1059.45	4	4233.27	4233.27	4232.83	0	0	A
Component	7516	1:S12-K28 = 2058.04m(N21+A4G2F)[nonunique]	12-28	SNFQQPYITNRTFMLAK	A4G2F	N21	-1.74	100	2.1	MS2	Automatic	35.9	1059.71	4	4232.83	4235.21	4232.83	0	388436	A
Component	7517	1:S12-K28 = 2058.04m(N21+A2Ga1G1F)[nonunique]	12-28	SNFQQPYITNRTFMLAK	A2Ga1G1F	N21	546.58	100	0	Full	Automatic	35.9	998.438	4	3990.91	3990.91	3988.73	0	0	A
Component	7519	1:S12-K28 = 2058.04m(N21+A3G3)[nonunique]	12-28	SNFQQPYITNRTFMLAK	A3G3	N21	-2.27	100	2.1	MS2	Automatic	35.9	1012.69	4	4045.74	4047.62	4045.75	0	274173	A
Component	7521	1:S12-K28 = 2058.04m(N21+A3G1F)[nonunique]	12-28	SNFQQPYITNRTFMLAK	A3G1F	N21	-1.71	100	2.8	MS2	Automatic	35.91	1290.91	3	3867.7	3869.7	3867.7	0	202894	A
Component	7526	1:S12-K28 = 2058.04m(N21+A3G1F)[nonunique]	12-28	SNFQQPYITNRTFMLAK	A3G1F	N21	-0.7	100	3.4	MS2	Automatic	35.92	968.181	4	3867.7	3869.14	3867.7	0	366375	A
Component	7529	1:S12-K28 = 2058.04m(N21+A3S2G0)[nonunique]	12-28	SNFQQPYITNRTFMLAK	A3S2G0	N21	-225.08	99.9	1.7	MS2	Automatic	35.93	1117.73	4	4464.88	4467.24	4465.89	0	472665	A
Component	7532	1:S12-K28 = 2058.04m(N21+A4G3F)[nonunique]	12-28	SNFQQPYITNRTFMLAK	A4G3F	N21	-2.12	100	2.8	MS2	Automatic	35.94	1100.23	4	4394.88	4396.89	4394.89	0	454800	A
Component	7533	1:S12-K28 = 2058.04m(N21+A2S1G1)[nonunique]	12-28	SNFQQPYITNRTFMLAK	A2S1G1	N21	254.29	100	2.1	MS2	Automatic	35.94	1326.25	3	3972.72	3975.09	3971.71	0	103138	A
Component	7534	1:S12-K28 = 2058.04m(N21+A2S1G1)[nonunique]	12-28	SNFQQPYITNRTFMLAK	A2S1G1	N21	254.17	100	0	Full	Automatic	35.94	994.94	4	3972.72	3975.07	3971.71	0	60956.2	A
Component	7538	1:E29-K45 = 1843.93m(N35+A2S2M4FAc3)[nonunique]	29-45	EASLADNNTDVRLIGEK	A2S2M4FAc3	N35	670.28	100	1.3	MS2	Automatic	35.95	1123.47	4	4485.85	4488.63	4482.84	0	96454.5	A
Component	7552	1:E29-K45 = 1843.93m(N35+A3S2G0F)[nonunique]	29-45	EASLADNNTDVRLIGEK	A3S2G0F	N35	501.77	100	0	Full	Automatic	35.96	1100.96	4	4400.04	4400.04	4397.84	0	9323.41	A
Component	7554	1:S12-K28 = 2058.04m(N21+A3G2F)[nonunique]	12-28	SNFQQPYITNRTFMLAK	A3G2F	N21	-1.98	100	8.5	MS2	Automatic	35.96	1008.95	4	4029.75	4031.82	4029.75	0	2.19673e+06	A
Component	7556	1:S12-K28 = 2058.04m(N21+A3G2F)[nonunique]	12-28	SNFQQPYITNRTFMLAK	A3G2F	N21	-2.04	100	5.7	MS2	Automatic	35.97	1344.92	3	4029.75	4031.86	4029.75	0	1.4554e+06	A
Component	7558	1:S12-K28 = 2058.04m(N21+A2G1F)[nonunique]	12-28	SNFQQPYITNRTFMLAK	A2G1F	N21	-2.01	100	2.4	MS2	Automatic	35.98	1223.21	3	3664.61	3666.42	3664.62	0	742354	A
Component	7561	1:S12-K28 = 2058.04m(N21+A2G1F)[nonunique]	12-28	SNFQQPYITNRTFMLAK	A2G1F	N21	-1.74	100	1.5	MS2	Automatic	35.99	917.412	4	3664.62	3666.57	3664.62	0	441999	A
Component	7574	1:S12-K28 = 2058.04m(N21+A3G0F)[nonunique]	12-28	SNFQQPYITNRTFMLAK	A3G0F	N21	-2.18	100	5.7	MS2	Automatic	36.03	1236.56	3	3705.64	3707.83	3705.65	0	613362	A
Component	7575	1:S12-K28 = 2058.04m(N21+A3G0F)[nonunique]	12-28	SNFQQPYITNRTFMLAK	A3G0F	N21	-1.79	100	5.7	MS2	Automatic	36.03	927.919	4	3705.64	3707.41	3705.65	0	555165	A
Component	7579	1:S12-K28 = 2058.04m(N21+A1G1F)[nonunique]	12-28	SNFQQPYITNRTFMLAK	A1G1F	N21	-2.13	100	1.4	MS2	Automatic	36.04	1155.19	3	3461.54	3463.34	3461.54	0	1248217	A
Component	7580	1:S12-K28 = 2058.04m(N21+A2G2F)[nonunique](Na+)	12-28	SNFQQPYITNRTFMLAK	A2G2F,Na+	N21	-2.64	100	1.1	MS2	Automatic	36.04	964.169	4	3848.65	3851.12	3848.66	0	636652	A
Component	7581	1:S12-K28 = 2058.04m(N21+A2G2F)[nonunique]	12-28	SNFQQPYITNRTFMLAK	A2G2F	N21	-2.15	100	2.8	MS2	Automatic	36.05	1277.23	3	3826.67	3828.77	3826.68	0	19686694	A
Component	7585	1:S12-K28 = 2058.04m(N21+A2G2F)[nonunique]	12-28	SNFQQPYITNRTFMLAK	A2G2F	N21	-1.89	100	2.8	MS2	Automatic	36.05	957.925	4	3826.67	3828.77	3826.68	0	15596516	A
Component	7587	1:S12-K28 = 2058.04m(N21+A1G1F)[nonunique]	12-28	SNFQQPYITNRTFMLAK	A1G1F	N21	-2.55	100	1.2	MS2	Automatic	36.06	866.642	4	3461.53	3463.63	3461.54	0	298790	A
Component	7588	1:S12-K28 = 2058.04m(N21+M5)[nonunique]	12-28	SNFQQPYITNRTFMLAK	M5	N21	-1.95	100	1.5	MS2	Automatic	36.06	1092.83	3	3274.45	3276.15	3274.46	0	1586679	A
Component	7589	1:S12-K28 = 2058.04m(N21+A4S1G0)[nonunique]	12-28	SNFQQPYITNRTFMLAK	A4S1G0	N21	775.94	100	0	Full	Automatic	36.06	1055.94	4	4219.09	4219.09	4215.82	0	0	A
Component	7592	1:E29-K45 = 1843.93m(N35+A2S2F)[nonunique]	29-45	EASLADNNTDVRLIGEK	A2S2F	N35	233.02	100	3.4	MS2	Automatic	36.06	1050.44	4	4195.74	4197.91	4194.76	0	2095793	A
Component	7639	1:S12-K28 = 2058.04m(N21+A2G0F)[nonunique]	12-28	SNFQQPYITNRTFMLAK	A2G0F	N21	-2.14	100	3.4	MS2	Automatic	36.14	1168.86	3	3502.56	3504.42	3502.57	0	1.68802e+06	A
Component	7640	1:S12-K28 = 2058.04m(N21+A2G0F)[nonunique]	12-28	SNFQQPYITNRTFMLAK	A2G0F	N21	-2.07	100	2.4	MS2	Automatic	36.14	876.898	4	3502.56	3504.3	3502.57	0	757045	A
Component	7650	1:S12-K28 = 2058.04m(N21+A3G2F)[nonunique]	12-28	SNFQQPYITNRTFMLAK	A3G2F	N21	-1.86	100	3.4	MS2	Automatic	36.16	1344.59	3	4029.75	4031.98	4029.75	0	874891	A
Component	7652	1:S12-K28 = 2058.04m(N21+A3G2F)[nonunique]	12-28	SNFQQPYITNRTFMLAK	A3G2F	N21	-1.86	100	3.4	MS2	Automatic	36.16	1008.7	4	4029.75	4031.81	4029.75	0	1.37473e+06	A
Component	7655	1:S12-K28 = 2058.04m(N21+A2G2)[nonunique]	12-28	SNFQQPYITNRTFMLAK	A2G2	N21	-1.63	100	1.9	MS2	Automatic	36.17	921.661	4	3680.61	3682.72	3680.62	0	860906	A
Component	7657	1:S12-K28 = 2058.04m(N21+A2G2)[nonunique]	12-28	SNFQQPYITNRTFMLAK	A2G2	N21	-1.5	100	3.4	MS2	Automatic	36.17	1228.55	3	3680.61	3682.52	3680.62	0	1.37466e+06	A
Component	7662	1:S12-K28 = 2058.04m(N21+A2G2)[nonunique](Na+)	12-28	SNFQQPYITNRTFMLAK	A2G2,Na+	N21	488.29	100	0	Full	Automatic	36.17	926.906	4	3704.41	3704.41	3702.6	0	33480.2	A
Component	7673	1:S12-K28 = 2058.04m(N21+M4)[nonunique]	12-28	SNFQQPYITNRTFMLAK	M4	N21	-2.33	100	1.2	MS2	Automatic	36.19	1038.81	3	3112.4	3113.82	3112.41	0	216840	A
Component	7675	1:S12-K28 = 2058.04m(N21+A2G0)[nonunique]	12-28	SNFQQPYITNRTFMLAK	A2G0	N21	0.03	100	2.8	MS2	Automatic	36.19	1120.18	3	3356.51	3358.11	3356.51	0	93445.5	A
Component	7677	1:S12-K28 = 2058.04m(N21+A3G1F)[nonunique](Na+)	12-28	SNFQQPYITNRTFMLAK	A3G1F,Na+	N21	344.39	100	0	Full	Automatic	36.2	973.927	4	3891.02	3891.02	3889.68	0	0	A
Component	7684	1:S12-K28 = 2058.04m(N21+A4G2F)[nonunique]	12-28	SNFQQPYITNRTFMLAK	A4G2F	N21	-0.59	100	4.2	MS2	Automatic	36.2	1059.71	4	4232.83	4234.88	4232.83	0	969975	A
Component	7689	1:S12-K28 = 2058.04m(N21+A3G1F)[nonunique]	12-28	SNFQQPYITNRTFMLAK	A3G1F	N21	-1.59	100	8.5	MS2	Automatic	36.22	968.432	4	3867.7	3869.86	3867.7	0	1233002	A
Component	7697	1:S12-K28 = 2058.04m(N21+A3G1F)[nonunique]	12-28	SNFQQPYITNRTFMLAK	A3G1F	N21	-2.09	100	8.5	MS2	Automatic	36.23	1290.91	3	3867.69	3869.87	3867.7	0	983308	A
Component	7719	1:S12-K28 = 2058.04m(N21+A1G0F)[nonunique]	12-28	SNFQQPYITNRTFMLAK	A1G0F	N21	-1.53	100	0	Full	Automatic	36.26	826.13	4	3299.49	3301.27	3299.49	0	594897	A
Component	7720	1:S12-K28 = 2058.04m(N21+A1G0F)[nonunique]	12-28	SNFQQPYITNRTFMLAK	A1G0F	N21	-1.53	100	2.1	MS2	Automatic	36.26	1101.17	3	3299.49	3301.19	3299.49	0	3068662	A
Component	7731	1:E29-K45 = 1843.93m(N35+A3S1G1F)[nonunique]	29-45	EASLADNNTDVRLIGEK	A3S1G1F	N35	286.05	100	0	Full	Automatic	36.28	1028.17	4	4107.92	4107.92	4106.74	0	0	A
Component	7732	1:S12-K28 = 2058.04m(N21+A1G1F)[nonunique]	12-28	SNFQQPYITNRTFMLAK	A1G1F	N21	-1.91	100	2.4	MS2	Automatic	36.28	1155.19	3	3461.54	3463.49	3461.54	0	398699	A
Component	7743	1:S12-K28 = 2058.04m(N21+A1G0)[nonunique]	12-28	SNFQQPYITNRTFMLAK	A1G0	N21	-2.06	100	1.9	MS2	Automatic	36.3	1052.48	3	3153.43	3154.8	3153.43	0	362841	A
Component	7749	1:S12-K28 = 2058.04m(N21+A2G1F)[nonunique]	12-28	SNFQQPYITNRTFMLAK	A2G1F	N21	-1.74	100	2.1	MS2	Automatic	36.31	917.663	4	3664.62	3666.55	3664.62	0	1.13668e+06	A
Component	7759	1:S12-K28 = 2058.04m(N21+A2G2F)[nonunique]	12-28	SNFQQPYITNRTFMLAK	A2G2F	N21	-1.83	100	1.5	MS2	Automatic	36.33	958.677	4	3826.67	3828.61	3826.68	0	62896.6	A
Component	7788	1:S12-K28 = 2058.04m(N21+A3G1F)[nonunique]	12-28	SNFQQPYITNRTFMLAK	A3G1F	N21	372.1	100	0	Full	Automatic	36.4	968.182	4	3869.14	3869.14	3867.7	0	0	A
Component	7793	1:S12-K28 = 2058.04m(N21+A2G1F)[nonunique]	12-28	SNFQQPYITNRTFMLAK	A2G1F	N21	-1.88	100	2.4	MS2	Automatic	36.42	917.412	4	3664.62	3666.55	3664.62	0	5038637	A
Component	7797	1:S12-K28 = 2058.04m(N21+A2G1F)[nonunique]	12-28	SNFQQPYITNRTFMLAK	A2G1F	N21	-1.81	100	2.4	MS2	Automatic	36.42	1222.88	3	3664.62	3666.68	3664.62	0	12018096	A
Component	7799	1:S12-K28 = 2058.04m(N21+A3G1F)[nonunique]	12-28	SNFQQPYITNRTFMLAK	A3G1F	N21	-1.78	100	5.7	MS2	Automatic	36.45	1290.91	3	3867.69	3869.57	3867.7	0	1.94275e+06	A
Component	7806	1:S12-K28 = 2058.04m(N21+A2G1)[nonunique]	12-28	SNFQQPYITNRTFMLAK	A2G1	N21	-1.68	100	2.4	MS2	Automatic	36.48	1174.86	3	3518.56	3520.96	3518.56	0	222845	A
Component	7824	1:S12-K28 = 2058.04m(N21+A1G0)[nonunique]	12-28	SNFQQPYITNRTFMLAK	A1G0	N21	-1.13	100	1.7	MS2	Automatic	36.59	1052.48	3	3153.43	3154.84	3153.43	0	383907	A
Component	7830	1:S12-K28 = 2058.04m(N21+A2G1)[nonunique]	12-28	SNFQQPYITNRTFMLAK	A2G1	N21	-1.54	100	2.8	MS2	Automatic	36.61	881.399	4	3518.56	3520.76	3518.56	0	454239	A
Component	7831	1:S12-K28 = 2058.04m(N21+A3S1Ga1G1)[nonunique]	12-28	SNFQQPYITNRTFMLAK	A3S1Ga1G1	N21	-1.36	100	2.4	MS2	Automatic	36.61	1126.23	4	4498.89	4501.65	4498.9	0	1.58806e+06	A
Component	7836	1:S12-K28 = 2058.04m(N21+A2G1)[nonunique]	12-28	SNFQQPYITNRTFMLAK	A2G1	N21	418.95	100	0	Full	Automatic	36.62	1174.19	3	3520.04	3520.04	3518.56	0	0	A
Component	7839	1:S12-K28 = 2058.04m(N21+A4G0F)[nonunique]	12-28	SNFQQPYITNRTFMLAK	A4G0F	N21	-2.32	100	8.5	MS2	Automatic	36.64	1304.58	3	3908.72	3910.95	3908.73	0	3.3653e+06	A
Component	7840	1:S12-K28 = 2058.04m(N21+A4G0F)[nonunique]	12-28	SNFQQPYITNRTFMLAK	A4G0F	N21	-1.63	100	3.4	MS2	Automatic	36.64	978.438	4	3908.72	3910.92	3908.73	0	5.45278e+06	A
Component	7841	1:S12-K28 = 2058.04m(N21+A3G0F)[nonunique]	12-28	SNFQQPYITNRTFMLAK	A3G0F	N21	-1.79	100	2.8	MS2	Automatic	36.64	1237.22	3	3705.64	3707.84	3705.65	0	9479872	A
Component	7846	1:S12-K28 = 2058.04m(N21+A3G0F)[nonunique]	12-28	SNFQQPYITNRTFMLAK	A3G0F	N21	-1.79	100	8.5	MS2	Automatic	36.66	927.919	4	3705.64	3707.67	3705.65	0	7.82216e+06	A
Component	7850	1:S12-K28 = 2058.04m(N21+A3S1G2)[nonunique]	12-28	SNFQQPYITNRTFMLAK	A3S1G2	N21	784.85	100	0	Full	Automatic	36.66	1086.22	4	4340.25	4340.25	4336.84	0	0	A
Component	7857	1:S12-K28 = 2058.04m(N21+A3G0F)[nonunique](Na+)	12-28	SNFQQPYITNRTFMLAK	A3G0F,Na+	N21	919.8	100	0	Full	Automatic	36.67	934.163	4	3731.06	3731.06	3727.63	0	0	A
Component	7860	1:S12-K28 = 2058.04m(N21+A3G0F)[nonunique](Na+)	12-28	SNFQQPYITNRTFMLAK	A3G0F,Na+	N21	919.8	100	0	Full	Automatic	36.68	747.329	5	3731.06	3731.38	3727.63	0	0	A
Component	7870	1:A1-K28 = 3265.65m(N21+A3S1G1)[nonunique]	1-28	APISSHCRLDKSNFQQPYITNRTFMLAK	A3S1G1	N21	312.26	100	0	Full	Automatic	36.71	1347.05	4	5384.09	5384.09	5382.41	1	0	A
Component	7872	1:S12-K28 = 2058.04m(N21+A2S1G1M4)[nonunique](Na+)	12-28	SNFQQPYITNRTFMLAK	A2S1G1M4,Na+	N21	-3.24	100	1.3	MS2	Automatic	36.72	1040.19	4	4155.73	4158.55	4155.75	0	340250	A
Component	7875	1:S12-K28 = 2058.04m(N21+A2S1G1M4)[nonunique]	12-28	SNFQQPYITNRTFMLAK	A2S1G1M4	N21	-1.96	100	1.7	MS2	Automatic	36.72	1034.7	4	4133.76	4135.89	4133.77	0	4.79647e+06	A
Component	7888	1:S12-K28 = 2058.04m(N21+A2G0F)[nonunique]	12-28	SNFQQPYITNRTFMLAK	A2G0F	N21	-1.86	100	2.4	MS2	Automatic	36.77	877.149	4	3502.56	3504.54	3502.57	0	6.56915e+06	A
Component	7890	1:S12-K28 = 2058.04m(N21+A2G0F)[nonunique]	12-28	SNFQQPYITNRTFMLAK	A2G0F	N21	-2.07	100	3.4	MS2	Automatic	36.77	1169.2	3	3502.56	3504.53	3502.57	0	17204086	A
Component	7906	1:S12-K28 = 2058.04m(N21+A3G0)[nonunique]	12-28	SNFQQPYITNRTFMLAK	A3G0	N21	361.75	100	0	Full	Automatic	36.86	891.404	4	3560.88	3560.88	3559.59	0	0	A
Component	7907	1:S12-K28 = 2058.04m(N21+A3G0)[nonunique]	12-28	SNFQQPYITNRTFMLAK	A3G0	N21	-2.38	100	3.4	MS2	Automatic	36.87	1188.2	3	3559.58	3561.09	3559.59	0	971355	A
Component	7916	1:S12-K28 = 2058.04m(N21+GnF)[nonunique]	12-28	SNFQQPYITNRTFMLAK	GnF	N21	-1.97	100	1.1	MS2	Automatic	36.92	803.397	3	2407.17	2408.25	2407.17	0	4.59258e+06	A
Component	7919	1:S12-K28 = 2058.04m(N21+A2G0)[nonunique]	12-28	SNFQQPYITNRTFMLAK	A2G0	N21	-1.79	100	2.1	MS2	Automatic	36.94	1120.18	3	3356.51	3358.24	3356.51	0	3220134	A
Component	7920	1:S12-K28 = 2058.04m(N21+A2S1G1)[nonunique]	12-28	SNFQQPYITNRTFMLAK	A2S1G1	N21	339.49	100	0	Full	Automatic	36.94	994.434	4	3973.06	3973.06	3971.71	0	0	A
Component	7921	1:S12-K28 = 2058.04m(N21+A2G0)[nonunique]	12-28	SNFQQPYITNRTFMLAK	A2G0	N21	-1.94	100	2.1	MS2	Automatic	36.94	840.635	4	3356.51	3358.01	3356.51	0	639134	A
Component	7933	1:S12-K28 = 2058.04m(N21+Gn)[nonunique]	12-28	SNFQQPYITNRTFMLAK	Gn	N21	-2.3	100	1.1	MS2	Automatic	37	755.045	3	2261.11	2262.52	2261.12	0	2.21185e+06	A
Component	7973	1:E29-K45 = 1843.93m(N35+A4S1Ga1G2)[nonunique]	29-45	EASLADNNTDVRLIGEK	A4S1Ga1G2	N35	614.97	100	0	Full	Automatic	37.3	1164.48	4	4652.78	4652.78	4649.92	0	67205.7	A
Component	7995	1:E29-K45 = 1843.93m(N35+A4Sg1S2G1F)[nonunique]	29-45	EASLADNNTDVRLIGEK	A4Sg1S2G1F	N35	771.91	100	0	Full	Automatic	37.39	1310.29	4	5236.15	5236.15	5232.11	0	501437	A
Component	8017	1:A1-K28 = 3265.65m(N21+A3G3)[nonunique]	1-28	APISSHCRLDKSNFQQPYITNRTFMLAK	A3G3	N21	654.47	99.9	0	Full	Automatic	37.49	1315.52	4	5256.8	5256.8	5253.36	1	0	A
Component	8019	1:E29-K45 = 1843.93m(N35+A4S3G1F)[nonunique]	29-45	EASLADNNTDVRLIGEK	A4S3G1F	N35	-2.36	100	5.7	MS2	Automatic	37.49	1305.79	4	5216.11	5218.85	5216.12	0	11295700	A
Component	8025	1:E29-K45 = 1843.93m(N35+A4Sg1S2G1F)[nonunique]	29-45	EASLADNNTDVRLIGEK	A4Sg1S2G1F	N35	667.3	100	0	Full	Automatic	37.5	1309.79	4	5235.6	5235.6	5232.11	0	0	A
Component	8029	1:E29-K45 = 1843.93m(N35+A4S3G1F)[nonunique]	29-45	EASLADNNTDVRLIGEK	A4S3G1F	N35	-2.36	100	0	Full	Automatic	37.51	1045.03	5	5216.11	5219.42	5216.12	0	515526	A
Component	8035	1:S12-K28 = 2058.04m(N21+A2G2F)[nonunique]	12-28	SNFQQPYITNRTFMLAK	A2G2F	N21	655.76	100	0	Full	Automatic	37.53	1277.22	3	3829.18	3829.18	3826.68	0	0	A
Component	8037	1:E29-K45 = 1843.93m(N35+A4S4)[nonunique]	29-45	EASLADNNTDVRLIGEK	A4S4	N35	704.79	100	0	Full	Automatic	37.55	1342.3	4	5364.93	5364.93	5361.16	0	0	A
Component	8050	1:E29-K45 = 1843.93m(N35+A4S3G1F)[nonunique]	29-45	EASLADNNTDVRLIGEK	A4S3G1F	N35	-2.36	100	0	Full	Automatic	37.65	1044.63	5	5216.11	5219.16	5216.12	0	3.06442e+06	A
Component	8051	1:E29-K45 = 1843.93m(N35+A4S3G1F)[nonunique]	29-45	EASLADNNTDVRLIGEK	A4S3G1F	N35	-2.36	100	4.2	MS2	Automatic	37.65	1305.79	4	5216.11	5218.94	5216.12	0	51006544	A
Component	8061	1:E29-K45 = 1843.93m(N35+A4S4)[nonunique]	29-45	EASLADNNTDVRLIGEK	A4S4	N35	187.47	100	3.4	MS2	Automatic	37.71	1342.3	4	5362.16	5365.36	5361.16	0	6.27522e+06	A
Component	8073	1:S12-K28 = 2058.04m(N21+A4S1G3F)[nonunique]	12-28	SNFQQPYITNRTFMLAK	A4S1G3F	N21	-2.17	100	2.4	MS2	Automatic	37.78	1213.52	4	4848.02	4850.78	4848.03	0	18710132	A
Component	8074	1:E29-K45 = 1843.93m(N35+A3Sg1S2F)[nonunique]	29-45	EASLADNNTDVRLIGEK	A3Sg1S2F	N35	184.13	100	0	Full	Automatic	37.78	1218.02	4	4867.88	4867.88	4866.98	0	0	A
Component	8075	1:E29-K45 = 1843.93m(N35+A4S3G1F)[nonunique](Na+)	29-45	EASLADNNTDVRLIGEK	A4S3G1F,Na+	N35	-2.91	100	0	Full	Automatic	37.79	1049.22	5	5238.08	5242.26	5238.1	0	7.24704e+06	A
Component	8080	1:E29-K45 = 1843.93m(N35+A4S3G1F)[nonunique]	29-45	EASLADNNTDVRLIGEK	A4S3G1F	N35	-2.26	100	5.7	MS2	Automatic	37.81	1305.54	4	5216.11	5218.9	5216.12	0	142056592	A
Component	8082	1:E29-K45 = 1843.93m(N35+A4S2Ga2F)[nonunique]	29-45	EASLADNNTDVRLIGEK	A4S2Ga2F	N35	1283.96	100	0	Full	Automatic	37.81	1314.77	4	5255.87	5255.87	5249.13	0	0	A
Component	8085	1:E29-K45 = 1843.93m(N35+A4S3G1F)[nonunique]	29-45	EASLADNNTDVRLIGEK	A4S3G1F	N35	-2.64	100	0	Full	Automatic	37.82	1044.83	5	5216.1	5219	5216.12	0	10044764	A
Component	8086	1:E29-K45 = 1843.93m(N35+A4Sg1S2G1F)[nonunique]	29-45	EASLADNNTDVRLIGEK	A4Sg1S2G1F	N35	665.43	100	0	Full	Automatic	37.82	1310.04	4	5235.59	5235.59	5232.11	0	0	A
Component	8087	1:E29-K45 = 1843.93m(N35+A4S3G1F)[nonunique](Na+)	29-45	EASLADNNTDVRLIGEK	A4S3G1F,Na+	N35	-2.91	100	3.4	MS2	Automatic	37.82	1311.03	4	5238.08	5241.05	5238.1	0	9219759	A
Component	8090	1:E29-K45 = 1843.93m(N35+A4S3G1Ac3)[nonunique]	29-45	EASLADNNTDVRLIGEK	A4S3G1Ac3	N35	774.57	100	2.8	MS2	Automatic	37.83	1301.79	4	5200.12	5202.77	5196.09	0	2005599	A
Component	8102	1:S12-K28 = 2058.04m(N21+A4S1G2F)[nonunique]	12-28	SNFQQPYITNRTFMLAK	A4S1G2F	N21	-2.35	100	2.8	MS2	Automatic	37.88	1172.75	4	4685.97	4688.54	4685.98	0	5.70122e+06	A
Component	8104	1:E29-K45 = 1843.93m(N35+A4S3G0)[nonunique]	29-45	EASLADNNTDVRLIGEK	A4S3G0	N35	331.67	100	0	Full	Automatic	37.92	1228.26	4	4909.63	4909.63	4908.01	0	0	A
Component	8109	1:S12-K28 = 2058.04m(N21+A4S1Ga1G2F)[nonunique]	12-28	SNFQQPYITNRTFMLAK	A4S1Ga1G2F	N21	1114.74	100	0	Full	Automatic	37.92	1255.02	4	5015.67	5015.67	5010.09	0	0	A
Component	8113	1:A1-K28 = 3265.65m(N21+A2S1G0)[nonunique]	1-28	APISSHCRLDKSNFQQPYITNRTFMLAK	A2S1G0	N21	893.78	100	0	Full	Automatic	37.93	1256.51	4	5021.76	5021.76	5017.27	1	283665	A
Component	8115	1:E29-K45 = 1843.93m(N35+A4S3G0F)[nonunique]	29-45	EASLADNNTDVRLIGEK	A4S3G0F	N35	-2.19	100	0	Full	Automatic	37.93	1012.62	5	5054.05	5056.99	5054.06	0	2380773	A
Component	8116	1:A1-K28 = 3265.65m(N21+A3G1F)[nonunique]	1-28	APISSHCRLDKSNFQQPYITNRTFMLAK	A3G1F	N21	763.99	99.9	0	Full	Automatic	37.93	1270.77	4	5079.19	5079.19	5075.31	1	84102.6	A
Component	8117	1:E29-K45 = 1843.93m(N35+A4S3G0F)[nonunique]	29-45	EASLADNNTDVRLIGEK	A4S3G0F	N35	-1.8	100	5.7	MS2	Automatic	37.94	1265.02	4	5054.06	5056.76	5054.06	0	50431752	A
Component	8119	1:A1-K28 = 3265.65m(N21+A3G1F)[nonunique]	1-28	APISSHCRLDKSNFQQPYITNRTFMLAK	A3G1F	N21	763.99	99.9	0	Full	Automatic	37.94	1017.21	5	5079.19	5080	5075.31	1	0	A
Component	8120	1:E29-K45 = 1843.93m(N35+A4S3G0Ac2)[nonunique]	29-45	EASLADNNTDVRLIGEK	A4S3G0Ac2	N35	1002.42	100	5.7	MS2	Automatic	37.94	1251.02	4	4997.03	4999.67	4992.03	0	7513119	A
Component	8121	1:E29-K45 = 1843.93m(N35+A4S3G1)[nonunique]	29-45	EASLADNNTDVRLIGEK	A4S3G1	N35	200.78	100	8.5	MS2	Automatic	37.94	1269.28	4	5071.08	5073.64	5070.06	0	5380407	A
Component	8123	1:A1-K28 = 3265.65m(N21+A2S1G0)[nonunique]	1-28	APISSHCRLDKSNFQQPYITNRTFMLAK	A2S1G0	N21	542.26	100	0	Full	Automatic	37.94	1005.21	5	5019.99	5022.64	5017.27	1	171568	A
Component	8128	1:S12-K28 = 2058.04m(N21+A3S1G2F)[nonunique]	12-28	SNFQQPYITNRTFMLAK	A3S1G2F	N21	-1.97	100	2.8	MS2	Automatic	37.97	1122.23	4	4482.89	4485.29	4482.9	0	59603900	A
Component	8130	1:S12-K28 = 2058.04m(N21+A2S1Ga1F)[nonunique]	12-28	SNFQQPYITNRTFMLAK	A2S1Ga1F	N21	-2	100	2.8	MS2	Automatic	37.97	1071.71	4	4279.81	4282.14	4279.82	0	1.26588e+06	A
Component	8134	1:S12-K28 = 2058.04m(N21+A3S1Ga1G1)[nonunique]	12-28	SNFQQPYITNRTFMLAK	A3S1Ga1G1	N21	225.25	100	3.4	MS2	Automatic	37.98	1126.24	4	4499.91	4501.74	4498.9	0	4132890	A
Component	8138	1:E29-K45 = 1843.93m(N35+A2S2M5F)[nonunique]	29-45	EASLADNNTDVRLIGEK	A2S2M5F	N35	843.07	100	0	Full	Automatic	37.99	1131.72	4	4522.67	4522.67	4518.86	0	0	A
Component	8140	1:S12-K28 = 2058.04m(N21+A3S1G2F)[nonunique](Na+)	12-28	SNFQQPYITNRTFMLAK	A3S1G2F,Na+	N21	-3.04	100	1.9	MS2	Automatic	37.99	1127.73	4	4504.87	4507.1	4504.88	0	3.3672e+06	A
Component	8141	1:S12-K28 = 2058.04m(N21+A3S1G2)[nonunique]	12-28	SNFQQPYITNRTFMLAK	A3S1G2	N21	-2.6	100	2.4	MS2	Automatic	38	1085.72	4	4336.83	4338.98	4336.84	0	1.77154e+06	A
Component	8142	1:S12-K28 = 2058.04m(N21+A4S1Ga2G1F)[nonunique]	12-28	SNFQQPYITNRTFMLAK	A4S1Ga2G1F	N21	920.17	100	2.1	MS2	Automatic	38	1295.23	4	5176.9	5176.9	5172.14	0	981914	A
Component	8150	1:E29-K45 = 1843.93m(N35+A2S2M5F)[nonunique]	29-45	EASLADNNTDVRLIGEK	A2S2M5F	N35	843.07	100	0	Full	Automatic	38.02	905.777	5	4522.67	4523.12	4518.86	0	0	A
Component	8153	1:E29-K45 = 1843.93m(N35+A4S3G1FAc)[nonunique]	29-45	EASLADNNTDVRLIGEK	A4S3G1FAc	N35	-1.38	100	2.8	MS2	Automatic	38.02	1316.04	4	5258.12	5260.59	5258.13	0	2494771	A
Component	8157	1:E29-K45 = 1843.93m(N35+A3S3)[nonunique]	29-45	EASLADNNTDVRLIGEK	A3S3	N35	-2.46	100	5.7	MS2	Automatic	38.05	1177.74	4	4704.92	4707.4	4704.93	0	2.05207e+06	A
Component	8159	1:E29-K45 = 1843.93m(N35+A3S3F)[nonunique](Ca2+)	29-45	EASLADNNTDVRLIGEK	A3S3F,Ca2+	N35	-1.85	100	4.2	MS2	Automatic	38.06	1223.74	4	4888.92	4891.09	4888.93	0	3.25762e+06	A
Component	8161	1:S12-K28 = 2058.04m(N21+A1S1M4F)[nonunique]	12-28	SNFQQPYITNRTFMLAK	A1S1M4F	N21	950.13	100	0	Full	Automatic	38.06	980.68	4	3918.41	3918.12	3914.69	0	73867.7	A
Component	8162	1:E29-K45 = 1843.93m(N35+A3S3F)[nonunique]	29-45	EASLADNNTDVRLIGEK	A3S3F	N35	-1.93	100	0	Full	Automatic	38.06	971.604	5	4850.98	4853.72	4850.99	0	3115578	A
Component	8163	1:E29-K45 = 1843.93m(N35+A3S3F)[nonunique](Ca2+)	29-45	EASLADNNTDVRLIGEK	A3S3F,Ca2+	N35	-1.85	100	0	Full	Automatic	38.06	979.193	5	4888.92	4890.33	4888.93	0	1.43332e+06	A
Component	8164	1:S12-K28 = 2058.04m(N21+A4S1G1F)[nonunique]	12-28	SNFQQPYITNRTFMLAK	A4S1G1F	N21	580.46	100	0	Full	Automatic	38.06	1132.49	4	4526.56	4526.55	4523.93	0	0	A
Component	8166	1:E29-K45 = 1843.93m(N35+A3S3F)[nonunique](Na+)	29-45	EASLADNNTDVRLIGEK	A3S3F,Na+	N35	-3.12	100	3.4	MS2	Automatic	38.06	1219.75	4	4872.95	4875.47	4872.97	0	11561626	A
Component	8168	1:E29-K45 = 1843.93m(N35+A4S3G0)[nonunique]	29-45	EASLADNNTDVRLIGEK	A4S3G0	N35	-2.9	100	0	Full	Automatic	38.06	982.387	5	4907.99	4907.99	4908.01	0	28002.3	A
Component	8169	1:E29-K45 = 1843.93m(N35+A3S3F)[nonunique]	29-45	EASLADNNTDVRLIGEK	A3S3F	N35	-0.82	100	5.7	MS2	Automatic	38.06	1214.25	4	4850.98	4853.57	4850.99	0	116451232	A
Component	8171	1:E29-K45 = 1843.93m(N35+A3Sg1S2F)[nonunique]	29-45	EASLADNNTDVRLIGEK	A3Sg1S2F	N35	209.21	100	4.2	MS2	Automatic	38.07	1218.51	4	4868	4870.42	4866.98	0	18128176	A
Component	8173	1:S12-K28 = 2058.04m(N21+A2S2)[nonunique]	12-28	SNFQQPYITNRTFMLAK	A2S2	N21	236.3	100	1.7	MS2	Automatic	38.07	1067.46	4	4263.82	4266.35	4262.81	0	1.6212e+06	A
Component	8174	1:S12-K28 = 2058.04m(N21+A1S1M4F)[nonunique]	12-28	SNFQQPYITNRTFMLAK	A1S1M4F	N21	950.13	100	0	Full	Automatic	38.08	1306.9	3	3918.41	3918.41	3914.69	0	0	A
Component	8175	1:E29-K45 = 1843.93m(N35+A4S3G0)[nonunique]	29-45	EASLADNNTDVRLIGEK	A4S3G0	N35	-2.9	100	0	Full	Automatic	38.08	1228.23	4	4907.99	4907.99	4908.01	0	292291	A
Component	8187	1:S12-K28 = 2058.04m(N21+A3S1G1F)[nonunique]	12-28	SNFQQPYITNRTFMLAK	A3S1G1F	N21	-1.99	100	2.4	MS2	Automatic	38.12	1081.72	4	4320.84	4323.03	4320.85	0	13207009	A
Component	8196	1:S12-K28 = 2058.04m(N21+A2G2F)[nonunique]	12-28	SNFQQPYITNRTFMLAK	A2G2F	N21	379.31	100	0	Full	Automatic	38.17	1276.9	3	3828.13	3828.13	3826.68	0	0	A
Component	8197	1:S12-K28 = 2058.04m(N21+A2Sg1G1F)[nonunique]	12-28	SNFQQPYITNRTFMLAK	A2Sg1G1F	N21	901.78	100	0	Full	Automatic	38.17	1035.2	4	4137.49	4137.49	4133.77	0	0	A
Component	8202	1:S12-K28 = 2058.04m(N21+A2S1G1F)[nonunique]	12-28	SNFQQPYITNRTFMLAK	A2S1G1F	N21	-2.14	100	1.9	MS2	Automatic	38.19	1030.7	4	4117.76	4119.99	4117.77	0	142759856	A
Component	8203	1:E29-K45 = 1843.93m(N35+A3Ga1G2F)[nonunique]	29-45	EASLADNNTDVRLIGEK	A3Ga1G2F	N35	533.82	99.8	0	Full	Automatic	38.2	1036.69	4	4141.96	4141.96	4139.75	0	0	A
Component	8204	1:S12-K28 = 2058.04m(N21+A3S1G0F)[nonunique]	12-28	SNFQQPYITNRTFMLAK	A3S1G0F	N21	1000.26	100	0	Full	Automatic	38.22	1041.69	4	4162.96	4162.96	4158.8	0	0	A
Component	8205	1:E29-K45 = 1843.93m(N35+A3Ga1G2F)[nonunique]	29-45	EASLADNNTDVRLIGEK	A3Ga1G2F	N35	474.61	99.8	0	Full	Automatic	38.22	829.953	5	4141.72	4143.94	4139.75	0	1.86346e+06	A
Component	8208	1:S12-K28 = 2058.04m(N21+A4S1G0F)[nonunique]	12-28	SNFQQPYITNRTFMLAK	A4S1G0F	N21	-2.02	100	3.4	MS2	Automatic	38.24	1091.97	4	4361.87	4364.03	4361.88	0	4833971	A
Component	8212	1:S12-K28 = 2058.04m(N21+A2S1G1)[nonunique]	12-28	SNFQQPYITNRTFMLAK	A2S1G1	N21	439.68	100	0	Full	Automatic	38.26	994.184	4	3973.46	3973.46	3971.71	0	0	A
Component	8213	1:S12-K28 = 2058.04m(N21+A2S1G1)[nonunique]	12-28	SNFQQPYITNRTFMLAK	A2S1G1	N21	-2.28	100	1.7	MS2	Automatic	38.26	1325.24	3	3971.7	3973.84	3971.71	0	6.82626e+06	A
Component	8220	1:S12-K28 = 2058.04m(N21+A1S1F)[nonunique]	12-28	SNFQQPYITNRTFMLAK	A1S1F	N21	-1.34	100	1.9	MS2	Automatic	38.3	1251.88	3	3752.63	3754.5	3752.64	0	680207	A
Component	8229	1:S12-K28 = 2058.04m(N21+A3S1G0F)[nonunique]	12-28	SNFQQPYITNRTFMLAK	A3S1G0F	N21	-2.3	100	4.2	MS2	Automatic	38.35	1041.21	4	4158.79	4160.98	4158.8	0	6862268	A
Component	8237	1:S12-K28 = 2058.04m(N21+A2S2Ac3)[nonunique]	12-28	SNFQQPYITNRTFMLAK	A2S2Ac3	N21	457.24	100	1.1	MS2	Automatic	38.39	1099.22	4	4390.85	4392.52	4388.84	0	4.14702e+06	A
Component	8246	1:S12-K28 = 2058.04m(N21+A2S1G0F)[nonunique]	12-28	SNFQQPYITNRTFMLAK	A2S1G0F	N21	-2.6	100	2.4	MS2	Automatic	38.43	1320.24	3	3955.71	3957.79	3955.72	0	28305278	A
Component	8247	1:S12-K28 = 2058.04m(N21+A2S1G0F)[nonunique]	12-28	SNFQQPYITNRTFMLAK	A2S1G0F	N21	-2.29	100	2.4	MS2	Automatic	38.43	990.436	4	3955.71	3958	3955.72	0	25221444	A
Component	8261	1:S12-K28 = 2058.04m(N21+A3S1G0F)[nonunique]	12-28	SNFQQPYITNRTFMLAK	A3S1G0F	N21	-1.71	100	2.1	MS2	Automatic	38.48	1040.95	4	4158.79	4160.78	4158.8	0	2.25367e+06	A
Component	8270	1:S12-K28 = 2058.04m(N21+A2S1G0)[nonunique]	12-28	SNFQQPYITNRTFMLAK	A2S1G0	N21	-2.03	100	2.4	MS2	Automatic	38.51	1271.56	3	3809.65	3811.04	3809.66	0	2.84643e+06	A
Component	8271	1:S12-K28 = 2058.04m(N21+A4S1G0F)[nonunique]	12-28	SNFQQPYITNRTFMLAK	A4S1G0F	N21	345.9	100	0	Full	Automatic	38.52	1091.72	4	4363.39	4363.38	4361.88	0	0	A
Component	8331	1:E29-K45 = 1843.93m(N35+A3S3F)[nonunique]	29-45	EASLADNNTDVRLIGEK	A3S3F	N35	686.16	100	0	Full	Automatic	39.05	1214.5	4	4854.31	4854.31	4850.99	0	0	A
Component	8349	1:S12-K28 = 2058.04m(N21+A2S2M4)[nonunique]	12-28	SNFQQPYITNRTFMLAK	A2S2M4	N21	-2.1	100	2.8	MS2	Automatic	39.28	1107.97	4	4424.85	4427.26	4424.86	0	10443519	A
Component	8392	1:S12-K28 = 2058.04m(N21+A3S1G2F)[nonunique]	12-28	SNFQQPYITNRTFMLAK	A3S1G2F	N21	216.31	100	2.4	MS2	Automatic	39.77	1122.48	4	4483.87	4486.41	4482.9	0	1.24945e+06	A
Component	8412	1:S12-K28 = 2058.04m(N21+A2S1G1F)[nonunique]	12-28	SNFQQPYITNRTFMLAK	A2S1G1F	N21	237.39	100	2.4	MS2	Automatic	39.94	1030.94	4	4118.75	4121.06	4117.77	0	2.99307e+06	A
Component	8429	1:S12-K28 = 2058.04m(N21+A2S1G0F)[nonunique]	12-28	SNFQQPYITNRTFMLAK	A2S1G0F	N21	623.1	100	0	Full	Automatic	40.1	990.431	4	3958.18	3958.18	3955.72	0	0	A
Component	8438	1:S12-K28 = 2058.04m(N21+A4S2G2F)[nonunique]	12-28	SNFQQPYITNRTFMLAK	A4S2G2F	N21	472.3	100	0	Full	Automatic	40.18	1286.29	4	5141.56	5141.56	5139.13	0	0	A
Component	8454	1:A1-K28 = 3265.65m(N21+A2S1G0F)[nonunique]	1-28	APISSHCRLDKSNFQQPYITNRTFMLAK	A2S1G0F	N21	388.5	100	0	Full	Automatic	40.32	1292.53	4	5165.34	5165.34	5163.33	1	0	A
Component	8458	1:S12-K28 = 2058.04m(N21+A4Sg1S1G2F)[nonunique]	12-28	SNFQQPYITNRTFMLAK	A4Sg1S1G2F	N21	196.77	100	5.7	MS2	Automatic	40.34	1290.8	4	5156.14	5158.89	5155.13	0	5865559	A
Component	8460	1:S12-K28 = 2058.04m(N21+A4S2G2F)[nonunique]	12-28	SNFQQPYITNRTFMLAK	A4S2G2F	N21	-2.38	100	5.7	MS2	Automatic	40.34	1286.29	4	5139.12	5141.96	5139.13	0	105629592	A
Component	8461	1:S12-K28 = 2058.04m(N21+A4S2G2F)[nonunique]	12-28	SNFQQPYITNRTFMLAK	A4S2G2F	N21	-2.57	100	0	Full	Automatic	40.35	1029.23	5	5139.12	5142.11	5139.13	0	5261989	A
Component	8468	1:S12-K28 = 2058.04m(N21+A3S2Ga1F)[nonunique]	12-28	SNFQQPYITNRTFMLAK	A3S2Ga1F	N21	-0.75	100	4.2	MS2	Automatic	40.4	1235.77	4	4936.05	4938.76	4936.05	0	2651620	A
Component	8478	1:S12-K28 = 2058.04m(N21+A4S2G1F)[nonunique]	12-28	SNFQQPYITNRTFMLAK	A4S2G1F	N21	-1.97	100	2.8	MS2	Automatic	40.45	1245.78	4	4977.07	4979.64	4977.08	0	8498363	A
Component	8483	1:S12-K28 = 2058.04m(N21+A3S3)[nonunique]	12-28	SNFQQPYITNRTFMLAK	A3S3	N21	589.72	100	0	Full	Automatic	40.52	1231.52	4	4921.94	4921.94	4919.04	0	0	A
Component	8487	1:S12-K28 = 2058.04m(N21+A4S2G1F)[nonunique]	12-28	SNFQQPYITNRTFMLAK	A4S2G1F	N21	-2.36	100	4.2	MS2	Automatic	40.55	1245.53	4	4977.07	4979.92	4977.08	0	13118157	A
Component	8488	1:S12-K28 = 2058.04m(N21+A3S2G1F)[nonunique](Na+)	12-28	SNFQQPYITNRTFMLAK	A3S2G1F,Na+	N21	-3.67	100	1.7	MS2	Automatic	40.56	1200.5	4	4795.96	4798.36	4795.98	0	15344999	A
Component	8489	1:S12-K28 = 2058.04m(N21+A3S2G1F)[nonunique]	12-28	SNFQQPYITNRTFMLAK	A3S2G1F	N21	-2.36	100	4.2	MS2	Automatic	40.57	1195.26	4	4773.99	4776.63	4774	0	250081040	A
Component	8494	1:S12-K28 = 2058.04m(N21+A3Sg1S1G1F)[nonunique]	12-28	SNFQQPYITNRTFMLAK	A3Sg1S1G1F	N21	656.17	100	0	Full	Automatic	40.57	1199.26	4	4793.14	4793.14	4789.99	0	0	A
Component	8507	1:S12-K28 = 2058.04m(N21+A3S2G1F)[nonunique]	12-28	SNFQQPYITNRTFMLAK	A3S2G1F	N21	-2.36	100	0	Full	Automatic	40.64	956.205	5	4773.99	4775.99	4774	0	2.92672e+06	A
Component	8508	1:S12-K28 = 2058.04m(N21+A4S2G1)[nonunique]	12-28	SNFQQPYITNRTFMLAK	A4S2G1	N21	543.26	100	0	Full	Automatic	40.65	1209.52	4	4833.64	4833.64	4831.02	0	102738	A
Component	8511	1:S12-K28 = 2058.04m(N21+A3S2G1F)[nonunique](Na+)	12-28	SNFQQPYITNRTFMLAK	A3S2G1F,Na+	N21	410.29	100	0	Full	Automatic	40.66	960.998	5	4797.95	4799.26	4795.98	0	8584155	A
Component	8512	1:S12-K28 = 2058.04m(N21+A4S2G1)[nonunique]	12-28	SNFQQPYITNRTFMLAK	A4S2G1	N21	110.97	100	0	Full	Automatic	40.66	1208.73	4	4831.56	4831.56	4831.02	0	0	A
Component	8515	1:S12-K28 = 2058.04m(N21+A4S2G0F)[nonunique]	12-28	SNFQQPYITNRTFMLAK	A4S2G0F	N21	-2.59	100	4.2	MS2	Automatic	40.67	1205.26	4	4815.01	4817.49	4815.02	0	20537020	A
Component	8516	1:S12-K28 = 2058.04m(N21+A4S2G1)[nonunique]	12-28	SNFQQPYITNRTFMLAK	A4S2G1	N21	110.97	100	0	Full	Automatic	40.68	967.391	5	4831.56	4831.58	4831.02	0	0	A
Component	8517	1:S12-K28 = 2058.04m(N21+A4S2G0F)[nonunique](Na+)	12-28	SNFQQPYITNRTFMLAK	A4S2G0F,Na+	N21	473.08	100	0	Full	Automatic	40.68	1211.01	4	4839.29	4839.29	4837.01	0	0	A
Component	8520	1:S12-K28 = 2058.04m(N21+A3S2G1)[nonunique]	12-28	SNFQQPYITNRTFMLAK	A3S2G1	N21	-2.28	100	3.4	MS2	Automatic	40.7	1158.49	4	4627.93	4630.18	4627.94	0	7.88402e+06	A
Component	8523	1:S12-K28 = 2058.04m(N21+A3S3Ac3)[nonunique]	12-28	SNFQQPYITNRTFMLAK	A3S3Ac3	N21	396.7	100	1.5	MS2	Automatic	40.71	1263.03	4	5047.07	5049.77	5045.07	0	7.23211e+06	A
Component	8531	1:S12-K28 = 2058.04m(N21+A2S2M4F)[nonunique]	12-28	SNFQQPYITNRTFMLAK	A2S2M4F	N21	451.05	100	0	Full	Automatic	40.77	1144.49	4	4572.98	4572.98	4570.92	0	0	A
Component	8539	1:S12-K28 = 2058.04m(N21+A3S2G0F)[nonunique]	12-28	SNFQQPYITNRTFMLAK	A3S2G0F	N21	-2.55	100	2.4	MS2	Automatic	40.79	1154.49	4	4611.93	4614.5	4611.95	0	27140030	A
Component	8540	1:S12-K28 = 2058.04m(N21+A3Ga1G2)[nonunique]	12-28	SNFQQPYITNRTFMLAK	A3Ga1G2	N21	-5.69	99.2	2.1	MS2	Automatic	40.79	1053.2	4	4207.78	4210	4207.8	0	1.33118e+06	A
Component	8542	1:S12-K45 = 3883.95m(~N35+A3G3F)[nonunique]	12-45	SNFQQPYITNRTFMLAKEASLADNNTDVRLIGEK	A3G3F	~N35	554.63	100	0	Full	Automatic	40.79	1205.49	5	6021.06	6021.06	6017.72	1	142133	A
Component	8543	1:E29-K45 = 1843.93m(N35+A4S1G3F)[nonunique]	29-45	EASLADNNTDVRLIGEK	A4S1G3F	N35	487.43	100	0	Full	Automatic	40.79	1159.99	4	4636.19	4636.19	4633.93	0	0	A
Component	8550	1:E29-K45 = 1843.93m(N35+A3S1Ga1G1F)[nonunique]	29-45	EASLADNNTDVRLIGEK	A3S1Ga1G1F	N35	-2.83	100	2.1	MS2	Automatic	40.83	1109.72	4	4430.84	4433.45	4430.85	0	2115107	A
Component	8557	1:S12-K28 = 2058.04m(N21+A2Sg1S1F)[nonunique]	12-28	SNFQQPYITNRTFMLAK	A2Sg1S1F	N21	229.85	100	2.1	MS2	Automatic	40.85	1107.98	4	4425.88	4428.51	4424.86	0	12581645	A
Component	8562	1:E29-K45 = 1843.93m(N35+A3S3F)[nonunique]	29-45	EASLADNNTDVRLIGEK	A3S3F	N35	362.95	100	0	Full	Automatic	40.86	1214	4	4852.75	4852.75	4850.99	0	0	A
Component	8563	1:S12-K60 = 5665.79m(~N35+A2S1G1F)[nonunique]	12-60	SNFQQPYITNRTFMLAKEASLADNNTDVRLIGEKLFHGVSMSERCYLMK	A2S1G1F	~N35	851.25	100	0	Full	Automatic	40.87	1289.71	6	7732.11	7732.1	7725.53	2	268944	A
Component	8564	1:S12-K28 = 2058.04m(N21+A2S2F)[nonunique](Ca2+)	12-28	SNFQQPYITNRTFMLAK	A2S2F,Ca2+	N21	-1.53	100	1.7	MS2	Automatic	40.87	1113.21	4	4446.81	4448.6	4446.81	0	5066073	A
Component	8565	1:S12-K28 = 2058.04m(N21+A2S2F)[nonunique]	12-28	SNFQQPYITNRTFMLAK	A2S2F	N21	-1.61	100	3.4	MS2	Automatic	40.87	1103.72	4	4408.86	4411.35	4408.87	0	302497248	A
Component	8567	1:E29-K45 = 1843.93m(N35+A4Sg2S1G1)[nonunique]	29-45	EASLADNNTDVRLIGEK	A4Sg2S1G1	N35	453.09	96.6	0	Full	Automatic	40.87	1276.97	4	5104.36	5104.36	5102.05	0	0	A
Component	8573	1:S12-K28 = 2058.04m(N21+A2S2F)[nonunique](Ca2+)	12-28	SNFQQPYITNRTFMLAK	A2S2F,Ca2+	N21	-1.53	100	0	Full	Automatic	40.89	891.172	5	4446.81	4449.79	4446.81	0	1.84068e+06	A
Component	8575	1:E29-K45 = 1843.93m(N35+A3S1Ga1G1F)[nonunique]	29-45	EASLADNNTDVRLIGEK	A3S1Ga1G1F	N35	414.5	100	0	Full	Automatic	40.89	1109.22	4	4432.68	4432.68	4430.85	0	0	A
Component	8576	1:S12-K28 = 2058.04m(N21+A3S2G0F)[nonunique]	12-28	SNFQQPYITNRTFMLAK	A3S2G0F	N21	-1.7	100	1.5	MS2	Automatic	40.9	1155.24	4	4611.94	4614.01	4611.95	0	1.2254e+06	A
Component	8579	1:S12-K28 = 2058.04m(N21+A1S1F)[nonunique]	12-28	SNFQQPYITNRTFMLAK	A1S1F	N21	-1.02	100	1.7	MS2	Automatic	40.9	1252.55	3	3752.63	3753.99	3752.64	0	4.71824e+06	A
Component	8583	1:S12-K28 = 2058.04m(N21+A2S2)[nonunique]	12-28	SNFQQPYITNRTFMLAK	A2S2	N21	-2.07	100	2.4	MS2	Automatic	40.95	1067.21	4	4262.8	4265.19	4262.81	0	19053362	A
Component	8588	1:S12-K28 = 2058.04m(N21+A3S2G0F)[nonunique]	12-28	SNFQQPYITNRTFMLAK	A3S2G0F	N21	214.81	100	1.9	MS2	Automatic	40.97	1154.74	4	4612.94	4615.42	4611.95	0	423461	A
Component	8590	1:E29-K45 = 1843.93m(N35+A3S1Ga1G1)[nonunique]	29-45	EASLADNNTDVRLIGEK	A3S1Ga1G1	N35	-2.18	100	2.1	MS2	Automatic	40.99	1072.7	4	4284.78	4287.43	4284.79	0	544620	A
Component	8596	1:S12-K28 = 2058.04m(N21+A3S2G1F)[nonunique]	12-28	SNFQQPYITNRTFMLAK	A3S2G1F	N21	470.68	100	0	Full	Automatic	41.02	1195.26	4	4776.25	4776.24	4774	0	0	A
Component	8609	1:E29-K45 = 1843.93m(N35+A4S4)[nonunique]	29-45	EASLADNNTDVRLIGEK	A4S4	N35	-2.34	100	5.7	MS2	Automatic	41.09	1342.3	4	5361.14	5363.99	5361.16	0	3.44799e+06	A
Component	8616	1:E29-K45 = 1843.93m(N35+A4S4F)[nonunique]	29-45	EASLADNNTDVRLIGEK	A4S4F	N35	-2.14	100	5.7	MS2	Automatic	41.11	1103.05	5	5507.2	5510.05	5507.21	0	76147904	A
Component	8617	1:E29-K45 = 1843.93m(N35+A3S1Ga1G1F)[nonunique]	29-45	EASLADNNTDVRLIGEK	A3S1Ga1G1F	N35	671.71	100	1.7	MS2	Automatic	41.12	1109.46	4	4433.82	4433.82	4430.85	0	328002	A
Component	8620	1:S12-K60 = 5665.79m(~N35+A1S1F)[nonunique]	12-60	SNFQQPYITNRTFMLAKEASLADNNTDVRLIGEKLFHGVSMSERCYLMK	A1S1F	~N35	499.21	95.2	1.6	MS2	Automatic	41.13	1229.02	6	7364.07	7368.33	7360.4	2	6.36963e+06	A
Component	8621	1:A1-K28 = 3265.65m(N21+A3S1G1F)[nonunique]	1-28	APISSHCRLDKSNFQQPYITNRTFMLAK	A3S1G1F	N21	862.51	100	0	Full	Automatic	41.14	1107.44	5	5533.23	5533.23	5528.46	1	655491	A
Component	8622	1:S12-K28 = 2058.04m(N21+A2S2FAc)[nonunique]	12-28	SNFQQPYITNRTFMLAK	A2S2FAc	N21	-2.55	100	1.4	MS2	Automatic	41.14	1114.23	4	4450.87	4453.36	4450.88	0	1.11056e+06	A
Component	8630	1:E29-K45 = 1843.93m(N35+A3S3F)[nonunique]	29-45	EASLADNNTDVRLIGEK	A3S3F	N35	556.21	100	0	Full	Automatic	41.16	1214.51	4	4853.68	4853.68	4850.99	0	32243.4	A
Component	8636	1:E29-K45 = 1843.93m(N35+A2S2FAc3)[nonunique]	29-45	EASLADNNTDVRLIGEK	A2S2FAc3	N35	-471.39	100	2.1	MS2	Automatic	41.19	1081.2	4	4318.75	4321.17	4320.79	0	4.58416e+06	A
Component	8645	1:A1-K28 = 3265.65m(N21+A2G0)[nonunique]	1-28	APISSHCRLDKSNFQQPYITNRTFMLAK	A2G0	N21	128.31	94.5	0	Full	Automatic	41.24	1142.47	4	4564.71	4564.71	4564.12	1	62504.2	A
Component	8659	1:S12-K28 = 2058.04m(N21+A2S2FAc2)[nonunique]	12-28	SNFQQPYITNRTFMLAK	A2S2FAc2	N21	-2.17	100	1.3	MS2	Automatic	41.27	1124.98	4	4492.88	4495.37	4492.89	0	1.6611e+06	A
Component	8667	1:E29-K45 = 1843.93m(N35+A2S2Ac3)[nonunique]	29-45	EASLADNNTDVRLIGEK	A2S2Ac3	N35	-488.05	100	1.7	MS2	Automatic	41.3	1044.43	4	4172.69	4174.85	4174.73	0	2.04885e+06	A
Component	8690	1:A1-K28 = 3265.65m(N21+A4G2)[nonunique]	1-28	APISSHCRLDKSNFQQPYITNRTFMLAK	A4G2	N21	815.91	100	0	Full	Automatic	41.44	1325.77	4	5298.71	5298.71	5294.39	1	0	A
Component	8691	1:S12-K45 = 3883.95m(~N35+A3G1)[nonunique]	12-45	SNFQQPYITNRTFMLAKEASLADNNTDVRLIGEK	A3G1	~N35	783.48	99.5	0	Full	Automatic	41.45	1111.45	5	5551.91	5551.91	5547.56	1	0	A
Component	8708	1:S12-K28 = 2058.04m(N21+A4S1G3)[nonunique]	12-28	SNFQQPYITNRTFMLAK	A4S1G3	N21	48.8	99.9	0	Full	Automatic	41.54	1176.5	4	4702.21	4702.21	4701.98	0	0	A
Component	8722	1:S12-K28 = 2058.04m(N21+A2S2F)[nonunique]	12-28	SNFQQPYITNRTFMLAK	A2S2F	N21	222.54	100	2.8	MS2	Automatic	41.58	1103.97	4	4409.85	4412.11	4408.87	0	4.15709e+06	A
Component	8743	1:A1-K28 = 3265.65m(N21+A4G2)[nonunique]	1-28	APISSHCRLDKSNFQQPYITNRTFMLAK	A4G2	N21	316.23	100	4.7	MS2	Automatic	41.72	1325.52	4	5296.06	5298.86	5294.39	1	3.59173e+06	A
Component	8756	1:S12-K28 = 2058.04m(N21+A4Sg1S3)[nonunique]	12-28	SNFQQPYITNRTFMLAK	A4Sg1S3	N21	-6.51	100	2.8	MS2	Automatic	41.8	1120.05	5	5591.22	5594.17	5591.26	0	1.79984e+06	A
Component	8762	1:S12-K28 = 2058.04m(N21+A3Sg1S2F)[nonunique]	12-28	SNFQQPYITNRTFMLAK	A3Sg1S2F	N21	-2.51	100	2.8	MS2	Automatic	41.84	1272.03	4	5081.08	5083.88	5081.09	0	11228364	A
Component	8779	1:E29-K45 = 1843.93m(N35+A4S4F)[nonunique]	29-45	EASLADNNTDVRLIGEK	A4S4F	N35	178.82	100	4.2	MS2	Automatic	41.93	1103.05	5	5508.2	5510.25	5507.21	0	855537	A
Component	8787	1:S12-K28 = 2058.04m(N21+A3Sg1S2)[nonunique]	12-28	SNFQQPYITNRTFMLAK	A3Sg1S2	N21	-214.66	91.4	0	Full	Automatic	41.96	1234.74	4	4933.97	4933.97	4935.03	0	627498	A
Component	8790	1:A1-K28 = 3265.65m(N21+A3G1)[nonunique]	1-28	APISSHCRLDKSNFQQPYITNRTFMLAK	A3G1	N21	791.04	93.4	0	Full	Automatic	41.98	1234.24	4	4933.16	4933.16	4929.26	1	0	A
Component	8815	1:S12-K28 = 2058.04m(N21+A4S2G2F)[nonunique]	12-28	SNFQQPYITNRTFMLAK	A4S2G2F	N21	722.66	100	0	Full	Automatic	42.12	1286.54	4	5142.84	5142.84	5139.13	0	24261.4	A
Component	8826	1:A1-K28 = 3265.65m(N21+A4G1)[nonunique]	1-28	APISSHCRLDKSNFQQPYITNRTFMLAK	A4G1	N21	839.99	99.4	0	Full	Automatic	42.19	1285.26	4	5136.65	5136.65	5132.34	1	0	A
Component	8835	1:A1-K28 = 3265.65m(N21+A4G2)[nonunique]	1-28	APISSHCRLDKSNFQQPYITNRTFMLAK	A4G2	N21	316.69	100	5.6	MS2	Automatic	42.23	1326.03	4	5296.07	5298.92	5294.39	1	1.93381e+06	A
Component	8837	1:A1-K28 = 3265.65m(N21+A3G1)[nonunique]	1-28	APISSHCRLDKSNFQQPYITNRTFMLAK	A3G1	N21	706.44	99.8	0	Full	Automatic	42.25	1234.24	4	4932.74	4932.74	4929.26	1	0	A
Component	8851	1:E29-K45 = 1843.93m(N35+A4S4F)[nonunique]	29-45	EASLADNNTDVRLIGEK	A4S4F	N35	644.47	100	0	Full	Automatic	42.33	1103.45	5	5510.76	5510.76	5507.21	0	0	A
Component	8857	1:S12-K28 = 2058.04m(N21+A3S2G1F)[nonunique]	12-28	SNFQQPYITNRTFMLAK	A3S2G1F	N21	204.04	100	4.2	MS2	Automatic	42.37	1195.25	4	4774.97	4777.42	4774	0	6336043	A
Component	8864	1:S12-K28 = 2058.04m(N21+A4S2G0F)[nonunique]	12-28	SNFQQPYITNRTFMLAK	A4S2G0F	N21	1038.87	100	2.8	MS2	Automatic	42.4	1206.01	4	4820.03	4820.03	4815.02	0	259139	A
Component	8868	1:A1-K28 = 3265.65m(N21+A4G1)[nonunique]	1-28	APISSHCRLDKSNFQQPYITNRTFMLAK	A4G1	N21	874.05	99.9	0	Full	Automatic	42.41	1285.01	4	5136.82	5136.82	5132.34	1	0	A
Component	8905	1:E29-K45 = 1843.93m(N35+A4S2Ga2)[nonunique]	29-45	EASLADNNTDVRLIGEK	A4S2Ga2	N35	742.97	100	3.4	MS2	Automatic	42.57	1277.97	4	5106.86	5106.86	5103.07	0	1.24547e+06	A
Component	8907	1:S12-K28 = 2058.04m(N21+A2S2F)[nonunique]	12-28	SNFQQPYITNRTFMLAK	A2S2F	N21	221.1	100	4.2	MS2	Automatic	42.6	1103.97	4	4409.84	4412.24	4408.87	0	8741651	A
Component	8924	1:S12-K28 = 2058.04m(N21+A2S2)[nonunique]	12-28	SNFQQPYITNRTFMLAK	A2S2	N21	501.01	100	0	Full	Automatic	42.66	1067.2	4	4264.94	4264.94	4262.81	0	26663.7	A
Component	9003	1:A1-K28 = 3265.65m(N21+A2G2M4F)[nonunique]	1-28	APISSHCRLDKSNFQQPYITNRTFMLAK	A2G2M4F	N21	336.88	99.8	4.7	MS2	Automatic	42.98	1301.28	4	5198.09	5200.75	5196.34	1	1.52243e+06	A
Component	9014	1:S12-K28 = 2058.04m(N21+A4S2G2FAc2)[nonunique]	12-28	SNFQQPYITNRTFMLAK	A4S2G2FAc2	N21	1146.82	100	2.1	MS2	Automatic	43.07	1308.79	4	5229.14	5231.52	5223.15	0	444876	A
Component	9021	1:E29-K60 = 3625.77m(N35+A3G2)[nonunique]	29-60	EASLADNNTDVRLIGEKLFHGVSMSERCYLMK	A3G2	N35	983.03	97.9	0	Full	Automatic	43.07	1092.24	5	5456.79	5457.12	5451.43	1	0	A
Component	9029	1:E29-K60 = 3625.77m(N35+A3G2)[nonunique]	29-60	EASLADNNTDVRLIGEKLFHGVSMSERCYLMK	A3G2	N35	983.03	97.9	0	Full	Automatic	43.09	910.37	6	5456.79	5456.79	5451.43	1	12103.4	A
Component	9053	1:S12-K28 = 2058.04m(N21+A4S4)[nonunique]	12-28	SNFQQPYITNRTFMLAK	A4S4	N21	559.63	100	0	Full	Automatic	43.14	1116.66	5	5578.38	5578.38	5575.26	0	53495.8	A
Component	9065	1:S12-K28 = 2058.04m(N21+A3Sg2S1F)[nonunique]	12-28	SNFQQPYITNRTFMLAK	A3Sg2S1F	N21	403.34	100	0	Full	Automatic	43.21	1275.78	4	5099.14	5099.14	5097.08	0	347308	A
Component	9078	1:S12-K45 = 3883.95m(~N35+A3S1G1F)[nonunique]	12-45	SNFQQPYITNRTFMLAKEASLADNNTDVRLIGEK	A3S1G1F	~N35	235.09	100	1.4	MS2	Automatic	43.25	1231.25	5	6148.21	6151.82	6146.77	1	937912	A
Component	9080	1:S12-K28 = 2058.04m(N21+A4S2G1)[nonunique]	12-28	SNFQQPYITNRTFMLAK	A4S2G1	N21	912.17	100	0	Full	Automatic	43.26	1209.5	4	4835.43	4835.43	4831.02	0	0	A
Component	9083	1:S12-K28 = 2058.04m(N21+A4S3G0F)[nonunique]	12-28	SNFQQPYITNRTFMLAK	A4S3G0F	N21	-2.05	100	5.7	MS2	Automatic	43.27	1318.8	4	5268.16	5271.22	5268.17	0	7.94729e+06	A
Component	9086	1:S12-K28 = 2058.04m(N21+A4S1G3F)[nonunique]	12-28	SNFQQPYITNRTFMLAK	A4S1G3F	N21	403.42	100	2.4	MS2	Automatic	43.27	1214.01	4	4849.99	4852.44	4848.03	0	177162	A
Component	9087	1:E29-K60 = 3625.77m(N35+A2S1G0M5)[nonunique]	29-60	EASLADNNTDVRLIGEKLFHGVSMSERCYLMK	A2S1G0M5	N35	826.29	100	0	Full	Automatic	43.27	1142.07	5	5706.21	5706.21	5701.5	1	198901	A
Component	9107	1:S12-K28 = 2058.04m(N21+A4S3G0)[nonunique]	12-28	SNFQQPYITNRTFMLAK	A4S3G0	N21	518.72	100	0	Full	Automatic	43.32	1282.28	4	5124.77	5124.77	5122.11	0	0	A
Component	9110	1:S12-K28 = 2058.04m(N21+A4S3G0Ac2)[nonunique]	12-28	SNFQQPYITNRTFMLAK	A4S3G0Ac2	N21	960.87	100	1.9	MS2	Automatic	43.33	1304.55	4	5211.14	5214.06	5206.14	0	1.09599e+06	A
Component	9116	1:E29-K60 = 3625.77m(N35+A3G1)[nonunique]	29-60	EASLADNNTDVRLIGEKLFHGVSMSERCYLMK	A3G1	N35	143.95	98.4	5.3	MS2	Automatic	43.35	1324.04	4	5290.14	5293.38	5289.38	1	793181	A
Component	9117	1:S12-K28 = 2058.04m(N21+A4S3G0F)[nonunique]	12-28	SNFQQPYITNRTFMLAK	A4S3G0F	N21	-2.14	100	2.4	MS2	Automatic	43.36	1055.24	5	5268.16	5271.19	5268.17	0	3.63907e+06	A
Component	9121	1:S12-K28 = 2058.04m(N21+A4S3G0F)[nonunique]	12-28	SNFQQPYITNRTFMLAK	A4S3G0F	N21	-2.14	100	5.7	MS2	Automatic	43.37	1318.8	4	5268.16	5271.01	5268.17	0	16447468	A
Component	9123	1:S12-K28 = 2058.04m(N21+A4S3G1)[nonunique]	12-28	SNFQQPYITNRTFMLAK	A4S3G1	N21	191.41	100	3.4	MS2	Automatic	43.38	1323.05	4	5285.18	5288.06	5284.17	0	1.49914e+06	A
Component	9124	1:E29-K60 = 3625.77m(N35+A3G1)[nonunique]	29-60	EASLADNNTDVRLIGEKLFHGVSMSERCYLMK	A3G1	N35	860.21	99.2	0	Full	Automatic	43.38	1324.29	4	5293.93	5293.93	5289.38	1	0	A
Component	9126	1:E29-K60 = 3625.77m(N35+A3G1)[nonunique]	29-60	EASLADNNTDVRLIGEKLFHGVSMSERCYLMK	A3G1	N35	860.21	99.2	0	Full	Automatic	43.38	1059.83	5	5293.93	5294.65	5289.38	1	0	A
Component	9132	1:E29-K45 = 1843.93m(N35+A4S3Ga1)[nonunique]	29-45	EASLADNNTDVRLIGEK	A4S3Ga1	N35	759.59	100	17	MS2	Automatic	43.41	1310.29	4	5236.09	5236.09	5232.11	0	198084	A
Component	9133	1:S12-K28 = 2058.04m(N21+A4S3G0Ac2)[nonunique]	12-28	SNFQQPYITNRTFMLAK	A4S3G0Ac2	N21	960.87	100	1.9	MS2	Automatic	43.41	1304.29	4	5211.14	5213.94	5206.14	0	4.43785e+06	A
Component	9135	1:S12-K28 = 2058.04m(N21+A4S3G0Ac2)[nonunique]	12-28	SNFQQPYITNRTFMLAK	A4S3G0Ac2	N21	960.87	100	0	Full	Automatic	43.42	1043.44	5	5211.14	5212.73	5206.14	0	265514	A
Component	9139	1:S12-K28 = 2058.04m(N21+A2S2F)[nonunique]	12-28	SNFQQPYITNRTFMLAK	A2S2F	N21	437.51	100	0	Full	Automatic	43.46	1103.97	4	4410.79	4410.79	4408.87	0	129288	A
Component	9142	1:E29-K45 = 1843.93m(N35+A4S2Ga1G1F)[nonunique]	29-45	EASLADNNTDVRLIGEK	A4S2Ga1G1F	N35	-4.29	100	8.5	MS2	Automatic	43.47	1273.27	4	5087.05	5090.15	5087.07	0	7.126e+06	A
Component	9144	1:E29-K45 = 1843.93m(N35+A4S2Ga1G1F)[nonunique]	29-45	EASLADNNTDVRLIGEK	A4S2Ga1G1F	N35	388.48	100	0	Full	Automatic	43.48	1019.42	5	5089.05	5091.65	5087.07	0	10851533	A
Component	9148	1:S12-K28 = 2058.04m(N21+A4S1Ga1G2)[nonunique]	12-28	SNFQQPYITNRTFMLAK	A4S1Ga1G2	N21	-4.52	100	4.2	MS2	Automatic	43.49	1217.76	4	4864.01	4866.55	4864.03	0	1.43563e+06	A
Component	9149	1:S12-K28 = 2058.04m(N21+A3Sg1S2F)[nonunique]	12-28	SNFQQPYITNRTFMLAK	A3Sg1S2F	N21	200.16	100	2.8	MS2	Automatic	43.49	1272.29	4	5082.11	5084.63	5081.09	0	3707121	A
Component	9150	1:S12-K28 = 2058.04m(N21+A3S3F)[nonunique]	12-28	SNFQQPYITNRTFMLAK	A3S3F	N21	-0.34	100	5.7	MS2	Automatic	43.49	1267.78	4	5065.09	5067.84	5065.09	0	299994464	A
Component	9152	1:S12-K28 = 2058.04m(N21+A3S3F)[nonunique]	12-28	SNFQQPYITNRTFMLAK	A3S3F	N21	-1.69	100	0	Full	Automatic	43.49	1014.42	5	5065.09	5067.85	5065.09	0	15965936	A
Component	9157	1:S12-K28 = 2058.04m(N21+A3Sg1S2F)[nonunique]	12-28	SNFQQPYITNRTFMLAK	A3Sg1S2F	N21	201.13	100	0	Full	Automatic	43.5	1017.83	5	5082.11	5084.94	5081.09	0	1.64727e+06	A
Component	9174	1:E29-K45 = 1843.93m(N35+A4S2Ga1G1F)[nonunique]	29-45	EASLADNNTDVRLIGEK	A4S2Ga1G1F	N35	-4.38	100	8.5	MS2	Automatic	43.52	1273.27	4	5087.05	5090.32	5087.07	0	6.4445e+06	A
Component	9177	1:E29-K45 = 1843.93m(N35+A4S1Ga3F)[nonunique]	29-45	EASLADNNTDVRLIGEK	A4S1Ga3F	N35	-16.94	100	3.4	MS2	Automatic	43.52	1282.01	4	5120	5123.12	5120.09	0	1.21325e+06	A
Component	9190	1:S12-K28 = 2058.04m(N21+A4S3G0)[nonunique]	12-28	SNFQQPYITNRTFMLAK	A4S3G0	N21	777.25	100	0	Full	Automatic	43.58	1282.76	4	5126.1	5126.1	5122.11	0	72640.3	A
Component	9191	1:S12-K28 = 2058.04m(N21+A3S3)[nonunique]	12-28	SNFQQPYITNRTFMLAK	A3S3	N21	-3.18	100	0	Full	Automatic	43.58	985.414	5	4919.02	4922.01	4919.04	0	420734	A
Component	9192	1:S12-K28 = 2058.04m(N21+A3Sg1S2)[nonunique]	12-28	SNFQQPYITNRTFMLAK	A3Sg1S2	N21	207.42	100	1.9	MS2	Automatic	43.58	1235.27	4	4936.05	4938.76	4935.03	0	878801	A
Component	9193	1:S12-K28 = 2058.04m(N21+A3S3)[nonunique]	12-28	SNFQQPYITNRTFMLAK	A3S3	N21	-1.79	100	4.2	MS2	Automatic	43.58	1231.27	4	4919.03	4921.72	4919.04	0	10787941	A
Component	9195	1:E29-K45 = 1843.93m(N35+A4S2Ga1G1)[nonunique]	29-45	EASLADNNTDVRLIGEK	A4S2Ga1G1	N35	454.86	100	0	Full	Automatic	43.59	1237.01	4	4943.26	4943.26	4941.02	0	0	A
Component	9196	1:S12-K28 = 2058.04m(N21+A2S2M4FAc3)[nonunique]	12-28	SNFQQPYITNRTFMLAK	A2S2M4FAc3	N21	638.33	100	1.7	MS2	Automatic	43.59	1176.5	4	4699.95	4701.25	4696.95	0	197531	A
Component	9199	1:S12-K28 = 2058.04m(N21+A4S3G0F)[nonunique]	12-28	SNFQQPYITNRTFMLAK	A4S3G0F	N21	632.48	100	0	Full	Automatic	43.61	1319.05	4	5271.5	5271.5	5268.17	0	11346	A
Component	9202	1:E29-K45 = 1843.93m(N35+A4S3G1F)[nonunique]	29-45	EASLADNNTDVRLIGEK	A4S3G1F	N35	1013.13	100	0	Full	Automatic	43.62	1306.28	4	5221.4	5221.4	5216.12	0	0	A
Component	9210	1:E29-K45 = 1843.93m(N35+A4S2Ga1G1FAc)[nonunique]	29-45	EASLADNNTDVRLIGEK	A4S2Ga1G1FAc	N35	-0.42	100	1.4	MS2	Automatic	43.63	1284.53	4	5129.08	5131.04	5129.09	0	58929.2	A
Component	9233	1:S12-K45 = 3883.95m(~N35+A4S1G3)[nonunique]	12-45	SNFQQPYITNRTFMLAKEASLADNNTDVRLIGEK	A4S1G3	~N35	754.04	100	0	Full	Automatic	43.71	1307.52	5	6532.82	6532.82	6527.89	1	0	A
Component	9241	1:E29-K45 = 1843.93m(N35+A4S2Ga2Ac)[nonunique]	29-45	EASLADNNTDVRLIGEK	A4S2Ga2Ac	N35	778.88	100	1.4	MS2	Automatic	43.75	1289.54	4	5149.09	5151.9	5145.08	0	297835	A
Component	9242	1:S12-K45 = 3883.95m(~N35+A3S1G2)[nonunique]	12-45	SNFQQPYITNRTFMLAKEASLADNNTDVRLIGEK	A3S1G2	~N35	107.27	100	4.9	MS2	Automatic	43.75	1234.09	5	6163.42	6166.79	6162.76	1	658926	A
Component	9248	1:E29-K45 = 1843.93m(N35+A3S3F)[nonunique]	29-45	EASLADNNTDVRLIGEK	A3S3F	N35	1130.35	100	0	Full	Automatic	43.76	1214.99	4	4856.47	4856.47	4850.99	0	0	A
Component	9258	1:S12-K28 = 2058.04m(N21+A4S3G0)[nonunique]	12-28	SNFQQPYITNRTFMLAK	A4S3G0	N21	723.96	100	0	Full	Automatic	43.77	1282.54	4	5125.82	5125.82	5122.11	0	101015	A
Component	9266	1:E29-K45 = 1843.93m(N35+A4S3G0F)[nonunique]	29-45	EASLADNNTDVRLIGEK	A4S3G0F	N35	1091.16	100	0	Full	Automatic	43.78	1266.02	4	5059.58	5059.58	5054.06	0	0	A
Component	9271	1:E29-K45 = 1843.93m(N35+A4S3G1F)[nonunique]	29-45	EASLADNNTDVRLIGEK	A4S3G1F	N35	1070.98	100	0	Full	Automatic	43.8	1306.53	4	5221.7	5221.7	5216.12	0	0	A
Component	9313	1:A1-K28 = 3265.65m(N21+A2S1G0F)[nonunique]	1-28	APISSHCRLDKSNFQQPYITNRTFMLAK	A2S1G0F	N21	1068.43	100	0	Full	Automatic	43.89	1293.04	4	5168.85	5168.85	5163.33	1	0	A
Component	9318	1:E29-K45 = 1843.93m(N35+A4S2Ga1G1F)[nonunique]	29-45	EASLADNNTDVRLIGEK	A4S2Ga1G1F	N35	761.96	100	0	Full	Automatic	43.9	1019.22	5	5090.95	5090.95	5087.07	0	157584	A
Component	9321	1:E29-K45 = 1843.93m(N35+A3S3F)[nonunique]	29-45	EASLADNNTDVRLIGEK	A3S3F	N35	607.44	100	4.2	MS2	Automatic	43.92	1214.99	4	4853.93	4856.46	4850.99	0	375604	A
Component	9326	1:E29-K45 = 1843.93m(N35+A4S3G1F)[nonunique]	29-45	EASLADNNTDVRLIGEK	A4S3G1F	N35	566.89	100	8.5	MS2	Automatic	43.93	1306.78	4	5219.07	5221.94	5216.12	0	1.19112e+06	A
Component	9329	1:A1-K28 = 3265.65m(N21+A3G2F)[nonunique]	1-28	APISSHCRLDKSNFQQPYITNRTFMLAK	A3G2F	N21	-242.87	99.5	2	MS2	Automatic	43.93	1310.78	4	5236.1	5239	5237.37	1	246380	A
Component	9330	1:S12-K28 = 2058.04m(N21+A4S2G2F)[nonunique]	12-28	SNFQQPYITNRTFMLAK	A4S2G2F	N21	928.74	100	0	Full	Automatic	43.94	1287.03	4	5143.9	5143.9	5139.13	0	0	A
Component	9365	1:E29-K45 = 1843.93m(N35+A4S1Ga2G1)[nonunique]	29-45	EASLADNNTDVRLIGEK	A4S1Ga2G1	N35	199.07	100	4.2	MS2	Automatic	44.03	1204.49	4	4812.93	4815.44	4811.97	0	209684	A
Component	9369	1:E29-K45 = 1843.93m(N35+A4S3G0F)[nonunique]	29-45	EASLADNNTDVRLIGEK	A4S3G0F	N35	586.18	100	5.7	MS2	Automatic	44.05	1265.77	4	5057.03	5060.17	5054.06	0	1.60236e+06	A
Component	9372	1:E29-K45 = 1843.93m(N35+A3S3F)[nonunique]	29-45	EASLADNNTDVRLIGEK	A3S3F	N35	608.65	100	5.7	MS2	Automatic	44.07	1214.99	4	4853.94	4857.02	4850.99	0	889722	A
Component	9376	1:E29-K45 = 1843.93m(N35+A4S3G1F)[nonunique]	29-45	EASLADNNTDVRLIGEK	A4S3G1F	N35	1060.12	100	0	Full	Automatic	44.09	1306.28	4	5221.65	5221.65	5216.12	0	25598.1	A
Component	9381	1:E29-K45 = 1843.93m(N35+A4S3G1F)[nonunique]	29-45	EASLADNNTDVRLIGEK	A4S3G1F	N35	567.45	100	17	MS2	Automatic	44.12	1306.03	4	5219.08	5220.36	5216.12	0	189890	A
Component	9387	1:E29-K45 = 1843.93m(N35+A4S3G1F)[nonunique]	29-45	EASLADNNTDVRLIGEK	A4S3G1F	N35	567.45	100	5.7	MS2	Automatic	44.13	1306.78	4	5219.08	5222	5216.12	0	177564	A
Component	9388	1:E29-K45 = 1843.93m(N35+A4S1G3)[nonunique]	29-45	EASLADNNTDVRLIGEK	A4S1G3	N35	210.89	100	4.2	MS2	Automatic	44.14	1123.71	4	4488.82	4491.25	4487.87	0	967696	A
Component	9398	1:S12-K28 = 2058.04m(N21+A3S3F)[nonunique]	12-28	SNFQQPYITNRTFMLAK	A3S3F	N21	194.77	100	0	Full	Automatic	44.19	1014.62	5	5066.08	5068.65	5065.09	0	124301	A
Component	9399	1:E29-K45 = 1843.93m(N35+A4S3G0F)[nonunique]	29-45	EASLADNNTDVRLIGEK	A4S3G0F	N35	587.04	100	4.2	MS2	Automatic	44.19	1266.02	4	5057.03	5059.95	5054.06	0	805451	A
Component	9400	1:S12-K28 = 2058.04m(N21+A3S3F)[nonunique]	12-28	SNFQQPYITNRTFMLAK	A3S3F	N21	193.9	100	2.8	MS2	Automatic	44.19	1268.28	4	5066.08	5068.79	5065.09	0	2.08346e+06	A
Component	9425	1:E29-K45 = 1843.93m(N35+A3S3FAc)[nonunique]	29-45	EASLADNNTDVRLIGEK	A3S3FAc	N35	404.47	100	3.4	MS2	Automatic	44.26	1225.25	4	4894.98	4897.73	4893	0	552883	A
Component	9426	1:S12-K45 = 3883.95m(~N35+A2Sg1S1)[nonunique]	12-45	SNFQQPYITNRTFMLAKEASLADNNTDVRLIGEK	A2Sg1S1	~N35	86.73	100	0	Full	Automatic	44.27	1222.3	5	6105.25	6105.25	6104.72	1	50312.4	A
Component	9432	1:E29-K45 = 1843.93m(N35+A2S2M5FAc4)[nonunique]	29-45	EASLADNNTDVRLIGEK	A2S2M5FAc4	N35	1064.56	100	3.4	MS2	Automatic	44.28	1174.48	4	4691.9	4694.12	4686.91	0	380611	A
Component	9435	1:E29-K45 = 1843.93m(N35+A3S3F)[nonunique]	29-45	EASLADNNTDVRLIGEK	A3S3F	N35	610.87	100	8.5	MS2	Automatic	44.28	1214.99	4	4853.95	4856.69	4850.99	0	2.21031e+06	A
Component	9447	1:A1-K28 = 3265.65m(N21+A2G1F)[nonunique]	1-28	APISSHCRLDKSNFQQPYITNRTFMLAK	A2G1F	N21	-257.89	95.3	2.8	MS2	Automatic	44.29	1219.25	4	4870.98	4873.11	4872.24	1	428660	A
Component	9513	1:E29-K45 = 1843.93m(N35+A2S2M5FAc4)[nonunique]	29-45	EASLADNNTDVRLIGEK	A2S2M5FAc4	N35	1063.83	100	2.8	MS2	Automatic	44.44	1174.73	4	4691.89	4694.7	4686.91	0	1.71205e+06	A
Component	9550	1:E29-K45 = 1843.93m(N35+A4S1G3)[nonunique]	29-45	EASLADNNTDVRLIGEK	A4S1G3	N35	589.19	100	0	Full	Automatic	44.51	1123.71	4	4490.51	4490.51	4487.87	0	6794.68	A
Component	9662	1:S12-K28 = 2058.04m(N21+A4S3G0)[nonunique]	12-28	SNFQQPYITNRTFMLAK	A4S3G0	N21	-4.44	100	4.2	MS2	Automatic	44.88	1282.28	4	5122.09	5124.88	5122.11	0	877703	A
Component	9664	1:S12-K28 = 2058.04m(N21+A4Sg1S2G0)[nonunique]	12-28	SNFQQPYITNRTFMLAK	A4Sg1S2G0	N21	646.21	100	0	Full	Automatic	44.89	1286.29	4	5141.43	5141.43	5138.11	0	0	A
Component	9668	1:A1-K28 = 3265.65m(N21+A4S3G1)[nonunique]	1-28	APISSHCRLDKSNFQQPYITNRTFMLAK	A4S3G1	N21	408.32	100	0	Full	Automatic	44.9	1083.47	6	6494.43	6494.43	6491.78	1	2886.26	A
Component	9684	1:S12-K28 = 2058.04m(N21+A3S1Ga2)[nonunique](Na+)	12-28	SNFQQPYITNRTFMLAK	A3S1Ga2,Na+	N21	-228.1	100	2.1	MS2	Automatic	44.94	1172.22	4	4681.86	4684.9	4682.93	0	34949.4	A
Component	9690	1:S12-K28 = 2058.04m(N21+A3S1Ga2)[nonunique]	12-28	SNFQQPYITNRTFMLAK	A3S1Ga2	N21	-229.59	100	5.7	MS2	Automatic	44.95	1166.48	4	4659.88	4662.61	4660.95	0	825978	A
Component	9723	1:S12-K45 = 3883.95m(~N35+A2S2M4)[nonunique]	12-45	SNFQQPYITNRTFMLAKEASLADNNTDVRLIGEK	A2S2M4	~N35	479.23	100	1.5	MS2	Automatic	44.99	1251.76	5	6253.77	6253.77	6250.78	1	137612	A
Component	9734	1:S12-K28 = 2058.04m(N21+A4S3G0)[nonunique]	12-28	SNFQQPYITNRTFMLAK	A4S3G0	N21	-3.01	100	2.4	MS2	Automatic	45.02	1282.03	4	5122.1	5124.81	5122.11	0	253093	A
Component	9761	1:S12-K28 = 2058.04m(N21+A4S3G0F)[nonunique]	12-28	SNFQQPYITNRTFMLAK	A4S3G0F	N21	184.53	100	4.2	MS2	Automatic	45.11	1319.05	4	5269.15	5271.97	5268.17	0	697052	A
Component	9767	1:S12-K28 = 2058.04m(N21+A4S3G1)[nonunique]	12-28	SNFQQPYITNRTFMLAK	A4S3G1	N21	750.55	100	0	Full	Automatic	45.12	1323.3	4	5288.13	5288.13	5284.17	0	312510	A
Component	9772	1:S12-K28 = 2058.04m(N21+A3S2G1F)[nonunique]	12-28	SNFQQPYITNRTFMLAK	A3S2G1F	N21	-3.18	100	2.4	MS2	Automatic	45.13	1195.26	4	4773.98	4776.68	4774	0	335938	A
Component	9791	1:A1-K28 = 3265.65m(N21+A4S3G1)[nonunique]	1-28	APISSHCRLDKSNFQQPYITNRTFMLAK	A4S3G1	N21	635.09	100	0	Full	Automatic	45.17	1083.64	6	6495.9	6495.9	6491.78	1	0	A
Component	9793	1:S12-K28 = 2058.04m(N21+A2S2Ac3)[nonunique]	12-28	SNFQQPYITNRTFMLAK	A2S2Ac3	N21	681.97	100	2.1	MS2	Automatic	45.17	1099.21	4	4391.83	4393.67	4388.84	0	269115	A
Component	9798	1:E29-K45 = 1843.93m(N35+A4S1Ga1G2F)[nonunique]	29-45	EASLADNNTDVRLIGEK	A4S1Ga1G2F	N35	884.97	100	0	Full	Automatic	45.18	1201.01	4	4800.22	4800.22	4795.98	0	0	A
Component	9805	1:S12-K28 = 2058.04m(N21+A3S2G1F)[nonunique]	12-28	SNFQQPYITNRTFMLAK	A3S2G1F	N21	-3.28	100	4.2	MS2	Automatic	45.23	1195.01	4	4773.98	4776.89	4774	0	319264	A
Component	9814	1:S12-K28 = 2058.04m(N21+A3S3F)[nonunique](Na+)	12-28	SNFQQPYITNRTFMLAK	A3S3F,Na+	N21	189.51	100	2.8	MS2	Automatic	45.26	1274.02	4	5088.04	5091.09	5087.08	0	548202	A
Component	9815	1:S12-K28 = 2058.04m(N21+A3S3F)[nonunique]	12-28	SNFQQPYITNRTFMLAK	A3S3F	N21	193.13	100	5.7	MS2	Automatic	45.26	1268.28	4	5066.07	5068.88	5065.09	0	8614922	A
Component	9816	1:S12-K28 = 2058.04m(N21+A3S3F)[nonunique]	12-28	SNFQQPYITNRTFMLAK	A3S3F	N21	193.42	100	0	Full	Automatic	45.26	1014.82	5	5066.07	5068.8	5065.09	0	419839	A
Component	9817	1:S12-K28 = 2058.04m(N21+A3Sg1S2F)[nonunique]	12-28	SNFQQPYITNRTFMLAK	A3Sg1S2F	N21	394.86	100	2.1	MS2	Automatic	45.26	1272.53	4	5083.09	5085.67	5081.09	0	1.06644e+06	A
Component	9821	1:E29-K45 = 1843.93m(N35+A4S2Ga2)[nonunique]	29-45	EASLADNNTDVRLIGEK	A4S2Ga2	N35	916.73	100	0	Full	Automatic	45.27	1277.77	4	5107.75	5107.75	5103.07	0	39666.4	A
Component	9825	1:E29-K45 = 1843.93m(N35+A4S2Ga2)[nonunique]	29-45	EASLADNNTDVRLIGEK	A4S2Ga2	N35	972.42	100	0	Full	Automatic	45.28	1023.62	5	5108.03	5110.68	5103.07	0	91309.7	A
Component	9839	1:S12-K28 = 2058.04m(N21+A3Sg1S2F)[nonunique]	12-28	SNFQQPYITNRTFMLAK	A3Sg1S2F	N21	763.97	100	0	Full	Automatic	45.32	1272.03	4	5084.97	5084.97	5081.09	0	0	A
Component	9843	1:S12-K28 = 2058.04m(N21+A3S3)[nonunique]	12-28	SNFQQPYITNRTFMLAK	A3S3	N21	858.03	100	0	Full	Automatic	45.34	1232.01	4	4923.26	4923.26	4919.04	0	0	A
Component	9887	1:E29-K45 = 1843.93m(N35+A3S2G1)[nonunique]	29-45	EASLADNNTDVRLIGEK	A3S2G1	N35	505.32	100	0	Full	Automatic	45.43	1104.71	4	4416.06	4416.06	4413.83	0	0	A
Component	9892	1:E29-K45 = 1843.93m(N35+A3S1Ga1G1F)[nonunique]	29-45	EASLADNNTDVRLIGEK	A3S1Ga1G1F	N35	322.48	100	0	Full	Automatic	45.44	1109.2	4	4432.28	4432.28	4430.85	0	0	A
Component	9894	1:S12-K28 = 2058.04m(N21+A2S2Ac3)[nonunique]	12-28	SNFQQPYITNRTFMLAK	A2S2Ac3	N21	681.75	100	2.8	MS2	Automatic	45.44	1099.47	4	4391.83	4394.31	4388.84	0	3.89567e+06	A
Component	9896	1:S12-K28 = 2058.04m(N21+A2S2F)[nonunique]	12-28	SNFQQPYITNRTFMLAK	A2S2F	N21	-2.17	100	1.9	MS2	Automatic	45.45	1103.72	4	4408.86	4411.24	4408.87	0	395445	A
Component	9900	1:E29-K45 = 1843.93m(N35+A3S2G1)[nonunique]	29-45	EASLADNNTDVRLIGEK	A3S2G1	N35	1023.15	100	0	Full	Automatic	45.46	1105.46	4	4418.35	4418.35	4413.83	0	2878.31	A
Component	9905	1:E29-K45 = 1843.93m(N35+A4S4FAc7)[nonunique]	29-45	EASLADNNTDVRLIGEK	A4S4FAc7	N35	696.31	100	1.3	MS2	Automatic	45.48	1162.68	5	5805.33	5808.64	5801.29	0	326739	A
Component	9927	1:E29-K45 = 1843.93m(N35+A3S1G2F)[nonunique]	29-45	EASLADNNTDVRLIGEK	A3S1G2F	N35	497.04	99.5	0	Full	Automatic	45.57	1068.94	4	4270.92	4270.92	4268.79	0	0	A
Component	9967	1:E29-K60 = 3625.77m(N35+A2S2M4)[nonunique]	29-60	EASLADNNTDVRLIGEKLFHGVSMSERCYLMK	A2S2M4	N35	1084.34	100	0	Full	Automatic	45.67	1200.66	5	5999.09	5999.09	5992.59	1	0	A
Component	9969	1:S12-K28 = 2058.04m(N21+A3S1Ga2)[nonunique]	12-28	SNFQQPYITNRTFMLAK	A3S1Ga2	N21	-228.86	100	2.4	MS2	Automatic	45.67	1166.23	4	4659.88	4662.48	4660.95	0	383260	A
Component	9972	1:E29-K60 = 3625.77m(N35+A2S2F)[nonunique]	29-60	EASLADNNTDVRLIGEKLFHGVSMSERCYLMK	A2S2F	N35	-225.21	100	2.1	MS2	Automatic	45.68	1196.46	5	5975.25	5979	5976.6	1	272519	A
Component	9984	1:A1-K28 = 3265.65m(N21+A3S2G0)[nonunique]	1-28	APISSHCRLDKSNFQQPYITNRTFMLAK	A3S2G0	N21	-0.46	100	1.5	MS2	Automatic	45.69	1136.51	5	5673.5	5676.44	5673.5	1	622360	A
Component	9985	1:E29-K60 = 3625.77m(N35+A2S2F)[nonunique](Na+)	29-60	EASLADNNTDVRLIGEKLFHGVSMSERCYLMK	A2S2F,Na+	N35	-281.37	100	0	Full	Automatic	45.69	1200.26	5	5996.89	5996.89	5998.58	1	0	A
Component	9990	1:E29-K45 = 1843.93m(N35+A4S4)[nonunique]	29-45	EASLADNNTDVRLIGEK	A4S4	N35	1110.36	100	8.5	MS2	Automatic	45.69	1342.79	4	5367.11	5367.11	5361.16	0	109740	A
Component	10001	1:E29-K60 = 3625.77m(N35+A4S1G2)[nonunique]	29-60	EASLADNNTDVRLIGEKLFHGVSMSERCYLMK	A4S1G2	N35	900.82	100	0	Full	Automatic	45.73	1019.91	6	6113.16	6113.16	6107.66	1	0	A
Component	10006	1:S12-K45 = 3883.95m(~N35+A2S2)[nonunique]	12-45	SNFQQPYITNRTFMLAKEASLADNNTDVRLIGEK	A2S2	~N35	-374.44	100	5.7	MS2	Automatic	45.75	1218.9	5	6086.45	6089.85	6088.73	1	4953678	A
Component	10014	1:E29-K60 = 3625.77m(N35+A4S1G2)[nonunique]	29-60	EASLADNNTDVRLIGEKLFHGVSMSERCYLMK	A4S1G2	N35	288.67	100	0	Full	Automatic	45.75	1223.49	5	6109.42	6112.6	6107.66	1	846156	A
Component	10058	1:S12-K45 = 3883.95m(~N35+A3S2G1)[nonunique]	12-45	SNFQQPYITNRTFMLAKEASLADNNTDVRLIGEK	A3S2G1	~N35	-354.05	100	2.4	MS2	Automatic	45.87	1292.12	5	6451.57	6455.43	6453.86	1	1299184	A
Component	10060	1:S12-K28 = 2058.04m(N21+A3S1Ga2)[nonunique]	12-28	SNFQQPYITNRTFMLAK	A3S1Ga2	N21	348.16	100	0	Full	Automatic	45.9	1166.47	4	4662.57	4662.57	4660.95	0	0	A
Component	10079	1:A1-K28 = 3265.65m(N21+A4S1Ga2G1)[nonunique]	1-28	APISSHCRLDKSNFQQPYITNRTFMLAK	A4S1Ga2G1	N21	-192.64	100	3.5	MS2	Automatic	45.92	1248.11	5	6232.5	6236.12	6233.7	1	637669	A
Component	10102	1:E29-K60 = 3625.77m(N35+A4S4)[nonunique]	29-60	EASLADNNTDVRLIGEKLFHGVSMSERCYLMK	A4S4	N35	1049.49	92.8	0	Full	Automatic	45.97	1193.01	6	7150.49	7150.49	7143	1	74900.1	A
Component	10112	1:E29-K60 = 3625.77m(N35+A4S1G2)[nonunique]	29-60	EASLADNNTDVRLIGEKLFHGVSMSERCYLMK	A4S1G2	N35	287.55	100	0	Full	Automatic	46	1223.29	5	6109.41	6112.86	6107.66	1	2407523	A
Component	10120	1:E29-K60 = 3625.77m(N35+A4S1G2)[nonunique]	29-60	EASLADNNTDVRLIGEKLFHGVSMSERCYLMK	A4S1G2	N35	1061.27	100	0	Full	Automatic	46.02	1020.07	6	6114.14	6114.14	6107.66	1	0	A
Component	10122	1:E29-K60 = 3625.77m(N35+A2S1G0M5F)[nonunique]	29-60	EASLADNNTDVRLIGEKLFHGVSMSERCYLMK	A2S1G0M5F	N35	358.34	97.3	0	Full	Automatic	46.04	976.098	6	5849.65	5849.65	5847.56	1	0	A
Component	10150	1:S12-K60 = 5665.79m(~N35+A3S1G0)[nonunique]	12-60	SNFQQPYITNRTFMLAKEASLADNNTDVRLIGEKLFHGVSMSERCYLMK	A3S1G0	~N35	621.87	100	2	MS2	Automatic	46.11	1272.05	6	7625.24	7625.24	7620.5	2	861814	A
Component	10182	1:S12-K45 = 3883.95m(~N35+A2S2)[nonunique]	12-45	SNFQQPYITNRTFMLAKEASLADNNTDVRLIGEK	A2S2	~N35	-375.72	100	4.9	MS2	Automatic	46.21	1218.9	5	6086.44	6089.79	6088.73	1	533796	A
Component	10221	1:S12-K45 = 3883.95m(~N35+A2S1G0F)[nonunique]	12-45	SNFQQPYITNRTFMLAKEASLADNNTDVRLIGEK	A2S1G0F	~N35	628.83	100	1.3	MS2	Automatic	46.28	1158.06	5	5785.27	5785.27	5781.63	1	911285	A
Component	10222	1:S12-K28 = 2058.04m(N21+A3S3F)[nonunique]	12-28	SNFQQPYITNRTFMLAK	A3S3F	N21	625.49	100	0	Full	Automatic	46.28	1268.03	4	5068.26	5068.26	5065.09	0	44957.1	A
Component	10225	1:S12-K45 = 3883.95m(~N21+A4S3G1F)[nonunique]	12-45	SNFQQPYITNRTFMLAKEASLADNNTDVRLIGEK	A4S3G1F	~N21	482.51	100	0	Full	Automatic	46.29	1210.86	6	7259.64	7259.64	7256.14	1	86087.9	A
Component	10252	1:S12-K28 = 2058.04m(N21+A3S3F)[nonunique]	12-28	SNFQQPYITNRTFMLAK	A3S3F	N21	544.71	100	0	Full	Automatic	46.36	1267.8	4	5067.85	5067.85	5065.09	0	19475.6	A
Component	10276	1:S12-K45 = 3883.95m(~N35+A3S3F)[nonunique]	12-45	SNFQQPYITNRTFMLAKEASLADNNTDVRLIGEK	A3S3F	~N35	337.59	100	0	Full	Automatic	46.47	1150.01	6	6893.34	6893.34	6891.01	1	44657.1	A
Component	10415	1:S12-K45 = 3883.95m(~N35+A4S2Ga1G1)[nonunique]	12-45	SNFQQPYITNRTFMLAKEASLADNNTDVRLIGEK	A4S2Ga1G1	~N35	1042.05	100	0	Full	Automatic	46.91	1165.83	6	6988.32	6988.32	6981.04	1	19948.8	A
Component	10418	1:E29-K60 = 3625.77m(N35+A3Sg1S2)[nonunique]	29-60	EASLADNNTDVRLIGEKLFHGVSMSERCYLMK	A3Sg1S2	N35	415.04	94.7	0	Full	Automatic	46.93	1085.13	6	6505.46	6505.46	6502.76	1	0	A
Component	10422	1:E29-K60 = 3625.77m(N35+A4S2Ga1G1F)[nonunique]	29-60	EASLADNNTDVRLIGEKLFHGVSMSERCYLMK	A4S2Ga1G1F	N35	379.8	100	0	Full	Automatic	46.94	1146.66	6	6871.53	6871.52	6868.92	1	92288.7	A
Component	10437	1:S12-K28 = 2058.04m(N21+A4S2G1FAc4)[nonunique]	12-28	SNFQQPYITNRTFMLAK	A4S2G1FAc4	N21	-15.18	100	2.4	MS2	Automatic	47	1288.02	4	5145.04	5147.55	5145.12	0	250085	A
Component	10453	1:S12-K28 = 2058.04m(N21+A4S4F)[nonunique]	12-28	SNFQQPYITNRTFMLAK	A4S4F	N21	172	100	2.8	MS2	Automatic	47.03	1146.07	5	5722.31	5725.38	5721.32	0	754132	A
Component	10475	1:A1-K28 = 3265.65m(N21+A3S1Ga1G1F)[nonunique]	1-28	APISSHCRLDKSNFQQPYITNRTFMLAK	A3S1Ga1G1F	N21	299.36	100	2.5	MS2	Automatic	47.09	1172.47	5	5854.32	5857.63	5852.57	1	182639	A
Component	10476	1:E29-K60 = 3625.77m(N35+A3Sg1S2)[nonunique]	29-60	EASLADNNTDVRLIGEKLFHGVSMSERCYLMK	A3Sg1S2	N35	367.58	100	0	Full	Automatic	47.09	1085.3	6	6505.15	6505.15	6502.76	1	0	A
Component	10489	1:S12-K28 = 2058.04m(N21+A4S2G2F)[nonunique]	12-28	SNFQQPYITNRTFMLAK	A4S2G2F	N21	1551.74	98.5	0	Full	Automatic	47.16	1287.52	4	5147.1	5147.1	5139.13	0	1690.45	A
Component	10537	1:A1-K28 = 3265.65m(N21+A3S1G0F)[nonunique]	1-28	APISSHCRLDKSNFQQPYITNRTFMLAK	A3S1G0F	N21	507.32	100	0	Full	Automatic	47.27	1343.05	4	5369.13	5369.13	5366.41	1	140896	A
Component	10599	1:S12-K28 = 2058.04m(N21+A4S2G1FAc4)[nonunique]	12-28	SNFQQPYITNRTFMLAK	A4S2G1FAc4	N21	-15.46	100	2.1	MS2	Automatic	47.48	1287.77	4	5145.04	5147.93	5145.12	0	1.97472e+06	A
Component	10614	1:E29-K45 = 1843.93m(N35+A4S4)[nonunique]	29-45	EASLADNNTDVRLIGEK	A4S4	N35	1239.05	100	0	Full	Automatic	47.52	1342.8	4	5367.8	5367.8	5361.16	0	0	A
Component	10617	1:E29-K45 = 1843.93m(N35+A4S3G1FAc3)[nonunique]	29-45	EASLADNNTDVRLIGEK	A4S3G1FAc3	N35	1116.72	100	0	Full	Automatic	47.52	1070.83	5	5348.12	5349.85	5342.15	0	95842.9	A
Component	10619	1:E29-K45 = 1843.93m(N35+A4S3G1FAc3)[nonunique]	29-45	EASLADNNTDVRLIGEK	A4S3G1FAc3	N35	1116.72	100	5.7	MS2	Automatic	47.52	1338.54	4	5348.12	5351.13	5342.15	0	2.28248e+06	A
Component	10648	1:S12-K45 = 3883.95m(~N35+A4S4F)[nonunique]	12-45	SNFQQPYITNRTFMLAKEASLADNNTDVRLIGEK	A4S4F	~N35	518.38	100	0	Full	Automatic	47.61	1259.88	6	7551.15	7551.15	7547.24	1	63329.5	A
Component	10651	1:S12-K45 = 3883.95m(~N35+A4Sg1S3F)[nonunique]	12-45	SNFQQPYITNRTFMLAKEASLADNNTDVRLIGEK	A4Sg1S3F	~N35	566.73	100	0	Full	Automatic	47.63	1262.05	6	7567.52	7567.52	7563.23	1	5033.51	A
Component	10653	1:S12-K60 = 5665.79m(~N35+A2S1G1)[nonunique]	12-60	SNFQQPYITNRTFMLAKEASLADNNTDVRLIGEKLFHGVSMSERCYLMK	A2S1G1	~N35	1171.76	98.3	0	Full	Automatic	47.63	1265.7	6	7588.35	7588.35	7579.47	2	0	A
Component	10665	1:S12-K45 = 3883.95m(~N35+A4S4F)[nonunique](Na+)	12-45	SNFQQPYITNRTFMLAKEASLADNNTDVRLIGEK	A4S4F,Na+	~N35	454.88	100	0	Full	Automatic	47.67	1263.21	6	7572.66	7572.66	7569.22	1	0	A
Component	10748	1:S12-K28 = 2058.04m(N21+A4S2Ga2)[nonunique]	12-28	SNFQQPYITNRTFMLAK	A4S2Ga2	N21	-200.43	100	5.7	MS2	Automatic	47.96	1330.54	4	5316.11	5319.15	5317.18	0	787758	A
Component	10755	1:E29-K60 = 3625.77m(N35+A1S1M4)[nonunique]	29-60	EASLADNNTDVRLIGEKLFHGVSMSERCYLMK	A1S1M4	N35	1008.05	99.9	0	Full	Automatic	47.98	1336.53	4	5341.75	5341.75	5336.37	1	0	A
Component	10780	1:S12-K45 = 3883.95m(~N35+A4S4F)[nonunique]	12-45	SNFQQPYITNRTFMLAKEASLADNNTDVRLIGEK	A4S4F	~N35	810.29	100	0	Full	Automatic	48.06	1260.05	6	7553.35	7553.35	7547.24	1	0	A
Component	10859	1:S12-K28 = 2058.04m(N21+A3S3Ac3)[nonunique]	12-28	SNFQQPYITNRTFMLAK	A3S3Ac3	N21	591.33	100	1.9	MS2	Automatic	48.3	1263.77	4	5048.05	5050.56	5045.07	0	275486	A
Component	10876	1:E29-K45 = 1843.93m(N35+A4S2Ga2F)[nonunique]	29-45	EASLADNNTDVRLIGEK	A4S2Ga2F	N35	1064.15	100	0	Full	Automatic	48.31	1314.29	4	5254.71	5254.71	5249.13	0	0	A
Component	10879	1:E29-K60 = 3625.77m(N35+A4S3Ga1F)[nonunique]	29-60	EASLADNNTDVRLIGEKLFHGVSMSERCYLMK	A4S3Ga1F	N35	632.27	100	0	Full	Automatic	48.32	1195.01	6	7164.54	7164.54	7160.01	1	24660.7	A
Component	10880	1:E29-K45 = 1843.93m(N35+A3Ga2G1F)[nonunique]	29-45	EASLADNNTDVRLIGEK	A3Ga2G1F	N35	269.05	100	4.2	MS2	Automatic	48.32	1077	4	4302.96	4305.14	4301.81	0	460877	A
Component	10901	1:E29-K45 = 1843.93m(N35+A4S2Ga2F)[nonunique]	29-45	EASLADNNTDVRLIGEK	A4S2Ga2F	N35	827.41	100	0	Full	Automatic	48.39	1314.29	4	5253.47	5253.47	5249.13	0	0	A
Component	10955	1:S12-K28 = 2058.04m(N21+A3Sg1S2F)[nonunique]	12-28	SNFQQPYITNRTFMLAK	A3Sg1S2F	N21	750.61	100	0	Full	Automatic	48.58	1272.04	4	5084.9	5084.9	5081.09	0	0	A
Component	10957	1:S12-K28 = 2058.04m(N21+A3S3F)[nonunique]	12-28	SNFQQPYITNRTFMLAK	A3S3F	N21	-2.08	100	5.7	MS2	Automatic	48.58	1267.78	4	5065.08	5067.84	5065.09	0	965818	A
Component	10958	1:S12-K28 = 2058.04m(N21+A3S3Ac3)[nonunique]	12-28	SNFQQPYITNRTFMLAK	A3S3Ac3	N21	592.88	100	2.4	MS2	Automatic	48.58	1263.52	4	5048.06	5050.83	5045.07	0	4736572	A
Component	10959	1:E29-K45 = 1843.93m(N35+A4S3G1)[nonunique]	29-45	EASLADNNTDVRLIGEK	A4S3G1	N35	-6.85	100	3.4	MS2	Automatic	48.58	1269.27	4	5070.02	5073.69	5070.06	0	424904	A
Component	10960	1:E29-K45 = 1843.93m(N35+A4Sg1S2G1)[nonunique]	29-45	EASLADNNTDVRLIGEK	A4Sg1S2G1	N35	462.72	100	0	Full	Automatic	48.58	1273.01	4	5088.41	5088.41	5086.05	0	0	A
Component	10961	1:S12-K28 = 2058.04m(N21+A3S3Ac3)[nonunique]	12-28	SNFQQPYITNRTFMLAK	A3S3Ac3	N21	592.88	100	0	Full	Automatic	48.59	1011.42	5	5048.06	5051.21	5045.07	0	76672.6	A
Component	10962	1:E29-K45 = 1843.93m(N35+A4S3G1)[nonunique]	29-45	EASLADNNTDVRLIGEK	A4S3G1	N35	191.54	100	0	Full	Automatic	48.6	1015.61	5	5071.03	5072.47	5070.06	0	87416	A
Component	10988	1:S12-K28 = 2058.04m(N21+A3S2G1FAc3)[nonunique]	12-28	SNFQQPYITNRTFMLAK	A3S2G1FAc3	N21	403.26	100	1.5	MS2	Automatic	48.67	1227.51	4	4902.01	4904.98	4900.03	0	124136	A
Component	11002	1:E29-K45 = 1843.93m(N35+A3Ga1G2F)[nonunique]	29-45	EASLADNNTDVRLIGEK	A3Ga1G2F	N35	279.64	100	17	MS2	Automatic	48.71	1036.74	4	4140.91	4143.59	4139.75	0	1.52105e+06	A
Component	11075	1:E29-K45 = 1843.93m(N35+A4S2Ga2F)[nonunique]	29-45	EASLADNNTDVRLIGEK	A4S2Ga2F	N35	618.86	100	0	Full	Automatic	48.87	1314.28	4	5252.38	5252.38	5249.13	0	0	A
Component	11076	1:E29-K45 = 1843.93m(N35+A4G3F)[nonunique]	29-45	EASLADNNTDVRLIGEK	A4G3F	N35	276.95	100	17	MS2	Automatic	48.88	1046.74	4	4181.94	4183.94	4180.78	0	2.10447e+06	A
Component	11115	1:E29-K45 = 1843.93m(N35+A3Ga1G1F)[nonunique]	29-45	EASLADNNTDVRLIGEK	A3Ga1G1F	N35	1048	100	5.7	MS2	Automatic	48.95	1328.3	3	3981.87	3981.87	3977.7	0	89484	A
Component	11124	1:E29-K45 = 1843.93m(N35+A3Ga1G1F)[nonunique]	29-45	EASLADNNTDVRLIGEK	A3Ga1G1F	N35	291.71	100	17	MS2	Automatic	48.97	996.224	4	3978.86	3981.07	3977.7	0	4.49545e+06	A
Component	11138	1:E29-K60 = 3625.77m(N35+A4S2G1)[nonunique]	29-60	EASLADNNTDVRLIGEKLFHGVSMSERCYLMK	A4S2G1	N35	438.08	92	0	Full	Automatic	49.04	1067.96	6	6401.56	6401.56	6398.75	1	0	A
Component	11149	1:E29-K45 = 1843.93m(N35+A2G2M5)[nonunique]	29-45	EASLADNNTDVRLIGEK	A2G2M5	N35	916.74	99.3	0	Full	Automatic	49.1	1265.53	3	3794.09	3794.09	3790.61	0	70860.2	A
Component	11225	1:S12-K28 = 2058.04m(N21+A4S1G1FAc2)[nonunique]	12-28	SNFQQPYITNRTFMLAK	A4S1G1FAc2	N21	456.02	100	2.4	MS2	Automatic	49.3	1154.02	4	4610.05	4612.74	4607.95	0	360494	A
Component	11244	1:S12-K60 = 5665.79m(~N35+A1S1)[nonunique]	12-60	SNFQQPYITNRTFMLAKEASLADNNTDVRLIGEKLFHGVSMSERCYLMK	A1S1	~N35	946.24	92.9	0	Full	Automatic	49.35	1204.68	6	7221.17	7221.17	7214.34	2	19073.7	A
Component	11296	1:E29-K60 = 3625.77m(N35+A3S2G0)[nonunique]	29-60	EASLADNNTDVRLIGEKLFHGVSMSERCYLMK	A3S2G0	N35	398.19	100	0	Full	Automatic	49.46	1208.33	5	6036.02	6036.02	6033.62	1	71981.6	A
Component	11303	1:E29-K60 = 3625.77m(N35+A3S2G0)[nonunique]	29-60	EASLADNNTDVRLIGEKLFHGVSMSERCYLMK	A3S2G0	N35	414.21	99.9	0	Full	Automatic	49.47	1007.11	6	6036.12	6036.12	6033.62	1	0	A
Component	11315	1:E29-K60 = 3625.77m(N35+A4S2G1)[nonunique]	29-60	EASLADNNTDVRLIGEKLFHGVSMSERCYLMK	A4S2G1	N35	624.04	100	1.5	MS2	Automatic	49.53	1068.13	6	6402.75	6402.75	6398.75	1	58944.7	A
Component	11319	1:E29-K60 = 3625.77m(N35+A3S2G0)[nonunique]	29-60	EASLADNNTDVRLIGEKLFHGVSMSERCYLMK	A3S2G0	N35	486.16	100	0	Full	Automatic	49.53	1007.44	6	6036.55	6036.55	6033.62	1	0	A
Component	11321	1:S12-K28 = 2058.04m(N21+A4S1G1FAc2)[nonunique]	12-28	SNFQQPYITNRTFMLAK	A4S1G1FAc2	N21	455.92	100	1.4	MS2	Automatic	49.55	1154.02	4	4610.05	4612.57	4607.95	0	536150	A
Component	11328	1:E29-K60 = 3625.77m(N35+A4S3G1)[nonunique]	29-60	EASLADNNTDVRLIGEKLFHGVSMSERCYLMK	A4S3G1	N35	508.55	100	0	Full	Automatic	49.57	1143.49	6	6855.39	6855.39	6851.9	1	0	A
Component	11364	1:S12-K28 = 2058.04m(N21+A3S2G1Ac3)[nonunique]	12-28	SNFQQPYITNRTFMLAK	A3S2G1Ac3	N21	449.39	100	2.4	MS2	Automatic	49.68	1190.54	4	4756.11	4758.35	4753.97	0	759765	A
Component	11371	1:E29-K45 = 1843.93m(N35+A4S1Ga2G1F)[nonunique]	29-45	EASLADNNTDVRLIGEK	A4S1Ga2G1F	N35	234.13	100	0	Full	Automatic	49.69	993.247	5	4959.19	4962.23	4958.03	0	93533.5	A
Component	11372	1:E29-K45 = 1843.93m(N35+A4S1Ga2G1F)[nonunique]	29-45	EASLADNNTDVRLIGEK	A4S1Ga2G1F	N35	233.34	100	5.7	MS2	Automatic	49.7	1241.56	4	4959.19	4961.73	4958.03	0	1.23792e+06	A
Component	11378	1:S12-K28 = 2058.04m(N21+A3S2G1Ac3)[nonunique]	12-28	SNFQQPYITNRTFMLAK	A3S2G1Ac3	N21	449.39	100	0	Full	Automatic	49.7	952.429	5	4756.11	4757.28	4753.97	0	50847.9	A
Component	11386	1:S12-K28 = 2058.04m(N21+A4S1G1FAc2)[nonunique]	12-28	SNFQQPYITNRTFMLAK	A4S1G1FAc2	N21	455.92	100	1.3	MS2	Automatic	49.73	1154.27	4	4610.05	4612.38	4607.95	0	183282	A
Component	11403	1:E29-K45 = 1843.93m(N35+A3S1Ga2F)[nonunique]	29-45	EASLADNNTDVRLIGEK	A3S1Ga2F	N35	251.57	100	0	Full	Automatic	49.79	920.22	5	4594.06	4596.42	4592.9	0	447304	A
Component	11406	1:E29-K45 = 1843.93m(N35+A3S1Ga2F)[nonunique](Na+)	29-45	EASLADNNTDVRLIGEK	A3S1Ga2F,Na+	N35	252.49	100	2.8	MS2	Automatic	49.79	1155.77	4	4616.05	4618.54	4614.88	0	279161	A
Component	11410	1:E29-K45 = 1843.93m(N35+A3S1Ga2F)[nonunique]	29-45	EASLADNNTDVRLIGEK	A3S1Ga2F	N35	252	100	8.5	MS2	Automatic	49.8	1150.02	4	4594.06	4596.65	4592.9	0	15592833	A
Component	11414	1:E29-K45 = 1843.93m(N35+A4S1Ga1G2F)[nonunique]	29-45	EASLADNNTDVRLIGEK	A4S1Ga1G2F	N35	524.26	100	0	Full	Automatic	49.8	1200.79	4	4798.49	4798.49	4795.98	0	83876	A
Component	11416	1:E29-K45 = 1843.93m(N35+A3S1Ga2)[nonunique]	29-45	EASLADNNTDVRLIGEK	A3S1Ga2	N35	261.21	100	5.7	MS2	Automatic	49.81	1113.51	4	4448	4450.28	4446.84	0	1.10336e+06	A
Component	11419	1:E29-K45 = 1843.93m(N35+A3S1Ga2F)[nonunique](Na+)	29-45	EASLADNNTDVRLIGEK	A3S1Ga2F,Na+	N35	678.67	100	2.1	MS2	Automatic	49.81	925.012	5	4618.01	4619.58	4614.88	0	349801	A
Component	11455	1:Q61-K114 = 6397.25m(~S75+GalNAc-3SG)[nonunique]	61-114	QVLNFTLEEVLFPQSDRFQPYMQEVVPFLARLSNRLSTCHIEGDDLHIQRNVQK	GalNAc-3SG	~S75	601.85	99.9	0	Full	Automatic	49.85	1177.17	6	7057.73	7057.72	7053.48	0	80469.9	A
Component	11474	1:E29-K45 = 1843.93m(N35+A4S1G3F)[nonunique]	29-45	EASLADNNTDVRLIGEK	A4S1G3F	N35	250.24	100	5.7	MS2	Automatic	49.91	1160.53	4	4635.09	4637.83	4633.93	0	692460	A
Component	11477	1:E29-K45 = 1843.93m(N35+A3S1Ga1G1F)[nonunique]	29-45	EASLADNNTDVRLIGEK	A3S1Ga1G1F	N35	261.65	100	8.5	MS2	Automatic	49.91	1109.51	4	4432.01	4434.56	4430.85	0	4.004e+06	A
Component	11486	1:E29-K45 = 1843.93m(N35+A2S1G1M5)[nonunique]	29-45	EASLADNNTDVRLIGEK	A2S1G1M5	N35	705.48	96.7	0	Full	Automatic	49.93	1021.98	4	4084.59	4084.59	4081.71	0	0	A
Component	11489	1:S12-K45 = 3883.95m(~N21+A4S3Ga1F)[nonunique]	12-45	SNFQQPYITNRTFMLAKEASLADNNTDVRLIGEK	A4S3Ga1F	~N21	786.93	99.8	0	Full	Automatic	49.94	1238.53	6	7424.03	7424.03	7418.2	1	5194.88	A
Component	11514	1:E29-K45 = 1843.93m(N35+A3S1Ga1G1)[nonunique]	29-45	EASLADNNTDVRLIGEK	A3S1Ga1G1	N35	675.75	100	0	Full	Automatic	50	1072.74	4	4287.69	4287.68	4284.79	0	11872.4	A
Component	11531	1:E29-K60 = 3625.77m(N35+A4S3G0)[nonunique]	29-60	EASLADNNTDVRLIGEKLFHGVSMSERCYLMK	A4S3G0	N35	650.5	100	0	Full	Automatic	50.07	1116.82	6	6694.2	6694.2	6689.85	1	0	A
Component	11550	1:Q61-K114 = 6397.25m(~S75+GalNAc-3SG)[nonunique]	61-114	QVLNFTLEEVLFPQSDRFQPYMQEVVPFLARLSNRLSTCHIEGDDLHIQRNVQK	GalNAc-3SG	~S75	731.16	99.9	0	Full	Automatic	50.13	1177.67	6	7058.64	7058.64	7053.48	0	0	A
Component	11572	1:E29-K60 = 3625.77m(N35+A4S3G0)[nonunique]	29-60	EASLADNNTDVRLIGEKLFHGVSMSERCYLMK	A4S3G0	N35	465.33	100	0	Full	Automatic	50.21	1339.58	5	6692.96	6692.96	6689.85	1	0	A
Component	11591	1:E29-K60 = 3625.77m(N35+A4S3G0)[nonunique]	29-60	EASLADNNTDVRLIGEKLFHGVSMSERCYLMK	A4S3G0	N35	615.9	100	0	Full	Automatic	50.23	1116.48	6	6693.97	6693.97	6689.85	1	71336.9	A
Component	11605	1:S12-K60 = 5665.79m(~N35+A1S1F)[nonunique]	12-60	SNFQQPYITNRTFMLAKEASLADNNTDVRLIGEKLFHGVSMSERCYLMK	A1S1F	~N35	618.36	100	0	Full	Automatic	50.3	1229.02	6	7364.95	7364.95	7360.4	2	0	A
Component	11685	1:E29-K45 = 1843.93m(N35+A3S2G1Ac)[nonunique]	29-45	EASLADNNTDVRLIGEK	A3S2G1Ac	N35	687.53	100	1.5	MS2	Automatic	50.55	1116.23	4	4458.91	4461.51	4455.84	0	41388.2	A
Component	11724	1:E29-K45 = 1843.93m(N35+A4S1G1F)[nonunique]	29-45	EASLADNNTDVRLIGEK	A4S1G1F	N35	1152.7	100	0	Full	Automatic	50.67	1079.47	4	4314.79	4314.79	4309.82	0	0	A
Component	11738	1:E29-K45 = 1843.93m(N35+A2S2Ac)[nonunique]	29-45	EASLADNNTDVRLIGEK	A2S2Ac	N35	745.8	99.7	1.1	MS2	Automatic	50.74	1024.7	4	4093.76	4096.16	4090.71	0	92238.9	A
Component	11757	1:S12-K28 = 2058.04m(N21+A1S1M5)[nonunique]	12-28	SNFQQPYITNRTFMLAK	A1S1M5	N21	865.05	97.9	0	Full	Automatic	50.81	1312.58	3	3934.09	3934.09	3930.69	0	11191.6	A
Component	11805	1:S12-K28 = 2058.04m(N21+A3S2G1FAc3)[nonunique]	12-28	SNFQQPYITNRTFMLAK	A3S2G1FAc3	N21	228.67	100	1.4	MS2	Automatic	50.92	1227.05	4	4901.15	4903.68	4900.03	0	203548	A
Component	11806	1:E29-K45 = 1843.93m(N35+A2S1G1FAc)[nonunique]	29-45	EASLADNNTDVRLIGEK	A2S1G1FAc	N35	516.37	100	1.7	MS2	Automatic	50.92	1317.91	3	3947.71	3949.88	3945.67	0	361154	A
Component	11807	1:E29-K45 = 1843.93m(N35+A2S1G1FAc)[nonunique]	29-45	EASLADNNTDVRLIGEK	A2S1G1FAc	N35	873.95	100	0	Full	Automatic	50.92	988.186	4	3949.12	3949.12	3945.67	0	2021.91	A
Component	11837	1:E29-K45 = 1843.93m(N35+A2S1G0FAc)[nonunique]	29-45	EASLADNNTDVRLIGEK	A2S1G0FAc	N35	538.16	95.9	1.1	MS2	Automatic	51.03	1263.23	3	3785.66	3788.05	3783.62	0	202051	A
Component	11851	1:S12-K60 = 5665.79m(~N21+A3S2G0)[nonunique]	12-60	SNFQQPYITNRTFMLAKEASLADNNTDVRLIGEKLFHGVSMSERCYLMK	A3S2G0	~N21	828.43	100	3.3	MS2	Automatic	51.08	1347.73	6	8080.33	8080.33	8073.65	2	126334	A
Component	11903	1:S12-K28 = 2058.04m(N21+A3S2G1FAc3)[nonunique]	12-28	SNFQQPYITNRTFMLAK	A3S2G1FAc3	N21	229.17	100	1.5	MS2	Automatic	51.2	1227.05	4	4901.15	4903.5	4900.03	0	254834	A
Component	11943	1:E29-K45 = 1843.93m(N35+A4S2Ga2F)[nonunique]	29-45	EASLADNNTDVRLIGEK	A4S2Ga2F	N35	221.56	100	0	Full	Automatic	51.32	1051.67	5	5250.29	5253.42	5249.13	0	289480	A
Component	11945	1:E29-K45 = 1843.93m(N35+A4S2Ga2F)[nonunique]	29-45	EASLADNNTDVRLIGEK	A4S2Ga2F	N35	220.82	100	5.7	MS2	Automatic	51.32	1314.33	4	5250.29	5253.2	5249.13	0	798499	A
Component	11961	1:E29-K45 = 1843.93m(N35+A3Sg1S1Ga1F)[nonunique]	29-45	EASLADNNTDVRLIGEK	A3Sg1S1Ga1F	N35	245.11	100	4.2	MS2	Automatic	51.36	1186.28	4	4739.1	4741.9	4737.94	0	242357	A
Component	11971	1:E29-K45 = 1843.93m(N35+A4S2Ga1G1F)[nonunique]	29-45	EASLADNNTDVRLIGEK	A4S2Ga1G1F	N35	714.54	100	0	Full	Automatic	51.4	1273.82	4	5090.71	5090.71	5087.07	0	9736.28	A
Component	11976	1:E29-K45 = 1843.93m(N35+A4S2G2F)[nonunique]	29-45	EASLADNNTDVRLIGEK	A4S2G2F	N35	357.64	100	0	Full	Automatic	51.4	1232.79	4	4926.78	4926.78	4925.02	0	0	A
Component	11981	1:E29-K45 = 1843.93m(N35+A4S2G2F)[nonunique]	29-45	EASLADNNTDVRLIGEK	A4S2G2F	N35	-185.46	100	1.4	MS2	Automatic	51.41	986.229	5	4924.11	4925.51	4925.02	0	77334.3	A
Component	11983	1:E29-K45 = 1843.93m(N35+A3Sg2S1F)[nonunique]	29-45	EASLADNNTDVRLIGEK	A3Sg2S1F	N35	447.07	99.8	8.5	MS2	Automatic	51.41	1222.8	4	4885.16	4887.9	4882.98	0	5.9668e+06	A
Component	11986	1:E29-K45 = 1843.93m(N35+A3Sg2S1F)[nonunique](Na+)	29-45	EASLADNNTDVRLIGEK	A3Sg2S1F,Na+	N35	444.96	99.8	2.1	MS2	Automatic	51.41	1228.29	4	4907.14	4910	4904.96	0	131414	A
Component	11987	1:E29-K45 = 1843.93m(N35+A3Sg2S1F)[nonunique]	29-45	EASLADNNTDVRLIGEK	A3Sg2S1F	N35	446.57	99.8	0	Full	Automatic	51.41	978.44	5	4885.16	4887.88	4882.98	0	677349	A
Component	11988	1:E29-K45 = 1843.93m(N35+A3Sg2S1F)[nonunique](Na+)	29-45	EASLADNNTDVRLIGEK	A3Sg2S1F,Na+	N35	1211.89	99.8	0	Full	Automatic	51.41	983.033	5	4910.9	4910.9	4904.96	0	26971.7	A
Component	12530	1:E29-K45 = 1843.93m(N35+A3S2G1FAc)[nonunique]	29-45	EASLADNNTDVRLIGEK	A3S2G1FAc	N35	441.67	100	5.7	MS2	Automatic	53.15	1152.49	4	4603.93	4606.2	4601.9	0	1.17222e+06	A
Component	12554	1:E29-K45 = 1843.93m(N35+A2S2FAc)[nonunique]	29-45	EASLADNNTDVRLIGEK	A2S2FAc	N35	481.87	100	4.2	MS2	Automatic	53.39	1060.96	4	4238.81	4241.02	4236.77	0	631326	A
Component	12746	1:S12-K28 = 2058.04m(N21+A3Sg2S1F)[nonunique]	12-28	SNFQQPYITNRTFMLAK	A3Sg2S1F	N21	745.72	97.6	0	Full	Automatic	54.98	1276.28	4	5100.88	5100.88	5097.08	0	8347.39	A
Component	12747	1:Q61-K114 = 6397.25m(N64+A3S1G1)[nonunique]	61-114	QVLNFTLEEVLFPQSDRFQPYMQEVVPFLARLSNRLSTCHIEGDDLHIQRNVQK	A3S1G1	N64	453.13	100	0	Full	Automatic	54.98	1218.01	7	8517.87	8517.87	8514.01	0	41858.9	A
Component	12757	1:S12-K28 = 2058.04m(N21+A3S2Ga1F)[nonunique]	12-28	SNFQQPYITNRTFMLAK	A3S2Ga1F	N21	514.14	100	0	Full	Automatic	55.06	1235.52	4	4938.59	4938.59	4936.05	0	10701.4	A
Component	12765	1:S12-K28 = 2058.04m(N21+A1S1M5)[nonunique]	12-28	SNFQQPYITNRTFMLAK	A1S1M5	N21	259.34	100	3.4	MS2	Automatic	55.09	1311.9	3	3931.71	3931.71	3930.69	0	135996	A
Component	12768	1:Q61-K114 = 6397.25m(N64+A3G2F)[nonunique]	61-114	QVLNFTLEEVLFPQSDRFQPYMQEVVPFLARLSNRLSTCHIEGDDLHIQRNVQK	A3G2F	N64	584.49	100	0	Full	Automatic	55.1	1047.63	8	8373.86	8372.16	8368.97	0	26163.9	A
Component	12773	1:Q61-K114 = 6397.25m(N64+A3G2F)[nonunique]	61-114	QVLNFTLEEVLFPQSDRFQPYMQEVVPFLARLSNRLSTCHIEGDDLHIQRNVQK	A3G2F	N64	584.49	100	0	Full	Automatic	55.11	1197.14	7	8373.86	8373.86	8368.97	0	431031	A
Component	12817	1:Q61-K114 = 6397.25m(N64+A4S2G2)[nonunique]	61-114	QVLNFTLEEVLFPQSDRFQPYMQEVVPFLARLSNRLSTCHIEGDDLHIQRNVQK	A4S2G2	N64	586.98	100	0	Full	Automatic	55.16	1335.33	7	9337.77	9337.77	9332.29	0	0	A
Component	12827	1:S12-K28 = 2058.04m(N21+A3S2Ga1)[nonunique]	12-28	SNFQQPYITNRTFMLAK	A3S2Ga1	N21	609.89	100	0	Full	Automatic	55.17	1199.01	4	4792.91	4792.91	4789.99	0	405262	A
Component	12833	1:A1-K60 = 6873.41m(~N21+A2S2F)[nonunique]	1-60	APISSHCRLDKSNFQQPYITNRTFMLAKEASLADNNTDVRLIGEKLFHGVSMSERCYLMK	A2S2F	~N21	722.09	100	0	Full	Automatic	55.21	1320.04	7	9230.9	9230.9	9224.24	3	22888.5	A
Component	12842	1:E29-K45 = 1843.93m(N35+A4S3G1FAc)[nonunique]	29-45	EASLADNNTDVRLIGEK	A4S3G1FAc	N35	388.18	100	5.7	MS2	Automatic	55.23	1316.55	4	5260.17	5262.75	5258.13	0	1.00454e+06	A
Component	12848	1:Q61-K116 = 6638.43m(N64+A3S2G1)[nonunique]	61-116	QVLNFTLEEVLFPQSDRFQPYMQEVVPFLARLSNRLSTCHIEGDDLHIQRNVQKLK	A3S2G1	N64	694.16	100	0	Full	Automatic	55.24	1317.76	7	9214.73	9214.73	9208.34	1	266954	A
Component	12852	1:S12-K28 = 2058.04m(N21+A2S2M5F)[nonunique]	12-28	SNFQQPYITNRTFMLAK	A2S2M5F	N21	-0.42	100	5.7	MS2	Automatic	55.25	1184.75	4	4732.97	4735.69	4732.97	0	1.28782e+06	A
Component	12853	1:E29-K45 = 1843.93m(N35+A3S3Ac)[nonunique]	29-45	EASLADNNTDVRLIGEK	A3S3Ac	N35	644.7	100	1.3	MS2	Automatic	55.25	1189.26	4	4750	4752.87	4746.94	0	266219	A
Component	12854	1:Q61-K114 = 6397.25m(N64+A4S2G0)[nonunique]	61-114	QVLNFTLEEVLFPQSDRFQPYMQEVVPFLARLSNRLSTCHIEGDDLHIQRNVQK	A4S2G0	N64	576.36	100	0	Full	Automatic	55.25	1288.61	7	9013.38	9013.38	9008.18	0	0	A
Component	12859	1:Q61-K114 = 6397.25m(N64+A4S1G2F)[nonunique]	61-114	QVLNFTLEEVLFPQSDRFQPYMQEVVPFLARLSNRLSTCHIEGDDLHIQRNVQK	A4S1G2F	N64	-115.8	100	0	Full	Automatic	55.26	1290.89	7	9024.15	9029.54	9025.2	0	5.26582e+06	A
Component	12861	1:Q61-K114 = 6397.25m(N64+A3S1G1F)[nonunique]	61-114	QVLNFTLEEVLFPQSDRFQPYMQEVVPFLARLSNRLSTCHIEGDDLHIQRNVQK	A3S1G1F	N64	-118.93	100	0	Full	Automatic	55.27	1084.01	8	8659.04	8664.56	8660.07	0	460460	A
Component	12862	1:S12-K28 = 2058.04m(N21+A2S2M5)[nonunique]	12-28	SNFQQPYITNRTFMLAK	A2S2M5	N21	-284.39	96.3	0	Full	Automatic	55.27	918.431	5	4585.61	4587.09	4586.91	0	72113.5	A
Component	12863	1:Q61-K114 = 6397.25m(N64+A4S1G1F)[nonunique]	61-114	QVLNFTLEEVLFPQSDRFQPYMQEVVPFLARLSNRLSTCHIEGDDLHIQRNVQK	A4S1G1F	N64	405.04	100	0	Full	Automatic	55.28	1267.74	7	8866.74	8866.74	8863.15	0	53912.5	A
Component	12864	1:Q61-K114 = 6397.25m(N64+A4S1G2F)[nonunique]	61-114	QVLNFTLEEVLFPQSDRFQPYMQEVVPFLARLSNRLSTCHIEGDDLHIQRNVQK	A4S1G2F	N64	353.16	100	0	Full	Automatic	55.28	1129.65	8	9028.39	9028.39	9025.2	0	662074	A
Component	12866	1:Q61-K114 = 6397.25m(N64+A3S2G0)[nonunique]	61-114	QVLNFTLEEVLFPQSDRFQPYMQEVVPFLARLSNRLSTCHIEGDDLHIQRNVQK	A3S2G0	N64	-2.02	99.8	1.1	MS2	Automatic	55.29	1259.45	7	8805.09	8810.03	8805.1	0	2.1859e+06	A
Component	12869	1:Q61-K114 = 6397.25m(N64+A4S1G2F)[nonunique]	61-114	QVLNFTLEEVLFPQSDRFQPYMQEVVPFLARLSNRLSTCHIEGDDLHIQRNVQK	A4S1G2F	N64	427.28	100	0	Full	Automatic	55.29	1004.14	9	9029.06	9029.05	9025.2	0	17908.4	A
Component	12871	1:Q61-K114 = 6397.25m(N64+A4S1G2F)[nonunique]	61-114	QVLNFTLEEVLFPQSDRFQPYMQEVVPFLARLSNRLSTCHIEGDDLHIQRNVQK	A4S1G2F	N64	353.16	100	0	Full	Automatic	55.29	903.925	10	9028.39	9029.99	9025.2	0	6525.8	A
Component	12875	1:S12-K28 = 2058.04m(N21+A2S2M5)[nonunique]	12-28	SNFQQPYITNRTFMLAK	A2S2M5	N21	-284.39	96.2	1.9	MS2	Automatic	55.3	1148.41	4	4585.61	4588.04	4586.91	0	116493	A
Component	12879	1:Q61-K114 = 6397.25m(N64+A3S1G1F)[nonunique]	61-114	QVLNFTLEEVLFPQSDRFQPYMQEVVPFLARLSNRLSTCHIEGDDLHIQRNVQK	A3S1G1F	N64	-118.93	100	1.8	MS2	Automatic	55.31	1238.73	7	8659.04	8664.11	8660.07	0	3621371	A
Component	12881	1:S12-K28 = 2058.04m(N21+A3Sg2S1F)[nonunique]	12-28	SNFQQPYITNRTFMLAK	A3Sg2S1F	N21	681.15	100	0	Full	Automatic	55.31	1276.04	4	5100.56	5100.55	5097.08	0	89326.9	A
Component	12885	1:E29-K45 = 1843.93m(N35+A4S1Ga2G1FAc2)[nonunique]	29-45	EASLADNNTDVRLIGEK	A4S1Ga2G1FAc2	N35	-190.79	100	5.7	MS2	Automatic	55.32	1261.78	4	5041.09	5043.68	5042.05	0	1.17666e+06	A
Component	12889	1:E29-K45 = 1843.93m(N35+A4S3G0F)[nonunique]	29-45	EASLADNNTDVRLIGEK	A4S3G0F	N35	1312.98	100	0	Full	Automatic	55.32	1266.04	4	5060.7	5060.7	5054.06	0	41818.7	A
Component	12892	1:S12-K28 = 2058.04m(N21+A2S2M5)[nonunique]	12-28	SNFQQPYITNRTFMLAK	A2S2M5	N21	-0.49	100	3.4	MS2	Automatic	55.34	1148.24	4	4586.91	4589.44	4586.91	0	2510582	A
Component	12896	1:E29-K45 = 1843.93m(N35+A3S2G1FAc)[nonunique]	29-45	EASLADNNTDVRLIGEK	A3S2G1FAc	N35	442.1	100	1.2	MS2	Automatic	55.35	1152.49	4	4603.94	4606.27	4601.9	0	631237	A
Component	12904	1:E29-K45 = 1843.93m(N35+A4S1G2FAc)[nonunique]	29-45	EASLADNNTDVRLIGEK	A4S1G2FAc	N35	-288.7	100	1.1	MS2	Automatic	55.37	1129.4	4	4512.58	4514.89	4513.88	0	113996	A
Component	12917	1:E29-K45 = 1843.93m(N35+A3S3FAc)[nonunique]	29-45	EASLADNNTDVRLIGEK	A3S3FAc	N35	416.64	100	4.2	MS2	Automatic	55.4	1225.27	4	4895.03	4897.59	4893	0	2406538	A
Component	12918	1:E29-K45 = 1843.93m(N35+A3S3FAc)[nonunique]	29-45	EASLADNNTDVRLIGEK	A3S3FAc	N35	416.64	100	0	Full	Automatic	55.4	980.616	5	4895.03	4898.38	4893	0	71450.9	A
Component	12919	1:A1-K60 = 6873.41m(~N21+A4Sg1S1G2)[nonunique]	1-60	APISSHCRLDKSNFQQPYITNRTFMLAKEASLADNNTDVRLIGEKLFHGVSMSERCYLMK	A4Sg1S1G2	~N21	624.17	100	0	Full	Automatic	55.41	1229.94	8	9830.57	9830.57	9824.44	3	30066	A
Component	12964	1:Q61-K114 = 6397.25m(N64+A4S2G2)[nonunique]	61-114	QVLNFTLEEVLFPQSDRFQPYMQEVVPFLARLSNRLSTCHIEGDDLHIQRNVQK	A4S2G2	N64	423.11	100	1.5	MS2	Automatic	55.5	1335.19	7	9336.24	9336.24	9332.29	0	195313	A
Component	12967	1:Q61-K114 = 6397.25m(N64+A4S3G0)[nonunique]	61-114	QVLNFTLEEVLFPQSDRFQPYMQEVVPFLARLSNRLSTCHIEGDDLHIQRNVQK	A4S3G0	N64	616.18	100	0	Full	Automatic	55.51	1184.42	8	9467.16	9467.16	9461.33	0	38972.1	A
Component	12977	1:Q61-K121 = 7209.76m(N64+A4S1G1F)[nonunique]	61-121	QVLNFTLEEVLFPQSDRFQPYMQEVVPFLARLSNRLSTCHIEGDDLHIQRNVQKLKDTVKK	A4S1G1F	N64	788.14	99.2	0	Full	Automatic	55.52	1211.56	8	9683.28	9683.28	9675.66	3	125007	A
Component	12982	1:Q61-K114 = 6397.25m(N64+A4S2G1F)[nonunique]	61-114	QVLNFTLEEVLFPQSDRFQPYMQEVVPFLARLSNRLSTCHIEGDDLHIQRNVQK	A4S2G1F	N64	-108.59	100	2.5	MS2	Automatic	55.53	1332.47	7	9315.28	9320.68	9316.29	0	8075629	A
Component	12983	1:Q61-K121 = 7209.76m(N64+A4S1G1F)[nonunique]	61-121	QVLNFTLEEVLFPQSDRFQPYMQEVVPFLARLSNRLSTCHIEGDDLHIQRNVQKLKDTVKK	A4S1G1F	N64	1102.34	99.2	0	Full	Automatic	55.53	969.648	10	9686.32	9686.32	9675.66	3	3477.05	A
Component	12986	1:Q61-K114 = 6397.25m(N64+A4S2G1F)[nonunique]	61-114	QVLNFTLEEVLFPQSDRFQPYMQEVVPFLARLSNRLSTCHIEGDDLHIQRNVQK	A4S2G1F	N64	440.58	100	0	Full	Automatic	55.54	1166.17	8	9320.4	9320.4	9316.29	0	55860.6	A
Component	12989	1:Q61-K114 = 6397.25m(N64+A4S2G2)[nonunique]	61-114	QVLNFTLEEVLFPQSDRFQPYMQEVVPFLARLSNRLSTCHIEGDDLHIQRNVQK	A4S2G2	N64	823.05	100	0	Full	Automatic	55.54	1168.79	8	9339.97	9339.97	9332.29	0	2220.81	A
Component	12991	1:Q61-K114 = 6397.25m(N64+A4S2G1F)[nonunique]	61-114	QVLNFTLEEVLFPQSDRFQPYMQEVVPFLARLSNRLSTCHIEGDDLHIQRNVQK	A4S2G1F	N64	391.63	100	0	Full	Automatic	55.55	1036.7	9	9319.94	9319.94	9316.29	0	10347.2	A
Component	12994	1:Q61-K114 = 6397.25m(N64+A4S2G1F)[nonunique]	61-114	QVLNFTLEEVLFPQSDRFQPYMQEVVPFLARLSNRLSTCHIEGDDLHIQRNVQK	A4S2G1F	N64	-108.59	100	0	Full	Automatic	55.55	933.035	10	9315.28	9319.74	9316.29	0	224821	A
Component	13010	1:E29-K45 = 1843.93m(N35+A4Sg1S1G1)[nonunique]	29-45	EASLADNNTDVRLIGEK	A4Sg1S1G1	N35	515.57	99.5	0	Full	Automatic	55.59	1159.68	4	4635.29	4635.29	4632.91	0	0	A
Component	13015	1:A1-K60 = 6873.41m(~N21+A4S1G3)[nonunique]	1-60	APISSHCRLDKSNFQQPYITNRTFMLAKEASLADNNTDVRLIGEKLFHGVSMSERCYLMK	A4S1G3	~N21	684.89	100	0	Full	Automatic	55.61	1191.55	8	9523.87	9523.87	9517.35	3	13568.7	A
Component	13064	1:S12-K28 = 2058.04m(N21+A3S2G1F)[nonunique]	12-28	SNFQQPYITNRTFMLAK	A3S2G1F	N21	443.88	100	0	Full	Automatic	55.71	1194.95	4	4776.12	4776.12	4774	0	46562.3	A
Component	13069	1:Q61-K116 = 6638.43m(N64+A4S1G2F)[nonunique]	61-116	QVLNFTLEEVLFPQSDRFQPYMQEVVPFLARLSNRLSTCHIEGDDLHIQRNVQKLK	A4S1G2F	N64	543.85	100	0	Full	Automatic	55.73	1325.49	7	9271.42	9270.87	9266.38	1	331010	A
Component	13072	1:Q61-K116 = 6638.43m(N64+A3S2G0)[nonunique]	61-116	QVLNFTLEEVLFPQSDRFQPYMQEVVPFLARLSNRLSTCHIEGDDLHIQRNVQKLK	A3S2G0	N64	371.62	100	0	Full	Automatic	55.73	1132.54	8	9049.65	9049.64	9046.28	1	7106.03	A
Component	13074	1:A1-K60 = 6873.41m(~N35+A4S1G1F)[nonunique]	1-60	APISSHCRLDKSNFQQPYITNRTFMLAKEASLADNNTDVRLIGEKLFHGVSMSERCYLMK	A4S1G1F	~N35	870.38	100	1.3	MS2	Automatic	55.73	1169.57	8	9347.43	9347.43	9339.3	3	557907	A
Component	13089	1:Q61-K116 = 6638.43m(N64+A4S1G2F)[nonunique]	61-116	QVLNFTLEEVLFPQSDRFQPYMQEVVPFLARLSNRLSTCHIEGDDLHIQRNVQKLK	A4S1G2F	N64	543.85	100	1.2	MS2	Automatic	55.76	1159.93	8	9271.42	9271.42	9266.38	1	122690	A
Component	13103	1:Q61-K116 = 6638.43m(N64+A4S3G0F)[nonunique]	61-116	QVLNFTLEEVLFPQSDRFQPYMQEVVPFLARLSNRLSTCHIEGDDLHIQRNVQKLK	A4S3G0F	N64	1030.27	100	0	Full	Automatic	55.78	1233.34	8	9858.72	9858.71	9848.57	1	10775.6	A
Component	13112	1:Q61-K116 = 6638.43m(N64+A3S1G1F)[nonunique]	61-116	QVLNFTLEEVLFPQSDRFQPYMQEVVPFLARLSNRLSTCHIEGDDLHIQRNVQKLK	A3S1G1F	N64	471.54	100	0	Full	Automatic	55.79	1114.03	8	8905.44	8905.44	8901.25	1	251468	A
Component	13113	1:Q61-K116 = 6638.43m(N64+A3S2G0)[nonunique]	61-116	QVLNFTLEEVLFPQSDRFQPYMQEVVPFLARLSNRLSTCHIEGDDLHIQRNVQKLK	A3S2G0	N64	349.93	100	0	Full	Automatic	55.8	1293.9	7	9049.45	9049.45	9046.28	1	80460.3	A
Component	13117	1:A1-K60 = 6873.41m(~N35+A4S2Ga1G1)[nonunique]	1-60	APISSHCRLDKSNFQQPYITNRTFMLAKEASLADNNTDVRLIGEKLFHGVSMSERCYLMK	A4S2Ga1G1	~N35	656.53	100	0	Full	Automatic	55.8	998.757	10	9977.04	9977.34	9970.5	3	63426.1	A
Component	13123	1:Q61-K116 = 6638.43m(N64+A3S1G1F)[nonunique]	61-116	QVLNFTLEEVLFPQSDRFQPYMQEVVPFLARLSNRLSTCHIEGDDLHIQRNVQKLK	A3S1G1F	N64	421.95	100	0	Full	Automatic	55.81	1273.04	7	8905	8905	8901.25	1	7332.33	A
Component	13148	1:A1-K60 = 6873.41m(~N35+A4S2Ga1G1)[nonunique]	1-60	APISSHCRLDKSNFQQPYITNRTFMLAKEASLADNNTDVRLIGEKLFHGVSMSERCYLMK	A4S2Ga1G1	~N35	656.53	100	0	Full	Automatic	55.85	907.779	11	9977.04	9975.21	9970.5	3	4288.94	A
Component	13150	1:A1-K60 = 6873.41m(~N35+A4S2Ga1G1)[nonunique]	1-60	APISSHCRLDKSNFQQPYITNRTFMLAKEASLADNNTDVRLIGEKLFHGVSMSERCYLMK	A4S2Ga1G1	~N35	656.53	100	0	Full	Automatic	55.85	1248.19	8	9977.04	9977.04	9970.5	3	35532.3	A
Component	13155	1:A1-K60 = 6873.41m(~N21+A4S2Ga1G1F)[nonunique]	1-60	APISSHCRLDKSNFQQPYITNRTFMLAKEASLADNNTDVRLIGEKLFHGVSMSERCYLMK	A4S2Ga1G1F	~N21	524.05	99.9	0	Full	Automatic	55.86	1266.33	8	10121.9	10121.9	10116.6	3	39838.2	A
Component	13169	1:A1-K60 = 6873.41m(~N21+A4S2Ga1G1F)[nonunique]	1-60	APISSHCRLDKSNFQQPYITNRTFMLAKEASLADNNTDVRLIGEKLFHGVSMSERCYLMK	A4S2Ga1G1F	~N21	524.05	100	0	Full	Automatic	55.9	921.331	11	10121.9	10121	10116.6	3	0	A
Component	13221	1:Q61-K121 = 7209.76m(N64+A2S1G1F)[nonunique]	61-121	QVLNFTLEEVLFPQSDRFQPYMQEVVPFLARLSNRLSTCHIEGDDLHIQRNVQKLKDTVKK	A2S1G1F	N64	603.81	98	0	Full	Automatic	55.98	1326.2	7	9275.1	9275.1	9269.5	3	40958.8	A
Component	13259	1:Q61-K116 = 6638.43m(N64+A4S1G2F)[nonunique]	61-116	QVLNFTLEEVLFPQSDRFQPYMQEVVPFLARLSNRLSTCHIEGDDLHIQRNVQKLK	A4S1G2F	N64	445.42	100	0	Full	Automatic	56.04	1159.93	8	9270.51	9270.5	9266.38	1	45915.6	A
Component	13264	1:S12-K28 = 2058.04m(N21+A3S2G1Ac)[nonunique]	12-28	SNFQQPYITNRTFMLAK	A3S2G1Ac	N21	486.48	100	1.1	MS2	Automatic	56.05	1169.82	4	4672.22	4674.92	4669.95	0	171522	A
Component	13295	1:Q61-K129 = 8023.19m(N64+A2S1G0F)[nonunique]	61-129	QVLNFTLEEVLFPQSDRFQPYMQEVVPFLARLSNRLSTCHIEGDDLHIQRNVQKLKDTVKKLGESGEIK	A2S1G0F	N64	695.44	99.2	0	Full	Automatic	56.12	1242.08	8	9927.77	9927.77	9920.87	4	56351.8	A
Component	13304	1:E29-K45 = 1843.93m(N35+A4S1G2FAc)[nonunique]	29-45	EASLADNNTDVRLIGEK	A4S1G2FAc	N35	-442.85	100	1.5	MS2	Automatic	56.12	1129.98	4	4511.89	4514.46	4513.88	0	38377.3	A
Component	13319	1:Q61-K129 = 8023.19m(N64+A4S1G2)[nonunique]	61-129	QVLNFTLEEVLFPQSDRFQPYMQEVVPFLARLSNRLSTCHIEGDDLHIQRNVQKLKDTVKKLGESGEIK	A4S1G2	N64	838.17	99.2	1.6	MS2	Automatic	56.16	1315.62	8	10513.9	10513.9	10505.1	4	193315	A
Component	13384	1:E29-K45 = 1843.93m(N35+A2S2Ac4)[nonunique]	29-45	EASLADNNTDVRLIGEK	A2S2Ac4	N35	1195.42	92.8	1.2	MS2	Automatic	56.25	1056.95	4	4221.78	4223.83	4216.74	0	26360.6	A
Component	13389	1:Q61-K120 = 7081.67m(N64+A4S3G0)[nonunique]	61-120	QVLNFTLEEVLFPQSDRFQPYMQEVVPFLARLSNRLSTCHIEGDDLHIQRNVQKLKDTVK	A4S3G0	N64	450.06	99.2	0	Full	Automatic	56.26	1269.98	8	10150.3	10150.3	10145.7	2	9509.37	A
Component	13398	1:E29-K45 = 1843.93m(N35+A2S2Ac4)[nonunique]	29-45	EASLADNNTDVRLIGEK	A2S2Ac4	N35	1195.42	92.7	0	Full	Automatic	56.28	704.887	6	4221.78	4223.28	4216.74	0	6708.85	A
Component	13401	1:Q61-K116 = 6638.43m(N64+A3S1G1F)[nonunique]	61-116	QVLNFTLEEVLFPQSDRFQPYMQEVVPFLARLSNRLSTCHIEGDDLHIQRNVQKLK	A3S1G1F	N64	494.03	99.9	0	Full	Automatic	56.29	1273.18	7	8905.64	8905.64	8901.25	1	0	A
Component	13405	1:S12-K28 = 2058.04m(N21+A4S2G1FAc4)[nonunique]	12-28	SNFQQPYITNRTFMLAK	A4S2G1FAc4	N21	-8.15	100	1.4	MS2	Automatic	56.29	1288.28	4	5145.08	5148.77	5145.12	0	38801.8	A
Component	13460	1:A1-K60 = 6873.41m(~N35+A4S1G1F)[nonunique]	1-60	APISSHCRLDKSNFQQPYITNRTFMLAKEASLADNNTDVRLIGEKLFHGVSMSERCYLMK	A4S1G1F	~N35	1024.93	99.4	0	Full	Automatic	56.37	1169.57	8	9348.87	9348.87	9339.3	3	36436.4	A
Component	13507	1:S12-K28 = 2058.04m(N21+A3Sg1S1Ga1F)[nonunique]	12-28	SNFQQPYITNRTFMLAK	A3Sg1S1Ga1F	N21	425.85	99.6	0	Full	Automatic	56.42	1239.52	4	4954.15	4954.15	4952.05	0	10345.3	A
Component	13516	1:Q61-K116 = 6638.43m(N64+A4S2G0)[nonunique]	61-116	QVLNFTLEEVLFPQSDRFQPYMQEVVPFLARLSNRLSTCHIEGDDLHIQRNVQKLK	A4S2G0	N64	463.11	100	0	Full	Automatic	56.46	1323.05	7	9253.65	9253.65	9249.36	1	7318.92	A
Component	13521	1:S12-K28 = 2058.04m(N21+A2S2M5)[nonunique]	12-28	SNFQQPYITNRTFMLAK	A2S2M5	N21	-0.27	100	5.7	MS2	Automatic	56.46	1148.49	4	4586.91	4589.08	4586.91	0	47928.3	A
Component	13538	1:S12-K28 = 2058.04m(N21+A3S2Ga1)[nonunique]	12-28	SNFQQPYITNRTFMLAK	A3S2Ga1	N21	528.74	100	0	Full	Automatic	56.51	1199.26	4	4792.53	4792.53	4789.99	0	19997.6	A
Component	13544	1:Q61-K116 = 6638.43m(N64+A3S1G1F)[nonunique]	61-116	QVLNFTLEEVLFPQSDRFQPYMQEVVPFLARLSNRLSTCHIEGDDLHIQRNVQKLK	A3S1G1F	N64	566	99.8	0	Full	Automatic	56.53	1273.33	7	8906.28	8906.28	8901.25	1	89735.7	A
Component	13562	1:S12-K28 = 2058.04m(N21+A2S2M5F)[nonunique]	12-28	SNFQQPYITNRTFMLAK	A2S2M5F	N21	-0.21	100	4.2	MS2	Automatic	56.55	1184.75	4	4732.97	4735.51	4732.97	0	131717	A
Component	13563	1:E29-K45 = 1843.93m(N35+A4S3G1Ac4)[nonunique]	29-45	EASLADNNTDVRLIGEK	A4S3G1Ac4	N35	962.84	100	2.8	MS2	Automatic	56.55	1312.55	4	5243.15	5245.93	5238.1	0	2864187	A
Component	13567	1:E29-K45 = 1843.93m(N35+A4Sg1S1Ga2F)[nonunique]	29-45	EASLADNNTDVRLIGEK	A4Sg1S1Ga2F	N35	617.21	100	0	Full	Automatic	56.56	1318.29	4	5268.37	5268.37	5265.12	0	5392.5	A
Component	13569	1:Q61-K120 = 7081.67m(N64+A4S2G1F)[nonunique]	61-120	QVLNFTLEEVLFPQSDRFQPYMQEVVPFLARLSNRLSTCHIEGDDLHIQRNVQKLKDTVK	A4S2G1F	N64	432.4	99.2	0	Full	Automatic	56.56	1251.84	8	10005	10005	10000.7	2	5528.36	A
Component	13576	1:E29-K45 = 1843.93m(N35+A4S3G1Ac4)[nonunique]	29-45	EASLADNNTDVRLIGEK	A4S3G1Ac4	N35	769.51	100	2.4	MS2	Automatic	56.56	1050.04	5	5242.13	5245.41	5238.1	0	97105.1	A
Component	13602	1:S12-K28 = 2058.04m(N21+A2S2M5)[nonunique](Na+)	12-28	SNFQQPYITNRTFMLAK	A2S2M5,Na+	N21	457.08	100	0	Full	Automatic	56.61	1153.48	4	4611	4611	4608.9	0	1436.93	A
Component	13614	1:S12-K28 = 2058.04m(N21+A2S2M5)[nonunique]	12-28	SNFQQPYITNRTFMLAK	A2S2M5	N21	0.47	100	5.7	MS2	Automatic	56.61	1148.24	4	4586.92	4589.37	4586.91	0	244816	A
Component	13631	1:S12-K28 = 2058.04m(N21+A3S2G1)[nonunique]	12-28	SNFQQPYITNRTFMLAK	A3S2G1	N21	443.28	99.4	0	Full	Automatic	56.63	1158.24	4	4629.99	4629.99	4627.94	0	1821.76	A
Component	13632	1:Q61-K129 = 8023.19m(N64+A4G3)[nonunique]	61-129	QVLNFTLEEVLFPQSDRFQPYMQEVVPFLARLSNRLSTCHIEGDDLHIQRNVQKLKDTVKKLGESGEIK	A4G3	N64	341.15	98.2	0	Full	Automatic	56.63	1278.34	8	10217.5	10217.5	10214	4	21780	A
Component	13661	1:S12-K28 = 2058.04m(N21+A2S2M4)[nonunique]	12-28	SNFQQPYITNRTFMLAK	A2S2M4	N21	-0.23	97.1	4.2	MS2	Automatic	56.69	1107.72	4	4424.86	4427.47	4424.86	0	62153.3	A
Component	13683	1:E29-K45 = 1843.93m(N35+A3S1Ga1G1Ac2)[nonunique]	29-45	EASLADNNTDVRLIGEK	A3S1Ga1G1Ac2	N35	-222.25	100	1.7	MS2	Automatic	56.73	1093.47	4	4367.84	4370.04	4368.81	0	103850	A
Component	13730	1:E29-K45 = 1843.93m(N35+A2S2Ac4)[nonunique]	29-45	EASLADNNTDVRLIGEK	A2S2Ac4	N35	1195.53	100	1.3	MS2	Automatic	56.8	1056.95	4	4221.78	4224.3	4216.74	0	151438	A
Component	13756	1:E29-K45 = 1843.93m(N35+A4S3G1FAc4)[nonunique]	29-45	EASLADNNTDVRLIGEK	A4S3G1FAc4	N35	936.45	100	2.8	MS2	Automatic	56.82	1349.06	4	5389.2	5392.07	5384.16	0	1.20828e+06	A
Component	13769	1:E29-K45 = 1843.93m(N35+A4S3G1FAc4)[nonunique]	29-45	EASLADNNTDVRLIGEK	A4S3G1FAc4	N35	936.45	100	0	Full	Automatic	56.85	1079.05	5	5389.2	5391.65	5384.16	0	50860.7	A
Component	13798	1:E29-K45 = 1843.93m(N35+A4S2Ga2)[nonunique]	29-45	EASLADNNTDVRLIGEK	A4S2Ga2	N35	-1.36	100	3.4	MS2	Automatic	56.89	1277.78	4	5103.06	5106.32	5103.07	0	8102.22	A
Component	13815	1:E29-K45 = 1843.93m(N35+A4S3G1Ac4)[nonunique]	29-45	EASLADNNTDVRLIGEK	A4S3G1Ac4	N35	961.63	100	0	Full	Automatic	56.9	1050.24	5	5243.14	5246.3	5238.1	0	77561.8	A
Component	13823	1:S12-K28 = 2058.04m(N21+A4S2Ga2)[nonunique]	12-28	SNFQQPYITNRTFMLAK	A4S2Ga2	N21	319.43	92.1	0	Full	Automatic	56.92	1330.8	4	5318.88	5318.88	5317.18	0	25965.5	A
Component	13830	1:E29-K45 = 1843.93m(N35+A4S3G1Ac4)[nonunique]	29-45	EASLADNNTDVRLIGEK	A4S3G1Ac4	N35	962.37	100	5.7	MS2	Automatic	56.93	1312.29	4	5243.14	5245.89	5238.1	0	2.15434e+06	A
Component	13833	1:E29-K45 = 1843.93m(N35+A4Sg1S1Ga2F)[nonunique]	29-45	EASLADNNTDVRLIGEK	A4Sg1S1Ga2F	N35	572.42	100	2.8	MS2	Automatic	56.93	1318.04	4	5268.14	5268.14	5265.12	0	53109.5	A
Component	13864	1:E29-K45 = 1843.93m(N35+A4S1Ga2G1FAc2)[nonunique]	29-45	EASLADNNTDVRLIGEK	A4S1Ga2G1FAc2	N35	-394.93	100	2.1	MS2	Automatic	56.97	1261.78	4	5040.06	5042.91	5042.05	0	116487	A
Component	13877	1:S12-K28 = 2058.04m(N21+A3Sg1S2F)[nonunique](Ca2+)	12-28	SNFQQPYITNRTFMLAK	A3Sg1S2F,Ca2+	N21	1.68	100	2.8	MS2	Automatic	56.99	1281.27	4	5119.04	5122.24	5119.04	0	18753.1	A
Component	13878	1:S12-K28 = 2058.04m(N21+A3Sg2S1F)[nonunique]	12-28	SNFQQPYITNRTFMLAK	A3Sg2S1F	N21	693.7	99.9	0	Full	Automatic	56.99	1276.04	4	5100.62	5100.62	5097.08	0	2800.91	A
Component	13879	1:S12-K28 = 2058.04m(N21+A3Sg1S2F)[nonunique]	12-28	SNFQQPYITNRTFMLAK	A3Sg1S2F	N21	0.09	100	8.5	MS2	Automatic	56.99	1271.78	4	5081.09	5083.81	5081.09	0	1.1092e+06	A
Component	13881	1:E29-K45 = 1843.93m(N35+A4S2Ga2)[nonunique]	29-45	EASLADNNTDVRLIGEK	A4S2Ga2	N35	512.47	94	0	Full	Automatic	56.99	1277.28	4	5105.69	5105.68	5103.07	0	614.08	A
Component	13889	1:S12-K28 = 2058.04m(N21+A4S1Ga3)[nonunique]	12-28	SNFQQPYITNRTFMLAK	A4S1Ga3	N21	1413.65	99.1	0	Full	Automatic	57.01	1299.28	4	5195.47	5195.47	5188.14	0	0	A
Component	13893	1:S12-K28 = 2058.04m(N21+A4Sg1S1Ga1G1)[nonunique]	12-28	SNFQQPYITNRTFMLAK	A4Sg1S1Ga1G1	N21	-191.69	99.9	4.2	MS2	Automatic	57.03	1294.04	4	5170.13	5172.86	5171.12	0	260969	A
Component	13904	1:A1-K28 = 3265.65m(N21+A2S1G1F)[nonunique]	1-28	APISSHCRLDKSNFQQPYITNRTFMLAK	A2S1G1F	N21	581.87	99.1	0	Full	Automatic	57.05	1333.3	4	5328.48	5328.48	5325.38	1	7148.49	A
Component	13918	1:E29-K45 = 1843.93m(N35+A3S3FAc)[nonunique]	29-45	EASLADNNTDVRLIGEK	A3S3FAc	N35	205.78	100	1.9	MS2	Automatic	57.08	1225.01	4	4894	4896.63	4893	0	240388	A
Component	13944	1:E29-K45 = 1843.93m(N35+A4S1Ga2G1FAc2)[nonunique]	29-45	EASLADNNTDVRLIGEK	A4S1Ga2G1FAc2	N35	-191.27	100	2.8	MS2	Automatic	57.14	1261.53	4	5041.09	5043.81	5042.05	0	1.06495e+06	A
Component	13946	1:S12-K28 = 2058.04m(N21+A3S3Ac3)[nonunique]	12-28	SNFQQPYITNRTFMLAK	A3S3Ac3	N21	191.42	100	1.9	MS2	Automatic	57.15	1263.27	4	5046.03	5048.99	5045.07	0	393663	A
Component	13970	1:S12-K28 = 2058.04m(N21+A3S3)[nonunique]	12-28	SNFQQPYITNRTFMLAK	A3S3	N21	393.18	100	3.4	MS2	Automatic	57.24	1232.25	4	4920.97	4924.06	4919.04	0	28976.8	A
Component	13982	1:E29-K45 = 1843.93m(N35+A4S3G0)[nonunique]	29-45	EASLADNNTDVRLIGEK	A4S3G0	N35	1099.11	96.4	0	Full	Automatic	57.26	1229.27	4	4913.4	4913.4	4908.01	0	1337.87	A
Component	13998	1:E29-K45 = 1843.93m(N35+A3S3FAc)[nonunique]	29-45	EASLADNNTDVRLIGEK	A3S3FAc	N35	415.65	100	8.5	MS2	Automatic	57.28	1225.27	4	4895.03	4897.56	4893	0	2710967	A
Component	13999	1:S12-K28 = 2058.04m(N21+A3S2Ga1Ac2)[nonunique]	12-28	SNFQQPYITNRTFMLAK	A3S2Ga1Ac2	N21	820.73	100	2.1	MS2	Automatic	57.28	1221.01	4	4878.01	4880.62	4874.01	0	17467048	A
Component	14007	1:S12-K28 = 2058.04m(N21+A3S3F)[nonunique]	12-28	SNFQQPYITNRTFMLAK	A3S3F	N21	678.03	100	0	Full	Automatic	57.3	1268.53	4	5068.53	5068.53	5065.09	0	633.03	A
Component	14012	1:S12-K28 = 2058.04m(N21+A3S2Ga1Ac2)[nonunique]	12-28	SNFQQPYITNRTFMLAK	A3S2Ga1Ac2	N21	820.73	100	1.5	MS2	Automatic	57.31	977.01	5	4878.01	4880.39	4874.01	0	200322	A
Component	14067	1:S12-K28 = 2058.04m(N21+A3S3)[nonunique]	12-28	SNFQQPYITNRTFMLAK	A3S3	N21	199.51	100	3.4	MS2	Automatic	57.56	1231.51	4	4920.02	4922.42	4919.04	0	354582	A
Component	14081	1:E29-K45 = 1843.93m(N35+A4S2Ga1G1)[nonunique]	29-45	EASLADNNTDVRLIGEK	A4S2Ga1G1	N35	806.27	97.3	0	Full	Automatic	57.58	1237.01	4	4945	4945	4941.02	0	25188	A
Component	14117	1:S12-K28 = 2058.04m(N21+A3S2Ga1FAc4)[nonunique]	12-28	SNFQQPYITNRTFMLAK	A3S2Ga1FAc4	N21	782.78	100	1.7	MS2	Automatic	57.79	1278.53	4	5108.09	5110.89	5104.09	0	85521.8	A
Component	14160	1:S12-K28 = 2058.04m(N21+A3S3)[nonunique]	12-28	SNFQQPYITNRTFMLAK	A3S3	N21	201.3	98.3	5.7	MS2	Automatic	58.12	1231.77	4	4920.03	4922.8	4919.04	0	4160.13	A
Component	14297	1:S12-K28 = 2058.04m(N21+A4S1Ga2G1)[nonunique]	12-28	SNFQQPYITNRTFMLAK	A4S1Ga2G1	N21	-91.47	91.2	0	Full	Automatic	58.66	1258.03	4	5025.62	5025.62	5026.08	0	0	A
Component	14782	1:Q61-K121 = 7209.76m(N64+A3S1G0F)[nonunique]	61-121	QVLNFTLEEVLFPQSDRFQPYMQEVVPFLARLSNRLSTCHIEGDDLHIQRNVQKLKDTVKK	A3S1G0F	N64	1034.73	98.3	0	Full	Automatic	62.88	1332.48	7	9320.16	9320.16	9310.53	3	9661.87	A
Component	14868	1:E29-K45 = 1843.93m(N35+A3S3FAc)[nonunique]	29-45	EASLADNNTDVRLIGEK	A3S3FAc	N35	416.64	100	1.1	MS2	Automatic	62.93	1225.52	4	4895.03	4897.62	4893	0	76295	A
Component	14878	1:S12-K28 = 2058.04m(N21+A3S2Ga1FAc2)[nonunique]	12-28	SNFQQPYITNRTFMLAK	A3S2Ga1FAc2	N21	797	100	1.1	MS2	Automatic	62.96	1257.78	4	5024.07	5026.8	5020.07	0	108189	A
Component	14880	1:E29-K45 = 1843.93m(N35+A4S1Ga2G1)[nonunique]	29-45	EASLADNNTDVRLIGEK	A4S1Ga2G1	N35	750.88	98.9	0	Full	Automatic	62.97	1204.74	4	4815.59	4815.59	4811.97	0	641.89	A
Component	14909	1:S12-K28 = 2058.04m(N21+A2S2M5Ac)[nonunique]	12-28	SNFQQPYITNRTFMLAK	A2S2M5Ac	N21	-663	100	1.5	MS2	Automatic	63.14	1157.97	4	4625.86	4628.19	4628.92	0	79505.9	A
Component	14911	1:E29-K45 = 1843.93m(N35+A4Ga2G2F)[nonunique]	29-45	EASLADNNTDVRLIGEK	A4Ga2G2F	N35	-13.72	92.2	2.8	MS2	Automatic	63.15	1168.23	4	4666.87	4669.46	4666.94	0	97258.6	A

## Sheet: Fig 4i IL22_SA15_tryp
Level	No.	Identification	Positions	Peptide Sequence	Mod	Site	∆ ppm	Conf. Score	Best ASR	ID Type	Integration Type	RT	M/Z	Charge St.	Mono Mass Exp.	Avg Mass Exp.	Mono Mass Theo.	Missed Cleavages	MS Area	Protein	Comment
Component	155	1:S12-R22 = 1366.6630m(N21+A2G2F)[nonunique]	12-22	SNFQQPYITNR	A2G2F	N21	-8.95	99.9	3.7	MS2	Automatic	19.54	1046.43	3	3135.27	3136.88	3135.3	0	14102071	A
Component	176	1:E29-R40 = 1303.6004m(N35+A3G0F)[nonunique]	29-40	EASLADNNTDVR	A3G0F	N35	-2.34	100	6	MS2	Automatic	21.37	985.077	3	2951.21	2952.57	2951.21	0	5139227	A
Component	178	1:E29-R40 = 1303.6004m(N35+A4G0F)[nonunique]	29-40	EASLADNNTDVR	A4G0F	N35	-2.19	100	6	MS2	Automatic	21.41	1052.77	3	3154.29	3156.09	3154.29	0	17686906	A
Component	273	1:E29-R40 = 1303.6004m(N35+A2S1G1F)[nonunique]	29-40	EASLADNNTDVR	A2S1G1F	N35	-1.98	100	6	MS2	Automatic	24.06	1122.45	3	3363.33	3364.96	3363.34	0	41922364	A
Component	276	1:E29-R40 = 1303.6004m(N35+A4S1G0F)[nonunique]	29-40	EASLADNNTDVR	A4S1G0F	N35	-2.19	100	6	MS2	Automatic	24.09	1203.82	3	3607.43	3609.32	3607.44	0	19647182	A
Component	284	1:E29-R40 = 1303.6004m(N35+A3S1G0F)[nonunique]	29-40	EASLADNNTDVR	A3S1G0F	N35	-1.74	100	6	MS2	Automatic	24.21	1136.13	3	3404.36	3406.02	3404.36	0	7.6725e+06	A
Component	285	1:E29-R40 = 1303.6004m(N35+A4S1G0F)[nonunique]	29-40	EASLADNNTDVR	A4S1G0F	N35	-2.19	100	6	MS2	Automatic	24.24	1203.82	3	3607.43	3609.14	3607.44	0	6164905	A
Component	286	1:E29-R40 = 1303.6004m(N35+A2S1G0F)[nonunique]	29-40	EASLADNNTDVR	A2S1G0F	N35	-2.08	100	6	MS2	Automatic	24.27	1068.43	3	3201.28	3202.91	3201.28	0	17538462	A
Component	334	1:S12-R22 = 1366.6630m(N21+A2G2F)[nonunique]	12-22	SNFQQPYITNR	A2G2F	N21	-1.63	100	2.8	MS2	Automatic	26.24	1046.77	3	3135.3	3136.89	3135.3	0	8710368	A
Component	370	1:L9-R22 = 1722.8689m(N21+A2G2F)[nonunique]	9-22	LDKSNFQQPYITNR	A2G2F	N21	-1.86	100	2.8	MS2	Automatic	26.97	1165.51	3	3491.5	3493.59	3491.51	1	16935094	A
Component	387	1:Q61-R77 = 2034.0422m(N64+A3S3)[nonunique]	61-77	QVLNFTLEEVLFPQSDR	A3S3	N64	-6.53	0	4.2	MS2	Automatic	27.29	1225.51	4	4895.01	4897.3	4895.04	0	7.98797e+06	A
Component	413	1:L9-R22 = 1722.8689m(N21+A2G0F)	9-22	LDKSNFQQPYITNR	A2G0F	N21	-2.29	82.2	0	Full	Automatic	27.47	1057.14	3	3167.4	3168.7	3167.4	1	6.9901e+06	A
Component	426	1:E29-R40 = 1303.6004m(N35+A2S2F)[nonunique]	29-40	EASLADNNTDVR	A2S2F	N35	-2.16	100	6	MS2	Automatic	27.58	1219.82	3	3654.42	3656.18	3654.43	0	33770852	A
Component	507	1:S12-R22 = 1366.6630m(N21+A3S1G2F)[nonunique]	12-22	SNFQQPYITNR	A3S1G2F	N21	435.57	100	0	Full	Automatic	28.87	1265.18	3	3793.18	3793.18	3791.53	0	0	A
Component	509	1:S12-R22 = 1366.6630m(N21+A3S1G2F)[nonunique]	12-22	SNFQQPYITNR	A3S1G2F	N21	-1.64	100	2.2	MS2	Automatic	28.88	949.139	4	3791.52	3793.25	3791.53	0	3083642	A
Component	513	1:S12-R22 = 1366.6630m(N21+A3S1G2F)[nonunique]	12-22	SNFQQPYITNR	A3S1G2F	N21	614.84	100	0	Full	Automatic	28.99	1265.52	3	3793.86	3793.86	3791.53	0	0	A
Component	521	1:L9-R22 = 1722.8689m(N21+A4Sg1S1G1)[nonunique]	9-22	LDKSNFQQPYITNR	A4Sg1S1G1	N21	643.8	100	0	Full	Automatic	29.11	1129.47	4	4514.75	4514.75	4511.85	1	0	A
Component	524	1:S12-R22 = 1366.6630m(N21+A2S1G1F)[nonunique]	12-22	SNFQQPYITNR	A2S1G1F	N21	-1.82	100	2.2	MS2	Automatic	29.24	858.106	4	3426.39	3427.84	3426.4	0	2.90028e+06	A
Component	525	1:S12-R22 = 1366.6630m(N21+A2S1G1F)[nonunique]	12-22	SNFQQPYITNR	A2S1G1F	N21	-2.1	100	2.8	MS2	Automatic	29.25	1143.47	3	3426.39	3428.17	3426.4	0	78958208	A
Component	528	1:L9-R22 = 1722.8689m(N21+A3S1G2F)[nonunique]	9-22	LDKSNFQQPYITNR	A3S1G2F	N21	-1.72	100	7	MS2	Automatic	29.34	1038.19	4	4147.73	4149.94	4147.74	1	48554348	A
Component	529	1:S12-R22 = 1366.6630m(N21+A2S1G1F)[nonunique]	12-22	SNFQQPYITNR	A2S1G1F	N21	-1.96	100	2.8	MS2	Automatic	29.39	1143.47	3	3426.39	3428.24	3426.4	0	32135388	A
Component	532	1:S12-R22 = 1366.6630m(N21+A2S1G0F)[nonunique]	12-22	SNFQQPYITNR	A2S1G0F	N21	-2.21	100	2.2	MS2	Automatic	29.52	1089.45	3	3264.34	3265.96	3264.35	0	28171102	A
Component	533	1:L9-R22 = 1722.8689m(N21+A3S1G1F)[nonunique]	9-22	LDKSNFQQPYITNR	A3S1G1F	N21	-2.58	100	14	MS2	Automatic	29.53	997.927	4	3985.67	3987.57	3985.68	1	10011398	A
Component	538	1:L9-R22 = 1722.8689m(N21+A2S1G1F)[nonunique]	9-22	LDKSNFQQPYITNR	A2S1G1F	N21	-2.01	100	2.8	MS2	Automatic	29.72	946.907	4	3782.6	3784.6	3782.6	1	105130784	A
Component	541	1:L9-R22 = 1722.8689m(N21+A2S1G1F)[nonunique]	9-22	LDKSNFQQPYITNR	A2S1G1F	N21	-1.75	100	3.5	MS2	Automatic	29.73	1262.21	3	3782.6	3784.56	3782.6	1	132519464	A
Component	542	1:L9-R22 = 1722.8689m(N21+A2S1G1F)[nonunique](Na+)	9-22	LDKSNFQQPYITNR	A2S1G1F,Na+	N21	856.79	100	0	Full	Automatic	29.77	952.648	4	3807.85	3807.84	3804.59	1	0	A
Component	548	1:L9-R22 = 1722.8689m(N21+A2S1G0F)[nonunique]	9-22	LDKSNFQQPYITNR	A2S1G0F	N21	-2.03	100	3.5	MS2	Automatic	30.01	1208.52	3	3620.54	3622.4	3620.55	1	42740768	A
Component	549	1:L9-R22 = 1722.8689m(N21+A2S1G0F)[nonunique]	9-22	LDKSNFQQPYITNR	A2S1G0F	N21	-2.17	100	4.7	MS2	Automatic	30.01	906.645	4	3620.54	3622.45	3620.55	1	22750322	A
Component	573	1:E29-R40 = 1303.6004m(N35+A4S3G1F)[nonunique]	29-40	EASLADNNTDVR	A4S3G1F	N35	-0.02	100	6	MS2	Automatic	30.86	1170.45	4	4675.79	4678.24	4675.79	0	50911132	A
Component	582	1:E29-R40 = 1303.6004m(N35+A4S3G1F)[nonunique]	29-40	EASLADNNTDVR	A4S3G1F	N35	-0.85	100	6	MS2	Automatic	31.03	1170.45	4	4675.79	4678.14	4675.79	0	178798256	A
Component	585	1:E29-R40 = 1303.6004m(N35+A4S3G0F)[nonunique]	29-40	EASLADNNTDVR	A4S3G0F	N35	-1.48	100	6	MS2	Automatic	31.26	1129.94	4	4513.73	4516.23	4513.74	0	51786072	A
Component	589	1:E29-R40 = 1303.6004m(N35+A3S3F)[nonunique]	29-40	EASLADNNTDVR	A3S3F	N35	-1.15	100	6	MS2	Automatic	31.45	1079.17	4	4310.65	4312.86	4310.66	0	128976472	A
Component	594	1:L9-R22 = 1722.8689m(N21+A4S2G2F)[nonunique]	9-22	LDKSNFQQPYITNR	A4S2G2F	N21	-0.16	100	7	MS2	Automatic	31.97	1202.5	4	4803.96	4806.51	4803.96	1	87160520	A
Component	595	1:L9-R22 = 1722.8689m(N21+A4S2G1F)[nonunique]	9-22	LDKSNFQQPYITNR	A4S2G1F	N21	-1.85	100	4.7	MS2	Automatic	32.12	1161.98	4	4641.9	4644.21	4641.91	1	19444110	A
Component	600	1:L9-R22 = 1722.8689m(N21+A3S2G1F)[nonunique]	9-22	LDKSNFQQPYITNR	A3S2G1F	N21	-1.38	100	4.7	MS2	Automatic	32.23	1111.21	4	4438.83	4441.1	4438.83	1	175643520	A
Component	602	1:L9-R22 = 1722.8689m(N21+A3S2G1F)[nonunique](Na+)	9-22	LDKSNFQQPYITNR	A3S2G1F,Na+	N21	-2.69	100	4.7	MS2	Automatic	32.23	1116.71	4	4460.8	4463.39	4460.81	1	13384496	A
Component	603	1:S12-R22 = 1366.6630m(N21+A4S2G2F)[nonunique]	12-22	SNFQQPYITNR	A4S2G2F	N21	-1.62	100	3.7	MS2	Automatic	32.29	1113.45	4	4447.75	4449.99	4447.76	0	51013848	A
Component	605	1:L9-R22 = 1722.8689m(N21+A3S2G0F)[nonunique]	9-22	LDKSNFQQPYITNR	A3S2G0F	N21	-2.12	100	7	MS2	Automatic	32.38	1070.7	4	4276.77	4279.04	4276.78	1	17149432	A
Component	610	1:L9-R22 = 1722.8689m(N21+A2S2F)[nonunique]	9-22	LDKSNFQQPYITNR	A2S2F	N21	-0.19	100	7	MS2	Automatic	32.56	1019.93	4	4073.7	4075.84	4073.7	1	198450800	A
Component	611	1:S12-R22 = 1366.6630m(N21+A3S2G1F)[nonunique]	12-22	SNFQQPYITNR	A3S2G1F	N21	-1.88	100	3.7	MS2	Automatic	32.61	1022.16	4	4082.62	4084.73	4082.63	0	68115216	A
Component	614	1:S12-R22 = 1366.6630m(N21+A3S2G0F)[nonunique]	12-22	SNFQQPYITNR	A3S2G0F	N21	-1.71	100	2.2	MS2	Automatic	32.92	981.65	4	3920.57	3922.64	3920.57	0	9495354	A
Component	615	1:S12-R22 = 1366.6630m(N21+A3S2G0F)[nonunique]	12-22	SNFQQPYITNR	A3S2G0F	N21	-1.77	100	3.7	MS2	Automatic	32.93	1308.53	3	3920.57	3922.75	3920.57	0	8830625	A
Component	620	1:S12-R22 = 1366.6630m(N21+A2S2F)[nonunique]	12-22	SNFQQPYITNR	A2S2F	N21	-0.82	100	2.8	MS2	Automatic	33.07	1240.51	3	3717.49	3719.47	3717.49	0	143067440	A
Component	621	1:S12-R22 = 1366.6630m(N21+A2S2F)[nonunique]	12-22	SNFQQPYITNR	A2S2F	N21	-1.02	100	2.2	MS2	Automatic	33.07	930.63	4	3717.49	3719.46	3717.49	0	40710472	A
Component	624	1:S12-R22 = 1366.6630m(N21+A2S2)[nonunique]	12-22	SNFQQPYITNR	A2S2	N21	-1.33	100	2.8	MS2	Automatic	33.17	1191.82	3	3571.43	3573.24	3571.44	0	7.38654e+06	A
Component	645	1:L9-R22 = 1722.8689m(N21+A4S3G1F)[nonunique]	9-22	LDKSNFQQPYITNR	A4S3G1F	N21	-1.73	100	1.6	MS2	Automatic	34.95	1020.42	5	5095.05	5097.65	5095.06	1	10380428	A
Component	646	1:L9-R22 = 1722.8689m(N21+A4Sg1S2G1F)[nonunique]	9-22	LDKSNFQQPYITNR	A4Sg1S2G1F	N21	668.69	100	0	Full	Automatic	34.95	1279.53	4	5114.47	5114.47	5111.05	1	0	A
Component	647	1:L9-R22 = 1722.8689m(N21+A4S3G1F)[nonunique]	9-22	LDKSNFQQPYITNR	A4S3G1F	N21	-1.06	100	14	MS2	Automatic	34.95	1275.27	4	5095.05	5097.78	5095.06	1	54461200	A
Component	651	1:L9-R22 = 1722.8689m(N21+A4S3G1F)[nonunique]	9-22	LDKSNFQQPYITNR	A4S3G1F	N21	-2.12	100	4.7	MS2	Automatic	35.08	1275.27	4	5095.05	5097.67	5095.06	1	38307092	A
Component	654	1:L9-R22 = 1722.8689m(N21+A4S3G0F)[nonunique]	9-22	LDKSNFQQPYITNR	A4S3G0F	N21	-1.74	100	4.7	MS2	Automatic	35.22	1234.76	4	4933	4935.59	4933.01	1	17561064	A
Component	656	1:L9-R22 = 1722.8689m(N21+A3S3F)[nonunique]	9-22	LDKSNFQQPYITNR	A3S3F	N21	-1.66	100	0	Full	Automatic	35.33	947.392	5	4729.92	4732.39	4729.93	1	15507293	A
Component	657	1:L9-R22 = 1722.8689m(N21+A3S3F)[nonunique]	9-22	LDKSNFQQPYITNR	A3S3F	N21	0.1	100	4.7	MS2	Automatic	35.33	1183.99	4	4729.93	4732.47	4729.93	1	262963344	A
Component	668	1:E29-R40 = 1303.6004m(N35+A4S4F)[nonunique]	29-40	EASLADNNTDVR	A4S4F	N35	0.08	100	6	MS2	Automatic	36.01	1243.23	4	4966.89	4969.47	4966.89	0	464603264	A
Component	672	1:S12-R22 = 1366.6630m(N21+A4S3G1F)[nonunique]	12-22	SNFQQPYITNR	A4S3G1F	N21	0.28	100	3.7	MS2	Automatic	36.34	1186.22	4	4738.85	4741.38	4738.85	0	53191188	A
Component	674	1:S12-R22 = 1366.6630m(N21+A4S3G1F)[nonunique]	12-22	SNFQQPYITNR	A4S3G1F	N21	-0.23	100	2.8	MS2	Automatic	36.56	1186.22	4	4738.85	4741.35	4738.85	0	98931872	A
Component	678	1:S12-R22 = 1366.6630m(N21+A4S3G0F)[nonunique]	12-22	SNFQQPYITNR	A4S3G0F	N21	-1.68	100	3.7	MS2	Automatic	36.76	1145.71	4	4576.79	4579.13	4576.8	0	15997931	A
Component	681	1:S12-R22 = 1366.6630m(N21+A3S3F)[nonunique](Na+)	12-22	SNFQQPYITNR	A3S3F,Na+	N21	-3.7	100	2.8	MS2	Automatic	36.91	1100.43	4	4395.69	4398.79	4395.7	0	13249672	A
Component	682	1:S12-R22 = 1366.6630m(N21+A3S3F)[nonunique]	12-22	SNFQQPYITNR	A3S3F	N21	-0.25	100	3.7	MS2	Automatic	36.91	1094.94	4	4373.72	4375.95	4373.72	0	169361360	A
Component	704	1:L9-R22 = 1722.8689m(N21+A4S4F)[nonunique]	9-22	LDKSNFQQPYITNR	A4S4F	N21	-0.28	100	4.7	MS2	Automatic	38.56	1078.64	5	5386.15	5388.97	5386.15	1	73344160	A
Component	705	1:L9-R22 = 1722.8689m(N21+A4S4F)[nonunique]	9-22	LDKSNFQQPYITNR	A4S4F	N21	-0.64	100	4.7	MS2	Automatic	38.57	1348.05	4	5386.15	5388.99	5386.15	1	164259632	A
Component	761	1:S12-R22 = 1366.6630m(N21+A4S4F)[nonunique]	12-22	SNFQQPYITNR	A4S4F	N21	-1.19	100	3.7	MS2	Automatic	41.41	1258.99	4	5029.94	5032.63	5029.95	0	116885896	A
Component	768	1:S12-R22 = 1366.6630m(N21+A4S4F)[nonunique]	12-22	SNFQQPYITNR	A4S4F	N21	-1.09	100	3.7	MS2	Automatic	41.64	1258.99	4	5029.94	5032.59	5029.95	0	34728984	A
Component	1067	1:Q61-R77 = 2034.0422m(N64+A3S1G2)[nonunique]	61-77	QVLNFTLEEVLFPQSDR	A3S1G2	N64	-1.97	100	1.9	MS2	Automatic	50.69	1079.72	4	4312.84	4315.15	4312.85	0	14466695	A
Component	1070	1:Q61-R77 = 2034.0422m(N64+A2S1G1)[nonunique]	61-77	QVLNFTLEEVLFPQSDR	A2S1G1	N64	-1.6	100	1.9	MS2	Automatic	50.92	1317.58	3	3947.71	3949.84	3947.72	0	17342754	A
Component	1090	1:Q61-R77 = 2034.0422m(N64+A3S2G1F)[nonunique]	61-77	QVLNFTLEEVLFPQSDR	A3S2G1F	N64	-0.25	100	2.4	MS2	Automatic	53.01	1189.01	4	4750	4752.59	4750	0	36197528	A
Component	1091	1:Q61-R77 = 2034.0422m(N64+A3S2G1)[nonunique]	61-77	QVLNFTLEEVLFPQSDR	A3S2G1	N64	-0.1	100	1.7	MS2	Automatic	53.15	1152.49	4	4603.95	4606.48	4603.95	0	78317824	A
Component	1092	1:Q61-R77 = 2034.0422m(N64+A3S1Ga1G1F)[nonunique]	61-77	QVLNFTLEEVLFPQSDR	A3S1Ga1G1F	N64	509.8	100	0	Full	Automatic	53.15	1156.75	4	4623.32	4623.32	4620.96	0	34175.4	A
Component	1093	1:Q61-R77 = 2034.0422m(N64+A2S2F)[nonunique]	61-77	QVLNFTLEEVLFPQSDR	A2S2F	N64	-0.33	100	2.1	MS2	Automatic	53.23	1097.72	4	4384.87	4387.17	4384.87	0	27188140	A
Component	1094	1:Q61-R77 = 2034.0422m(N64+A3S2G0)[nonunique]	61-77	QVLNFTLEEVLFPQSDR	A3S2G0	N64	-1.75	100	3.4	MS2	Automatic	53.26	1111.98	4	4441.89	4444.36	4441.89	0	16974732	A
Component	1095	1:Q61-R77 = 2034.0422m(N64+A2S2)[nonunique]	61-77	QVLNFTLEEVLFPQSDR	A2S2	N64	-0.51	100	1.9	MS2	Automatic	53.41	1061.21	4	4238.81	4241.03	4238.81	0	55431012	A
Component	1100	1:Q61-R77 = 2034.0422m(N64+A4S3G1)[nonunique]	61-77	QVLNFTLEEVLFPQSDR	A4S3G1	N64	-0.74	100	3.4	MS2	Automatic	55.06	1316.55	4	5260.17	5262.94	5260.17	0	9343822	A
Component	1101	1:Q61-R77 = 2034.0422m(N64+A4S3G1)[nonunique]	61-77	QVLNFTLEEVLFPQSDR	A4S3G1	N64	-0.64	100	3.4	MS2	Automatic	55.22	1316.8	4	5260.17	5263.01	5260.17	0	24915346	A
Component	1102	1:Q61-R77 = 2034.0422m(N64+A3S3F)[nonunique]	61-77	QVLNFTLEEVLFPQSDR	A3S3F	N64	0.39	100	2.8	MS2	Automatic	55.3	1261.78	4	5041.1	5043.81	5041.1	0	48520192	A
Component	1103	1:Q61-R77 = 2034.0422m(N64+A3S3)[nonunique]	61-77	QVLNFTLEEVLFPQSDR	A3S3	N64	-0.14	100	2.8	MS2	Automatic	55.38	1225.27	4	4895.04	4897.69	4895.04	0	105690984	A
Component	1104	1:Q61-R77 = 2034.0422m(N64+A3S2Ga1F)[nonunique]	61-77	QVLNFTLEEVLFPQSDR	A3S2Ga1F	N64	-0.09	100	2.8	MS2	Automatic	55.38	1229.52	4	4912.06	4914.52	4912.06	0	15670417	A
Component	1105	1:S12-K28 = 2058.0357m(N21+A2S2M5)[nonunique]	12-28	SNFQQPYITNRTFMLAK	A2S2M5	N21	1.64	100	5.7	MS2	Automatic	56.6	1148.24	4	4586.92	4589.27	4586.91	1	11125006	A
Component	1106	1:L9-R22 = 1722.8689m(N21+A4G4F)[nonunique]	9-22	LDKSNFQQPYITNR	A4G4F	N21	3.4	0	3.5	MS2	Automatic	56.8	1056.95	4	4221.79	4224.02	4221.77	1	7.23918e+06	A

## Sheet: Fig 4h IL22_SA8_LysC
Level	No.	Identification	Positions	Peptide Sequence	Mod	Site	∆ ppm	Conf. Score	Best ASR	ID Type	Integration Type	RT	M/Z	Charge St.	Mono Mass Exp.	Avg Mass Exp.	Mono Mass Theo.	Missed Cleavages	MS Area	Protein	Comment
Component	234	1:E29-K45 = 1843.9276m(N35+A4G4F)[nonunique]	29-45	EASLADNNTDVRLIGEK	A4G4F	N35	-0.97	100	8.5	MS2	Automatic	29.13	1087.21	4	4342.83	4345.04	4342.83	0	7.15524e+06	A
Component	235	1:E29-K45 = 1843.9276m(N35+A3G1F)[nonunique]	29-45	EASLADNNTDVRLIGEK	A3G1F	N35	-0.76	100	5.7	MS2	Automatic	29.38	1219.2	3	3653.59	3655.52	3653.59	0	7.91245e+06	A
Component	236	1:E29-K45 = 1843.9276m(N35+A2G1F)[nonunique]	29-45	EASLADNNTDVRLIGEK	A2G1F	N35	-1.51	100	2.8	MS2	Automatic	29.47	1151.51	3	3450.51	3452.22	3450.51	0	7.25878e+06	A
Component	237	1:E29-K45 = 1843.9276m(N35+A3G0F)[nonunique]	29-45	EASLADNNTDVRLIGEK	A3G0F	N35	-1.35	100	5.7	MS2	Automatic	29.53	1165.19	3	3491.54	3493.28	3491.54	0	26835536	A
Component	238	1:E29-K45 = 1843.9276m(N35+A3G0F)[nonunique]	29-45	EASLADNNTDVRLIGEK	A3G0F	N35	-1.28	100	5.7	MS2	Automatic	29.53	874.393	4	3491.54	3493.45	3491.54	0	5387369	A
Component	240	1:E29-K45 = 1843.9276m(N35+A2G2F)[nonunique]	29-45	EASLADNNTDVRLIGEK	A2G2F	N35	-1.48	100	4.2	MS2	Automatic	29.6	1205.53	3	3612.56	3614.5	3612.57	0	9504468	A
Component	241	1:E29-K45 = 1843.9276m(N35+A2G0F)[nonunique]	29-45	EASLADNNTDVRLIGEK	A2G0F	N35	-0.73	100	2.4	MS2	Automatic	29.67	1097.49	3	3288.46	3290.14	3288.46	0	26211962	A
Component	242	1:E29-K45 = 1843.9276m(N35+A1G0F)[nonunique]	29-45	EASLADNNTDVRLIGEK	A1G0F	N35	-0.86	100	1.9	MS2	Automatic	29.76	1029.8	3	3085.38	3086.97	3085.38	0	13210049	A
Component	246	1:E29-K45 = 1843.9276m(N35+A4G1F)[nonunique]	29-45	EASLADNNTDVRLIGEK	A4G1F	N35	-1.07	100	5.7	MS2	Automatic	29.93	1287.23	3	3856.67	3858.69	3856.67	0	10776524	A
Component	247	1:E29-K45 = 1843.9276m(N35+A4G1F)[nonunique]	29-45	EASLADNNTDVRLIGEK	A4G1F	N35	-0.56	100	8.5	MS2	Automatic	29.93	965.676	4	3856.67	3858.72	3856.67	0	8.36904e+06	A
Component	248	1:E29-K45 = 1843.9276m(N35+A4G1F)[nonunique]	29-45	EASLADNNTDVRLIGEK	A4G1F	N35	-1.32	100	5.7	MS2	Automatic	30.06	1287.23	3	3856.67	3858.74	3856.67	0	4966289	A
Component	257	1:E29-K45 = 1843.9276m(N35+A4G0F)[nonunique]	29-45	EASLADNNTDVRLIGEK	A4G0F	N35	-0.62	100	8.5	MS2	Automatic	30.23	924.912	4	3694.62	3696.56	3694.62	0	21275226	A
Component	258	1:E29-K45 = 1843.9276m(N35+A4G0F)[nonunique]	29-45	EASLADNNTDVRLIGEK	A4G0F	N35	-1.01	100	8.5	MS2	Automatic	30.24	1233.21	3	3694.62	3696.58	3694.62	0	59393112	A
Component	260	1:E29-K45 = 1843.9276m(N35+A2G0F)[nonunique]	29-45	EASLADNNTDVRLIGEK	A2G0F	N35	-0.88	100	2.4	MS2	Automatic	30.39	1097.49	3	3288.46	3290.09	3288.46	0	17909520	A
Component	261	1:E29-K45 = 1843.9276m(N35+A3G0F)[nonunique]	29-45	EASLADNNTDVRLIGEK	A3G0F	N35	-0.93	100	5.7	MS2	Automatic	30.42	1165.19	3	3491.54	3493.28	3491.54	0	36284744	A
Component	262	1:E29-K45 = 1843.9276m(N35+Gn)[nonunique]	29-45	EASLADNNTDVRLIGEK	Gn	N35	-0.53	100	1	MS2	Automatic	30.47	683.676	3	2047.01	2048.03	2047.01	0	10320853	A
Component	263	1:E29-K45 = 1843.9276m(N35+GnF)[nonunique]	29-45	EASLADNNTDVRLIGEK	GnF	N35	-1.07	100	1.1	MS2	Automatic	30.49	732.362	3	2193.06	2194.12	2193.06	0	5.46342e+06	A
Component	282	1:E29-K45 = 1843.9276m(N35+A4S1G3F)[nonunique]	29-45	EASLADNNTDVRLIGEK	A4S1G3F	N35	-0.23	100	8.5	MS2	Automatic	31.66	1159.99	4	4633.93	4636.39	4633.93	0	54482996	A
Component	283	1:E29-K45 = 1843.9276m(N35+A3S1G2F)[nonunique]	29-45	EASLADNNTDVRLIGEK	A3S1G2F	N35	-1.33	100	3.4	MS2	Automatic	31.7	1068.71	4	4268.79	4271.01	4268.79	0	5307509	A
Component	284	1:E29-K45 = 1843.9276m(N35+A4S1G2F)[nonunique]	29-45	EASLADNNTDVRLIGEK	A4S1G2F	N35	-1.66	100	5.7	MS2	Automatic	31.76	1119.47	4	4471.87	4474.18	4471.87	0	32822958	A
Component	287	1:E29-K45 = 1843.9276m(N35+A3S1G1F)[nonunique]	29-45	EASLADNNTDVRLIGEK	A3S1G1F	N35	-1.57	100	5.7	MS2	Automatic	31.83	1028.19	4	4106.74	4108.83	4106.74	0	6.53822e+06	A
Component	289	1:E29-K45 = 1843.9276m(N35+A3S1G2F)[nonunique]	29-45	EASLADNNTDVRLIGEK	A3S1G2F	N35	-0.3	100	4.2	MS2	Automatic	31.89	1068.71	4	4268.79	4270.98	4268.79	0	23791172	A
Component	290	1:E29-K45 = 1843.9276m(N35+A4S1G1F)[nonunique]	29-45	EASLADNNTDVRLIGEK	A4S1G1F	N35	-0.75	100	8.5	MS2	Automatic	31.92	1078.96	4	4309.82	4312.04	4309.82	0	32494112	A
Component	291	1:E29-K45 = 1843.9276m(N35+A3S1G1F)[nonunique]	29-45	EASLADNNTDVRLIGEK	A3S1G1F	N35	-1.21	100	5.7	MS2	Automatic	31.98	1028.19	4	4106.74	4108.86	4106.74	0	10338289	A
Component	292	1:E29-K45 = 1843.9276m(N35+A3S1G0F)[nonunique]	29-45	EASLADNNTDVRLIGEK	A3S1G0F	N35	-0.7	100	5.7	MS2	Automatic	32.01	987.68	4	3944.69	3946.74	3944.69	0	9119715	A
Component	293	1:E29-K45 = 1843.9276m(N35+A3S1G0F)[nonunique]	29-45	EASLADNNTDVRLIGEK	A3S1G0F	N35	-1.13	100	2.8	MS2	Automatic	32.01	1316.57	3	3944.68	3946.77	3944.69	0	10125255	A
Component	294	1:E29-K45 = 1843.9276m(N35+A4S1G0F)[nonunique]	29-45	EASLADNNTDVRLIGEK	A4S1G0F	N35	-0.08	100	8.5	MS2	Automatic	32.1	1038.45	4	4147.77	4149.94	4147.77	0	16626495	A
Component	295	1:E29-K45 = 1843.9276m(N35+A2S1G1F)[nonunique]	29-45	EASLADNNTDVRLIGEK	A2S1G1F	N35	-0.96	100	4.2	MS2	Automatic	32.11	1302.89	3	3903.66	3905.7	3903.66	0	23908628	A
Component	296	1:E29-K45 = 1843.9276m(N35+A2S1G1F)[nonunique]	29-45	EASLADNNTDVRLIGEK	A2S1G1F	N35	-0.65	100	2.8	MS2	Automatic	32.11	977.173	4	3903.66	3905.69	3903.66	0	13421942	A
Component	297	1:E29-K45 = 1843.9276m(N35+A3S1G0F)[nonunique]	29-45	EASLADNNTDVRLIGEK	A3S1G0F	N35	-1.44	100	5.7	MS2	Automatic	32.22	987.679	4	3944.68	3946.76	3944.69	0	5.62766e+06	A
Component	298	1:E29-K45 = 1843.9276m(N35+A3S1G0F)[nonunique]	29-45	EASLADNNTDVRLIGEK	A3S1G0F	N35	-1.57	100	4.2	MS2	Automatic	32.22	1316.57	3	3944.68	3946.75	3944.69	0	8847300	A
Component	299	1:E29-K45 = 1843.9276m(N35+A4S1G0F)[nonunique]	29-45	EASLADNNTDVRLIGEK	A4S1G0F	N35	-0.9	100	8.5	MS2	Automatic	32.27	1038.2	4	4147.76	4149.88	4147.77	0	13500436	A
Component	302	1:E29-K45 = 1843.9276m(N35+A2S1G0F)[nonunique]	29-45	EASLADNNTDVRLIGEK	A2S1G0F	N35	-1.26	100	4.2	MS2	Automatic	32.31	1248.88	3	3741.61	3743.57	3741.61	0	13393843	A
Component	306	1:E29-K45 = 1843.9276m(N35+A4S1G0F)[nonunique]	29-45	EASLADNNTDVRLIGEK	A4S1G0F	N35	-1.73	100	5.7	MS2	Automatic	32.47	1038.45	4	4147.76	4149.91	4147.77	0	14293544	A
Component	345	1:E29-K45 = 1843.9276m(N35+A4S2G2F)[nonunique]	29-45	EASLADNNTDVRLIGEK	A4S2G2F	N35	0.63	100	5.7	MS2	Automatic	34.5	1232.76	4	4925.03	4927.63	4925.02	0	54298280	A
Component	354	1:E29-K45 = 1843.9276m(N35+A4S2G1F)[nonunique]	29-45	EASLADNNTDVRLIGEK	A4S2G1F	N35	-1.2	100	4.2	MS2	Automatic	34.75	1192.25	4	4762.96	4765.51	4762.97	0	17255766	A
Component	358	1:E29-K45 = 1843.9276m(N35+A3S2G1F)[nonunique]	29-45	EASLADNNTDVRLIGEK	A3S2G1F	N35	-0.71	100	2.8	MS2	Automatic	34.83	1141.48	4	4559.89	4562.23	4559.89	0	35487112	A
Component	359	1:E29-K45 = 1843.9276m(N35+A4S2G0F)[nonunique]	29-45	EASLADNNTDVRLIGEK	A4S2G0F	N35	-1.08	100	5.7	MS2	Automatic	34.85	1151.74	4	4600.91	4603.39	4600.92	0	41043028	A
Component	360	1:E29-K45 = 1843.9276m(N35+A3S2G0F)[nonunique]	29-45	EASLADNNTDVRLIGEK	A3S2G0F	N35	-1.41	100	4.2	MS2	Automatic	34.96	1100.97	4	4397.83	4400.24	4397.84	0	18925452	A
Component	363	1:E29-K45 = 1843.9276m(N35+A2S2F)[nonunique]	29-45	EASLADNNTDVRLIGEK	A2S2F	N35	-0.72	100	4.2	MS2	Automatic	35.08	1050.2	4	4194.75	4196.92	4194.76	0	22247836	A
Component	372	1:S12-K28 = 2058.0357m(N21+A3G3F)[nonunique]	12-28	SNFQQPYITNRTFMLAK	A3G3F	N21	-1.46	100	2.8	MS2	Automatic	35.51	1049.46	4	4191.8	4193.97	4191.81	0	4.12463e+06	A
Component	374	1:S12-K28 = 2058.0357m(N21+A4G4F)[nonunique]	12-28	SNFQQPYITNRTFMLAK	A4G4F	N21	0.1	100	8.5	MS2	Automatic	35.53	1140.74	4	4556.94	4559.46	4556.94	0	76478632	A
Component	375	1:S12-K28 = 2058.0357m(N21+A4G3F)[nonunique]	12-28	SNFQQPYITNRTFMLAK	A4G3F	N21	-1.23	100	8.5	MS2	Automatic	35.65	1100.23	4	4394.88	4397.37	4394.89	0	36679504	A
Component	376	1:S12-K28 = 2058.0357m(N21+A2G2F)[nonunique]	12-28	SNFQQPYITNRTFMLAK	A2G2F	N21	-1.76	100	2.8	MS2	Automatic	35.7	1277.23	3	3826.67	3828.7	3826.68	0	5.4218e+06	A
Component	377	1:S12-K28 = 2058.0357m(N21+A3G3F)[nonunique]	12-28	SNFQQPYITNRTFMLAK	A3G3F	N21	-0.3	100	2.8	MS2	Automatic	35.7	1049.46	4	4191.81	4194.05	4191.81	0	80210912	A
Component	379	1:S12-K28 = 2058.0357m(N21+A3G1F)[nonunique]	12-28	SNFQQPYITNRTFMLAK	A3G1F	N21	-1.4	100	4.2	MS2	Automatic	35.8	968.432	4	3867.7	3869.83	3867.7	0	6647605	A
Component	380	1:S12-K28 = 2058.0357m(N21+A3G2F)[nonunique]	12-28	SNFQQPYITNRTFMLAK	A3G2F	N21	-1.68	100	2.8	MS2	Automatic	35.84	1344.92	3	4029.75	4031.9	4029.75	0	11262009	A
Component	381	1:S12-K28 = 2058.0357m(N21+A3G2F)[nonunique]	12-28	SNFQQPYITNRTFMLAK	A3G2F	N21	-1.31	100	3.4	MS2	Automatic	35.85	1008.95	4	4029.75	4031.95	4029.75	0	15208791	A
Component	382	1:S12-K28 = 2058.0357m(N21+A2G1F)[nonunique]	12-28	SNFQQPYITNRTFMLAK	A2G1F	N21	-1.41	100	2.4	MS2	Automatic	35.89	1222.88	3	3664.62	3666.63	3664.62	0	7.40701e+06	A
Component	384	1:S12-K28 = 2058.0357m(N21+A3G0F)[nonunique]	12-28	SNFQQPYITNRTFMLAK	A3G0F	N21	-1.53	100	4.2	MS2	Automatic	35.92	927.92	4	3705.64	3707.68	3705.65	0	9202629	A
Component	385	1:S12-K28 = 2058.0357m(N21+A3G0F)[nonunique]	12-28	SNFQQPYITNRTFMLAK	A3G0F	N21	-1.46	100	2.8	MS2	Automatic	35.93	1236.56	3	3705.64	3707.71	3705.65	0	12448412	A
Component	386	1:S12-K28 = 2058.0357m(N21+A1G1F)[nonunique]	12-28	SNFQQPYITNRTFMLAK	A1G1F	N21	-1.7	100	1.9	MS2	Automatic	35.93	1155.52	3	3461.54	3463.5	3461.54	0	6705508	A
Component	388	1:S12-K28 = 2058.0357m(N21+A2G2F)[nonunique]	12-28	SNFQQPYITNRTFMLAK	A2G2F	N21	-0.62	100	2.8	MS2	Automatic	35.97	1277.23	3	3826.67	3828.78	3826.68	0	88778240	A
Component	389	1:S12-K28 = 2058.0357m(N21+A2G2F)[nonunique]	12-28	SNFQQPYITNRTFMLAK	A2G2F	N21	0.66	100	2.8	MS2	Automatic	35.97	958.176	4	3826.68	3828.76	3826.68	0	62537488	A
Component	390	1:S12-K28 = 2058.0357m(N21+A2G0F)[nonunique]	12-28	SNFQQPYITNRTFMLAK	A2G0F	N21	-1.3	100	2.4	MS2	Automatic	36.06	876.899	4	3502.56	3504.35	3502.57	0	8412229	A
Component	392	1:S12-K28 = 2058.0357m(N21+A2G0F)[nonunique]	12-28	SNFQQPYITNRTFMLAK	A2G0F	N21	-1.65	100	3.4	MS2	Automatic	36.07	1169.2	3	3502.56	3504.54	3502.57	0	20162640	A
Component	393	1:S12-K28 = 2058.0357m(N21+A3G2F)[nonunique]	12-28	SNFQQPYITNRTFMLAK	A3G2F	N21	-1.13	100	4.2	MS2	Automatic	36.1	1008.95	4	4029.75	4031.93	4029.75	0	20411376	A
Component	394	1:S12-K28 = 2058.0357m(N21+A3G2F)[nonunique]	12-28	SNFQQPYITNRTFMLAK	A3G2F	N21	-1.49	100	4.2	MS2	Automatic	36.1	1344.92	3	4029.75	4031.92	4029.75	0	12839193	A
Component	396	1:S12-K28 = 2058.0357m(N21+A2G2)[nonunique]	12-28	SNFQQPYITNRTFMLAK	A2G2	N21	-1.44	100	2.1	MS2	Automatic	36.11	921.411	4	3680.61	3682.64	3680.62	0	8.12594e+06	A
Component	397	1:S12-K28 = 2058.0357m(N21+A2G2)[nonunique]	12-28	SNFQQPYITNRTFMLAK	A2G2	N21	-1.3	100	2.4	MS2	Automatic	36.11	1228.21	3	3680.61	3682.65	3680.62	0	14833435	A
Component	399	1:S12-K28 = 2058.0357m(N21+A4G2F)[nonunique]	12-28	SNFQQPYITNRTFMLAK	A4G2F	N21	-1.62	100	4.2	MS2	Automatic	36.19	1059.72	4	4232.83	4235.14	4232.83	0	16631637	A
Component	401	1:S12-K28 = 2058.0357m(N21+A1G0F)[nonunique]	12-28	SNFQQPYITNRTFMLAK	A1G0F	N21	-1.08	100	1.9	MS2	Automatic	36.21	1101.17	3	3299.49	3301.39	3299.49	0	20375252	A
Component	404	1:S12-K28 = 2058.0357m(N21+A2G1F)[nonunique]	12-28	SNFQQPYITNRTFMLAK	A2G1F	N21	-1.21	100	2.4	MS2	Automatic	36.4	917.663	4	3664.62	3666.67	3664.62	0	39748736	A
Component	405	1:S12-K28 = 2058.0357m(N21+A3G1F)[nonunique]	12-28	SNFQQPYITNRTFMLAK	A3G1F	N21	-1.78	100	8.5	MS2	Automatic	36.4	968.182	4	3867.69	3869.8	3867.7	0	23587550	A
Component	406	1:S12-K28 = 2058.0357m(N21+A3G1F)[nonunique]	12-28	SNFQQPYITNRTFMLAK	A3G1F	N21	-1.4	100	3.4	MS2	Automatic	36.4	1290.91	3	3867.7	3869.84	3867.7	0	21072262	A
Component	407	1:S12-K28 = 2058.0357m(N21+A2G1F)[nonunique]	12-28	SNFQQPYITNRTFMLAK	A2G1F	N21	-1.61	100	2.4	MS2	Automatic	36.41	1223.21	3	3664.62	3666.68	3664.62	0	77997360	A
Component	408	1:S12-K28 = 2058.0357m(N21+A4G1F)[nonunique]	12-28	SNFQQPYITNRTFMLAK	A4G1F	N21	-0.58	100	17	MS2	Automatic	36.51	1019.2	4	4070.78	4072.99	4070.78	0	26243092	A
Component	409	1:S12-K28 = 2058.0357m(N21+A2G1)[nonunique]	12-28	SNFQQPYITNRTFMLAK	A2G1	N21	-1.4	100	2.1	MS2	Automatic	36.6	1174.19	3	3518.56	3520.54	3518.56	0	12296770	A
Component	410	1:S12-K28 = 2058.0357m(N21+A4G0F)[nonunique]	12-28	SNFQQPYITNRTFMLAK	A4G0F	N21	-1.07	100	4.2	MS2	Automatic	36.63	1304.58	3	3908.72	3910.9	3908.73	0	26053060	A
Component	411	1:S12-K28 = 2058.0357m(N21+A4G0F)[nonunique]	12-28	SNFQQPYITNRTFMLAK	A4G0F	N21	0.49	100	17	MS2	Automatic	36.63	978.69	4	3908.73	3910.9	3908.73	0	36379756	A
Component	412	1:S12-K28 = 2058.0357m(N21+A3G0F)[nonunique]	12-28	SNFQQPYITNRTFMLAK	A3G0F	N21	0.19	100	3.4	MS2	Automatic	36.65	927.67	4	3705.65	3707.73	3705.65	0	32547366	A
Component	413	1:S12-K28 = 2058.0357m(N21+A3G0F)[nonunique]	12-28	SNFQQPYITNRTFMLAK	A3G0F	N21	-0.93	100	4.2	MS2	Automatic	36.65	1236.89	3	3705.65	3707.72	3705.65	0	40256872	A
Component	418	1:S12-K28 = 2058.0357m(N21+A2G0F)[nonunique]	12-28	SNFQQPYITNRTFMLAK	A2G0F	N21	0.02	100	4.2	MS2	Automatic	36.78	876.9	4	3502.57	3504.53	3502.57	0	22893296	A
Component	419	1:S12-K28 = 2058.0357m(N21+A2G0F)[nonunique]	12-28	SNFQQPYITNRTFMLAK	A2G0F	N21	-0.39	100	2.4	MS2	Automatic	36.79	1168.86	3	3502.57	3504.53	3502.57	0	62785672	A
Component	420	1:S12-K28 = 2058.0357m(N21+A3G0)[nonunique]	12-28	SNFQQPYITNRTFMLAK	A3G0	N21	-1.69	100	3.4	MS2	Automatic	36.89	1188.2	3	3559.59	3561.55	3559.59	0	6957843	A
Component	423	1:S12-K28 = 2058.0357m(N21+GnF)[nonunique]	12-28	SNFQQPYITNRTFMLAK	GnF	N21	-0.34	100	1.1	MS2	Automatic	36.9	803.731	3	2407.17	2408.41	2407.17	0	48375856	A
Component	426	1:S12-K28 = 2058.0357m(N21+A2G0)[nonunique]	12-28	SNFQQPYITNRTFMLAK	A2G0	N21	-1.28	100	2.4	MS2	Automatic	37	1120.51	3	3356.51	3358.26	3356.51	0	12724425	A
Component	427	1:S12-K28 = 2058.0357m(N21+Gn)[nonunique]	12-28	SNFQQPYITNRTFMLAK	Gn	N21	-0.57	100	1.2	MS2	Automatic	37.01	755.045	3	2261.11	2262.31	2261.12	0	23725226	A
Component	440	1:E29-K45 = 1843.9276m(N35+A4Sg1S2G1F)[nonunique]	29-45	EASLADNNTDVRLIGEK	A4Sg1S2G1F	N35	729.92	100	0	Full	Automatic	37.62	1309.79	4	5235.93	5235.93	5232.11	0	0	A
Component	441	1:E29-K45 = 1843.9276m(N35+A4S3G1F)[nonunique]	29-45	EASLADNNTDVRLIGEK	A4S3G1F	N35	-1.42	100	8.5	MS2	Automatic	37.63	1305.54	4	5216.11	5218.82	5216.12	0	37106940	A
Component	442	1:E29-K45 = 1843.9276m(N35+A4S4)[nonunique]	29-45	EASLADNNTDVRLIGEK	A4S4	N35	657.16	100	0	Full	Automatic	37.7	1342.05	4	5364.68	5364.68	5361.16	0	0	A
Component	447	1:E29-K45 = 1843.9276m(N35+A4S3G1F)[nonunique](Na+)	29-45	EASLADNNTDVRLIGEK	A4S3G1F,Na+	N35	-2.16	100	4.2	MS2	Automatic	37.77	1311.28	4	5238.09	5241.33	5238.1	0	5.78922e+06	A
Component	448	1:E29-K45 = 1843.9276m(N35+A4S3G1F)[nonunique]	29-45	EASLADNNTDVRLIGEK	A4S3G1F	N35	-1.98	100	0	Full	Automatic	37.77	1045.03	5	5216.11	5219.27	5216.12	0	5.69524e+06	A
Component	449	1:E29-K45 = 1843.9276m(N35+A4S3G1F)[nonunique]	29-45	EASLADNNTDVRLIGEK	A4S3G1F	N35	-1.7	100	4.2	MS2	Automatic	37.78	1305.54	4	5216.11	5218.9	5216.12	0	100062224	A
Component	450	1:E29-K45 = 1843.9276m(N35+A4S3G1F)[nonunique](Na+)	29-45	EASLADNNTDVRLIGEK	A4S3G1F,Na+	N35	189.77	100	0	Full	Automatic	37.79	1049.22	5	5239.09	5241.08	5238.1	0	6.62923e+06	A
Component	451	1:E29-K45 = 1843.9276m(N35+A4S3Ga1)[nonunique]	29-45	EASLADNNTDVRLIGEK	A4S3Ga1	N35	622.22	100	0	Full	Automatic	37.79	1309.79	4	5235.37	5235.37	5232.11	0	386280	A
Component	452	1:S12-K28 = 2058.0357m(N21+A4S1G3F)[nonunique]	12-28	SNFQQPYITNRTFMLAK	A4S1G3F	N21	-1.97	100	8.5	MS2	Automatic	37.79	1213.52	4	4848.03	4850.73	4848.03	0	142121936	A
Component	453	1:S12-K28 = 2058.0357m(N21+A4S1G3F)[nonunique](Na+)	12-28	SNFQQPYITNRTFMLAK	A4S1G3F,Na+	N21	-2.97	100	2.4	MS2	Automatic	37.79	1219.26	4	4870	4872.92	4870.02	0	7.80799e+06	A
Component	456	1:S12-K28 = 2058.0357m(N21+A4S1G2F)[nonunique]	12-28	SNFQQPYITNRTFMLAK	A4S1G2F	N21	-1.73	100	4.2	MS2	Automatic	37.89	1173	4	4685.97	4688.58	4685.98	0	61961272	A
Component	457	1:E29-K45 = 1843.9276m(N35+A4S3G0F)[nonunique]	29-45	EASLADNNTDVRLIGEK	A4S3G0F	N35	-1.51	100	5.7	MS2	Automatic	37.92	1265.02	4	5054.06	5056.71	5054.06	0	41076748	A
Component	459	1:S12-K28 = 2058.0357m(N21+A3S1G2F)[nonunique](Na+)	12-28	SNFQQPYITNRTFMLAK	A3S1G2F,Na+	N21	-1.74	100	1.9	MS2	Automatic	37.96	1127.73	4	4504.88	4507.6	4504.88	0	9241609	A
Component	461	1:S12-K28 = 2058.0357m(N21+A3S1G2F)[nonunique]	12-28	SNFQQPYITNRTFMLAK	A3S1G2F	N21	-0.88	100	2.8	MS2	Automatic	37.97	1122.23	4	4482.9	4485.42	4482.9	0	154602464	A
Component	462	1:S12-K28 = 2058.0357m(N21+A3S1G2)[nonunique]	12-28	SNFQQPYITNRTFMLAK	A3S1G2	N21	-1.92	100	2.4	MS2	Automatic	38	1085.97	4	4336.84	4339.18	4336.84	0	15009828	A
Component	463	1:E29-K45 = 1843.9276m(N35+A3S3F)[nonunique]	29-45	EASLADNNTDVRLIGEK	A3S3F	N35	-1.63	100	5.7	MS2	Automatic	38.04	1214.25	4	4850.98	4853.42	4850.99	0	41888216	A
Component	464	1:S12-K28 = 2058.0357m(N21+A4S1G1F)[nonunique]	12-28	SNFQQPYITNRTFMLAK	A4S1G1F	N21	-1.41	100	5.7	MS2	Automatic	38.08	1132.49	4	4523.92	4526.47	4523.93	0	21599964	A
Component	469	1:S12-K28 = 2058.0357m(N21+A3S1G1F)[nonunique]	12-28	SNFQQPYITNRTFMLAK	A3S1G1F	N21	-1.53	100	2.8	MS2	Automatic	38.15	1081.72	4	4320.84	4323.3	4320.85	0	64819624	A
Component	470	1:S12-K28 = 2058.0357m(N21+A2S1G1F)[nonunique]	12-28	SNFQQPYITNRTFMLAK	A2S1G1F	N21	-1.43	100	2.1	MS2	Automatic	38.21	1030.95	4	4117.76	4120.01	4117.77	0	132397816	A
Component	471	1:S12-K28 = 2058.0357m(N21+A4S1G0F)[nonunique]	12-28	SNFQQPYITNRTFMLAK	A4S1G0F	N21	-1.8	100	8.5	MS2	Automatic	38.24	1091.98	4	4361.87	4364.22	4361.88	0	32156146	A
Component	472	1:S12-K28 = 2058.0357m(N21+A4S1G1F)[nonunique]	12-28	SNFQQPYITNRTFMLAK	A4S1G1F	N21	-1.63	100	4.2	MS2	Automatic	38.26	1132.49	4	4523.92	4526.45	4523.93	0	21684146	A
Component	473	1:S12-K28 = 2058.0357m(N21+A2S1G1)[nonunique]	12-28	SNFQQPYITNRTFMLAK	A2S1G1	N21	-1.91	100	2.1	MS2	Automatic	38.27	994.435	4	3971.71	3973.88	3971.71	0	24905968	A
Component	474	1:S12-K28 = 2058.0357m(N21+A2S1G1)[nonunique]	12-28	SNFQQPYITNRTFMLAK	A2S1G1	N21	-1.98	100	1.7	MS2	Automatic	38.28	1325.58	3	3971.7	3973.81	3971.71	0	20088066	A
Component	476	1:S12-K28 = 2058.0357m(N21+A3S1G0F)[nonunique]	12-28	SNFQQPYITNRTFMLAK	A3S1G0F	N21	-2.18	100	3.4	MS2	Automatic	38.35	1041.21	4	4158.79	4161.05	4158.8	0	49265536	A
Component	482	1:S12-K28 = 2058.0357m(N21+A2S1G0F)[nonunique]	12-28	SNFQQPYITNRTFMLAK	A2S1G0F	N21	-1.61	100	2.4	MS2	Automatic	38.45	990.437	4	3955.71	3957.86	3955.72	0	51767692	A
Component	483	1:S12-K28 = 2058.0357m(N21+A2S1G0F)[nonunique]	12-28	SNFQQPYITNRTFMLAK	A2S1G0F	N21	-1.86	100	2.4	MS2	Automatic	38.45	1320.25	3	3955.71	3957.87	3955.72	0	52520008	A
Component	487	1:S12-K28 = 2058.0357m(N21+A2S1G0)[nonunique]	12-28	SNFQQPYITNRTFMLAK	A2S1G0	N21	-1.96	100	2.4	MS2	Automatic	38.53	953.922	4	3809.65	3811.79	3809.66	0	9596759	A
Component	488	1:S12-K28 = 2058.0357m(N21+A2S1G0)[nonunique]	12-28	SNFQQPYITNRTFMLAK	A2S1G0	N21	-1.84	100	2.1	MS2	Automatic	38.54	1271.56	3	3809.65	3811.7	3809.66	0	12631677	A
Component	489	1:S12-K28 = 2058.0357m(N21+A4S1G0F)[nonunique]	12-28	SNFQQPYITNRTFMLAK	A4S1G0F	N21	-2.02	100	4.2	MS2	Automatic	38.57	1091.98	4	4361.87	4364.21	4361.88	0	25916880	A
Component	512	1:S12-K28 = 2058.0357m(N21+A4S1G3F)[nonunique]	12-28	SNFQQPYITNRTFMLAK	A4S1G3F	N21	625.2	100	0	Full	Automatic	39.6	1213.51	4	4851.07	4851.07	4848.03	0	542530	A
Component	528	1:S12-K28 = 2058.0357m(N21+A4Sg1S1G2F)[nonunique]	12-28	SNFQQPYITNRTFMLAK	A4Sg1S1G2F	N21	698.01	100	0	Full	Automatic	40.37	1290.55	4	5158.72	5158.72	5155.13	0	0	A
Component	529	1:S12-K28 = 2058.0357m(N21+A4S2G2F)[nonunique]	12-28	SNFQQPYITNRTFMLAK	A4S2G2F	N21	-1.72	100	0	Full	Automatic	40.37	1029.43	5	5139.12	5142.02	5139.13	0	8427689	A
Component	530	1:S12-K28 = 2058.0357m(N21+A4S2G2F)[nonunique]	12-28	SNFQQPYITNRTFMLAK	A4S2G2F	N21	-1.62	100	5.7	MS2	Automatic	40.37	1286.29	4	5139.12	5141.98	5139.13	0	138642240	A
Component	536	1:S12-K28 = 2058.0357m(N21+A4S2G1F)[nonunique]	12-28	SNFQQPYITNRTFMLAK	A4S2G1F	N21	-2.07	100	5.7	MS2	Automatic	40.56	1245.78	4	4977.07	4979.81	4977.08	0	55438724	A
Component	538	1:S12-K28 = 2058.0357m(N21+A3S2G1F)[nonunique]	12-28	SNFQQPYITNRTFMLAK	A3S2G1F	N21	-1.95	100	4.2	MS2	Automatic	40.63	1195.01	4	4773.99	4776.71	4774	0	111247832	A
Component	539	1:S12-K28 = 2058.0357m(N21+A3S2G1)[nonunique]	12-28	SNFQQPYITNRTFMLAK	A3S2G1	N21	-2.17	100	3.4	MS2	Automatic	40.67	1158.24	4	4627.93	4630.39	4627.94	0	12852072	A
Component	540	1:S12-K28 = 2058.0357m(N21+A4S2G0F)[nonunique]	12-28	SNFQQPYITNRTFMLAK	A4S2G0F	N21	-2.19	100	4.2	MS2	Automatic	40.69	1205.51	4	4815.01	4817.76	4815.02	0	44419660	A
Component	542	1:S12-K28 = 2058.0357m(N21+A3S2G0F)[nonunique]	12-28	SNFQQPYITNRTFMLAK	A3S2G0F	N21	-2.02	100	2.4	MS2	Automatic	40.8	1154.49	4	4611.94	4614.28	4611.95	0	35995612	A
Component	543	1:S12-K28 = 2058.0357m(N21+A2S2F)[nonunique]	12-28	SNFQQPYITNRTFMLAK	A2S2F	N21	-1.95	100	2.4	MS2	Automatic	40.89	1103.72	4	4408.86	4411.23	4408.87	0	47398464	A
Component	545	1:S12-K28 = 2058.0357m(N21+A2S2)[nonunique]	12-28	SNFQQPYITNRTFMLAK	A2S2	N21	-1.61	100	2.1	MS2	Automatic	40.97	1067.21	4	4262.8	4265.24	4262.81	0	11480834	A
Component	597	1:S12-K28 = 2058.0357m(N21+A4S3G0F)[nonunique]	12-28	SNFQQPYITNRTFMLAK	A4S3G0F	N21	-1.21	100	5.7	MS2	Automatic	43.36	1318.8	4	5268.17	5271.13	5268.17	0	21985100	A
Component	604	1:S12-K28 = 2058.0357m(N21+A3S3F)[nonunique]	12-28	SNFQQPYITNRTFMLAK	A3S3F	N21	-1.12	100	5.7	MS2	Automatic	43.53	1267.78	4	5065.09	5067.86	5065.09	0	29851646	A

## Sheet: FIg 4h IL22_SA8_tryp
	No.	Identification	Positions	Peptide Sequence	Mod	Site	∆ ppm	Conf. Score	Best ASR	ID Type	Integration Type	RT	M/Z	Charge St.	Mono Mass Exp.	Avg Mass Exp.	Mono Mass Theo.	Missed Cleavages	MS Area	Protein	Comment
Component	199	1:S12-R22 = 1366.6630m(N21+A2G2F)[nonunique]	12-22	SNFQQPYITNR	A2G2F	N21	-9.11	98.6	5.5	MS2	Automatic	19.5	1046.43	3	3135.27	3136.91	3135.3	0	9020040	A
Component	218	1:E29-R40 = 1303.6004m(N35+A3G3F)[nonunique]	29-40	EASLADNNTDVR	A3G3F	N35	-2.72	100	6	MS2	Automatic	20.64	1147.13	3	3437.36	3438.91	3437.37	0	2.78867e+06	A
Component	220	1:E29-R40 = 1303.6004m(N35+A4G4F)[nonunique]	29-40	EASLADNNTDVR	A4G4F	N35	-2.53	100	6	MS2	Automatic	20.72	952.133	4	3802.49	3804.33	3802.5	0	3.31619e+06	A
Component	221	1:E29-R40 = 1303.6004m(N35+A4G4F)[nonunique]	29-40	EASLADNNTDVR	A4G4F	N35	-2.01	100	6	MS2	Automatic	20.74	1269.17	3	3802.5	3804.44	3802.5	0	12858513	A
Component	222	1:E29-R40 = 1303.6004m(N35+A4Sg1G1)[nonunique]	29-40	EASLADNNTDVR	A4Sg1G1	N35	657.45	100	0	Full	Automatic	20.76	1214.82	3	3641.82	3641.82	3639.43	0	0	A
Component	224	1:E29-R40 = 1303.6004m(N35+A3G3F)[nonunique]	29-40	EASLADNNTDVR	A3G3F	N35	-2.72	100	6	MS2	Automatic	20.77	1147.46	3	3437.36	3439.07	3437.37	0	3501990	A
Component	225	1:E29-R40 = 1303.6004m(N35+A3G2F)[nonunique]	29-40	EASLADNNTDVR	A3G2F	N35	-1.48	100	6	MS2	Automatic	20.82	1093.45	3	3275.31	3277.13	3275.32	0	4297727	A
Component	226	1:E29-R40 = 1303.6004m(N35+A4G2F)	29-40	EASLADNNTDVR	A4G2F	N35	-1.92	90	0	Full	Automatic	20.82	1161.14	3	3478.39	3479.93	3478.4	0	4.67722e+06	A
Component	228	1:E29-R40 = 1303.6004m(N35+A4G2F)[nonunique]	29-40	EASLADNNTDVR	A4G2F	N35	-3.32	100	6	MS2	Automatic	20.92	1160.81	3	3478.39	3480.16	3478.4	0	4.64626e+06	A
Component	229	1:E29-R40 = 1303.6004m(N35+A3G1F)[nonunique]	29-40	EASLADNNTDVR	A3G1F	N35	-1.67	100	6	MS2	Automatic	20.93	1039.1	3	3113.26	3114.73	3113.27	0	22050248	A
Component	230	1:E29-R40 = 1303.6004m(N35+A2G1F)[nonunique]	29-40	EASLADNNTDVR	A2G1F	N35	-1.79	100	6	MS2	Automatic	20.95	971.402	3	2910.18	2911.42	2910.19	0	4439836	A
Component	232	1:E29-R40 = 1303.6004m(N35+A4G1F)[nonunique]	29-40	EASLADNNTDVR	A4G1F	N35	-2.34	100	6	MS2	Automatic	20.98	1106.79	3	3316.34	3318.04	3316.35	0	9799430	A
Component	233	1:E29-R40 = 1303.6004m(N35+A3G0F)[nonunique]	29-40	EASLADNNTDVR	A3G0F	N35	-1.85	100	6	MS2	Automatic	21.06	985.078	3	2951.21	2952.55	2951.21	0	51913224	A
Component	234	1:E29-R40 = 1303.6004m(N35+A4G2F)[nonunique]	29-40	EASLADNNTDVR	A4G2F	N35	-1.78	100	6	MS2	Automatic	21.08	1160.81	3	3478.39	3480.03	3478.4	0	12800672	A
Component	235	1:E29-R40 = 1303.6004m(N35+A2G0F)[nonunique]	29-40	EASLADNNTDVR	A2G0F	N35	-1.76	100	6	MS2	Automatic	21.08	917.385	3	2748.13	2749.41	2748.13	0	16093070	A
Component	236	1:E29-R40 = 1303.6004m(N35+A3G1F)[nonunique]	29-40	EASLADNNTDVR	A3G1F	N35	-2.14	100	6	MS2	Automatic	21.13	1039.1	3	3113.26	3114.8	3113.27	0	7.53755e+06	A
Component	237	1:E29-R40 = 1303.6004m(N35+A3Sg1G1)[nonunique]	29-40	EASLADNNTDVR	A3Sg1G1	N35	625.9	99.9	0	Full	Automatic	21.15	1147.13	3	3438.5	3438.5	3436.35	0	0	A
Component	238	1:E29-R40 = 1303.6004m(N35+A2G2F)[nonunique]	29-40	EASLADNNTDVR	A2G2F	N35	-2.05	100	6	MS2	Automatic	21.15	1025.42	3	3072.23	3073.58	3072.24	0	24134380	A
Component	239	1:E29-R40 = 1303.6004m(N35+A4G1F)[nonunique]	29-40	EASLADNNTDVR	A4G1F	N35	-1.98	100	6	MS2	Automatic	21.15	1106.79	3	3316.34	3318.03	3316.35	0	37991732	A
Component	241	1:E29-R40 = 1303.6004m(N35+A4G0)[nonunique]	29-40	EASLADNNTDVR	A4G0	N35	-2.14	100	6	MS2	Automatic	21.18	1004.09	3	3008.23	3009.95	3008.24	0	6719414	A
Component	243	1:E29-R40 = 1303.6004m(N35+A4G1F)[nonunique]	29-40	EASLADNNTDVR	A4G1F	N35	-1.83	100	6	MS2	Automatic	21.25	1107.12	3	3316.34	3318.02	3316.35	0	18147706	A
Component	244	1:E29-R40 = 1303.6004m(N35+A1G1F)[nonunique]	29-40	EASLADNNTDVR	A1G1F	N35	-1.92	100	1.7	MS2	Automatic	21.26	903.709	3	2707.1	2708.2	2707.11	0	5.64489e+06	A
Component	245	1:E29-R40 = 1303.6004m(N35+A2G1F)[nonunique]	29-40	EASLADNNTDVR	A2G1F	N35	-2.12	100	6	MS2	Automatic	21.26	971.402	3	2910.18	2911.7	2910.19	0	16192240	A
Component	246	1:E29-R40 = 1303.6004m(N35+Gn)[nonunique]	29-40	EASLADNNTDVR	Gn	N35	-1.61	100	1.2	MS2	Automatic	21.29	754.346	2	1506.68	1507.33	1506.68	0	19358558	A
Component	247	1:E29-R40 = 1303.6004m(N35+A3G0F)[nonunique]	29-40	EASLADNNTDVR	A3G0F	N35	-2.1	100	6	MS2	Automatic	21.29	985.078	3	2951.21	2952.62	2951.21	0	22531500	A
Component	249	1:E29-R40 = 1303.6004m(N35+A4G0F)[nonunique]	29-40	EASLADNNTDVR	A4G0F	N35	-1.88	100	6	MS2	Automatic	21.33	1052.77	3	3154.29	3155.87	3154.29	0	140008816	A
Component	250	1:E29-R40 = 1303.6004m(N35+A2G1F)[nonunique]	29-40	EASLADNNTDVR	A2G1F	N35	-1.62	100	3	MS2	Automatic	21.33	971.402	3	2910.18	2911.7	2910.19	0	9729385	A
Component	255	1:E29-R40 = 1303.6004m(N35+A1G0F)[nonunique]	29-40	EASLADNNTDVR	A1G0F	N35	-1.71	100	3	MS2	Automatic	21.37	849.692	3	2545.05	2546.22	2545.05	0	16215528	A
Component	256	1:E29-R40 = 1303.6004m(N35+A1G0F)[nonunique]	29-40	EASLADNNTDVR	A1G0F	N35	-2	100	4	MS2	Automatic	21.38	1274.03	2	2545.05	2546.26	2545.05	0	12155983	A
Component	257	1:E29-R40 = 1303.6004m(N35+A2G0F)[nonunique]	29-40	EASLADNNTDVR	A2G0F	N35	-1.85	100	6	MS2	Automatic	21.38	917.385	3	2748.13	2749.55	2748.13	0	25485614	A
Component	273	1:E29-R40 = 1303.6004m(N35+A2G0F)[nonunique]	29-40	EASLADNNTDVR	A2G0F	N35	-2.03	100	4	MS2	Automatic	21.53	917.385	3	2748.13	2749.57	2748.13	0	16054200	A
Component	280	1:E29-R40 = 1303.6004m(N35+A3G0F)[nonunique]	29-40	EASLADNNTDVR	A3G0F	N35	-1.93	100	4	MS2	Automatic	21.57	984.743	3	2951.21	2952.64	2951.21	0	26591610	A
Component	281	1:E29-R40 = 1303.6004m(N35+GnF)[nonunique]	29-40	EASLADNNTDVR	GnF	N35	-1.71	100	1.2	MS2	Automatic	21.69	827.375	2	1652.73	1653.34	1652.74	0	13395913	A
Component	357	1:E29-R40 = 1303.6004m(N35+A4S1G3F)[nonunique]	29-40	EASLADNNTDVR	A4S1G3F	N35	-1.51	100	6	MS2	Automatic	23.53	1024.91	4	4093.59	4095.69	4093.6	0	34681248	A
Component	360	1:E29-R40 = 1303.6004m(N35+A3S1G2F)[nonunique]	29-40	EASLADNNTDVR	A3S1G2F	N35	-1.92	100	6	MS2	Automatic	23.64	1244.16	3	3728.46	3730.17	3728.47	0	17199428	A
Component	362	1:E29-R40 = 1303.6004m(N35+A4S1G2F)[nonunique]	29-40	EASLADNNTDVR	A4S1G2F	N35	-1.88	100	6	MS2	Automatic	23.67	984.143	4	3931.54	3933.57	3931.55	0	13335267	A
Component	363	1:E29-R40 = 1303.6004m(N35+A4S1G2F)[nonunique]	29-40	EASLADNNTDVR	A4S1G2F	N35	-1.88	100	6	MS2	Automatic	23.67	1312.19	3	3931.54	3933.55	3931.55	0	35376036	A
Component	370	1:E29-R40 = 1303.6004m(N35+A4S1G1F)[nonunique]	29-40	EASLADNNTDVR	A4S1G1F	N35	-1.71	100	6	MS2	Automatic	23.75	943.63	4	3769.49	3771.17	3769.49	0	4.03664e+06	A
Component	371	1:E29-R40 = 1303.6004m(N35+A4S1G1F)[nonunique]	29-40	EASLADNNTDVR	A4S1G1F	N35	-1.77	100	6	MS2	Automatic	23.75	1257.84	3	3769.49	3771.5	3769.49	0	37320296	A
Component	372	1:E29-R40 = 1303.6004m(N35+A3S1G2F)[nonunique]	29-40	EASLADNNTDVR	A3S1G2F	N35	-1.79	100	6	MS2	Automatic	23.76	1244.5	3	3728.46	3730.23	3728.47	0	11145591	A
Component	373	1:E29-R40 = 1303.6004m(N35+A2S1G1F)[nonunique]	29-40	EASLADNNTDVR	A2S1G1F	N35	-1.55	100	6	MS2	Automatic	23.8	1122.79	3	3363.33	3365.11	3363.34	0	4.70913e+06	A
Component	375	1:E29-R40 = 1303.6004m(N35+A3S1G1F)[nonunique]	29-40	EASLADNNTDVR	A3S1G1F	N35	-2.01	100	6	MS2	Automatic	23.83	1190.14	3	3566.41	3568.28	3566.41	0	28256886	A
Component	377	1:E29-R40 = 1303.6004m(N35+A4S1G0F)[nonunique]	29-40	EASLADNNTDVR	A4S1G0F	N35	-1.85	100	6	MS2	Automatic	23.93	1203.82	3	3607.43	3609.18	3607.44	0	20768486	A
Component	379	1:E29-R40 = 1303.6004m(N35+A3S1G2F)[nonunique]	29-40	EASLADNNTDVR	A3S1G2F	N35	-1.53	100	6	MS2	Automatic	23.95	1244.5	3	3728.46	3730.43	3728.47	0	19783358	A
Component	383	1:E29-R40 = 1303.6004m(N35+A3S1G0F)[nonunique]	29-40	EASLADNNTDVR	A3S1G0F	N35	-1.67	100	6	MS2	Automatic	23.97	1136.13	3	3404.36	3406.05	3404.36	0	34035752	A
Component	384	1:E29-R40 = 1303.6004m(N35+A2S1G0F)[nonunique]	29-40	EASLADNNTDVR	A2S1G0F	N35	-1.78	100	4	MS2	Automatic	23.97	1068.43	3	3201.28	3202.92	3201.28	0	7.27593e+06	A
Component	385	1:E29-R40 = 1303.6004m(N35+A4S1G1F)[nonunique]	29-40	EASLADNNTDVR	A4S1G1F	N35	-1.77	100	6	MS2	Automatic	23.99	1257.84	3	3769.49	3771.49	3769.49	0	20619016	A
Component	386	1:E29-R40 = 1303.6004m(N35+A4S1G1F)[nonunique]	29-40	EASLADNNTDVR	A4S1G1F	N35	-1.77	100	6	MS2	Automatic	23.99	943.63	4	3769.49	3771.43	3769.49	0	5.76502e+06	A
Component	387	1:E29-R40 = 1303.6004m(N35+A4S1G0F)[nonunique]	29-40	EASLADNNTDVR	A4S1G0F	N35	-1.85	100	6	MS2	Automatic	24.05	1203.82	3	3607.43	3609.35	3607.44	0	58714232	A
Component	391	1:Q61-R77 = 2034.0422m(N64+A3Sg1S1G0)[nonunique]	61-77	QVLNFTLEEVLFPQSDR	A3Sg1S1G0	N64	-6.51	0	4.2	MS2	Automatic	24.09	1116.22	4	4457.86	4460.24	4457.89	0	5.32982e+06	A
Component	392	1:E29-R40 = 1303.6004m(N35+A4S1G0F)[nonunique]	29-40	EASLADNNTDVR	A4S1G0F	N35	-1.85	100	4	MS2	Automatic	24.1	903.117	4	3607.43	3608.89	3607.44	0	8675519	A
Component	399	1:E29-R40 = 1303.6004m(N35+A3S1G1F)[nonunique]	29-40	EASLADNNTDVR	A3S1G1F	N35	-1.8	100	6	MS2	Automatic	24.13	1190.48	3	3566.41	3568.22	3566.41	0	14821229	A
Component	400	1:E29-R40 = 1303.6004m(N35+A2S1G1F)[nonunique]	29-40	EASLADNNTDVR	A2S1G1F	N35	-1.84	100	6	MS2	Automatic	24.15	1122.79	3	3363.33	3365.06	3363.34	0	67486488	A
Component	401	1:E29-R40 = 1303.6004m(N35+A4S1G0F)[nonunique]	29-40	EASLADNNTDVR	A4S1G0F	N35	-1.85	100	6	MS2	Automatic	24.21	1203.82	3	3607.43	3609.19	3607.44	0	25389430	A
Component	402	1:E29-R40 = 1303.6004m(N35+A3S1G0F)[nonunique]	29-40	EASLADNNTDVR	A3S1G0F	N35	-2.03	100	6	MS2	Automatic	24.21	1136.13	3	3404.36	3406.03	3404.36	0	26371118	A
Component	403	1:E29-R40 = 1303.6004m(N35+A2S1G0F)[nonunique]	29-40	EASLADNNTDVR	A2S1G0F	N35	-1.32	100	6	MS2	Automatic	24.27	1068.43	3	3201.28	3202.9	3201.28	0	41494708	A
Component	405	1:E29-R40 = 1303.6004m(N35+A1S1F)[nonunique]	29-40	EASLADNNTDVR	A1S1F	N35	-1.78	100	2	MS2	Automatic	24.33	1000.74	3	2998.2	2999.71	2998.2	0	8627631	A
Component	415	1:E29-R40 = 1303.6004m(N35+A3S1G0F)[nonunique]	29-40	EASLADNNTDVR	A3S1G0F	N35	-1.89	100	6	MS2	Automatic	24.42	1136.13	3	3404.36	3405.95	3404.36	0	10082663	A
Component	441	1:S12-R22 = 1366.6630m(N21+A4G4F)[nonunique]	12-22	SNFQQPYITNR	A4G4F	N21	-1.36	100	5.5	MS2	Automatic	25.67	1289.86	3	3865.56	3867.59	3865.57	0	27342364	A
Component	442	1:S12-R22 = 1366.6630m(N21+A4G4F)[nonunique]	12-22	SNFQQPYITNR	A4G4F	N21	-0.54	100	5.5	MS2	Automatic	25.68	967.899	4	3865.56	3867.6	3865.57	0	24001642	A
Component	443	1:S12-R22 = 1366.6630m(N21+A4G3F)[nonunique]	12-22	SNFQQPYITNR	A4G3F	N21	-1.55	100	3.7	MS2	Automatic	25.77	927.135	4	3703.51	3705.48	3703.51	0	6.97491e+06	A
Component	444	1:S12-R22 = 1366.6630m(N21+A4G3F)[nonunique]	12-22	SNFQQPYITNR	A4G3F	N21	-1.55	100	3.7	MS2	Automatic	25.77	1235.84	3	3703.51	3705.34	3703.51	0	12440122	A
Component	446	1:S12-R22 = 1366.6630m(N21+A3G3F)[nonunique]	12-22	SNFQQPYITNR	A3G3F	N21	-1.22	100	2.8	MS2	Automatic	25.84	876.366	4	3500.43	3502.2	3500.43	0	7550748	A
Component	447	1:S12-R22 = 1366.6630m(N21+A3G3F)[nonunique]	12-22	SNFQQPYITNR	A3G3F	N21	-1.01	100	3.7	MS2	Automatic	25.84	1168.15	3	3500.43	3502.32	3500.43	0	43007080	A
Component	449	1:S12-R22 = 1366.6630m(N21+A3G2F)[nonunique]	12-22	SNFQQPYITNR	A3G2F	N21	-1.61	100	3.7	MS2	Automatic	25.95	1114.13	3	3338.38	3340.02	3338.38	0	16722397	A
Component	452	1:S12-R22 = 1366.6630m(N21+A3G3F)[nonunique]	12-22	SNFQQPYITNR	A3G3F	N21	-2.13	100	2.8	MS2	Automatic	26.02	1168.48	3	3500.43	3502.05	3500.43	0	6852958	A
Component	470	1:S12-R22 = 1366.6630m(N21+A3G2F)[nonunique]	12-22	SNFQQPYITNR	A3G2F	N21	336.4	100	0	Full	Automatic	26.14	1114.13	3	3339.5	3339.5	3338.38	0	0	A
Component	474	1:S12-R22 = 1366.6630m(N21+A4G2F)[nonunique]	12-22	SNFQQPYITNR	A4G2F	N21	-2.31	100	3.7	MS2	Automatic	26.15	1182.49	3	3541.45	3543.33	3541.46	0	2590424	A
Component	477	1:S12-R22 = 1366.6630m(N21+A2G2F)[nonunique]	12-22	SNFQQPYITNR	A2G2F	N21	-2.1	100	2.8	MS2	Automatic	26.18	1046.44	3	3135.3	3136.97	3135.3	0	46791124	A
Component	480	1:S12-R22 = 1366.6630m(N21+A2G0F)[nonunique]	12-22	SNFQQPYITNR	A2G0F	N21	-1.13	100	3.7	MS2	Automatic	26.25	938.406	3	2811.19	2812.7	2811.2	0	4850483	A
Component	483	1:S12-R22 = 1366.6630m(N21+A3G1F)[nonunique]	12-22	SNFQQPYITNR	A3G1F	N21	-2.04	100	2.8	MS2	Automatic	26.29	1060.12	3	3176.32	3177.66	3176.33	0	9879746	A
Component	484	1:S12-R22 = 1366.6630m(N21+A1G1F)[nonunique]	12-22	SNFQQPYITNR	A1G1F	N21	347.55	100	0	Full	Automatic	26.3	924.73	3	2771.13	2771.13	2770.17	0	2.40379e+06	A
Component	485	1:S12-R22 = 1366.6630m(N21+A2G1F)[nonunique]	12-22	SNFQQPYITNR	A2G1F	N21	-1.85	100	2.8	MS2	Automatic	26.33	992.423	3	2973.24	2974.49	2973.25	0	14062806	A
Component	488	1:S12-R22 = 1366.6630m(N21+A4G0F)[nonunique]	12-22	SNFQQPYITNR	A4G0F	N21	-2.31	100	3.7	MS2	Automatic	26.4	1073.79	3	3217.35	3219.06	3217.36	0	18721898	A
Component	489	1:S12-R22 = 1366.6630m(N21+A2G1)[nonunique]	12-22	SNFQQPYITNR	A2G1	N21	-2.55	100	2.8	MS2	Automatic	26.42	943.736	3	2827.18	2828.05	2827.19	0	3879794	A
Component	490	1:S12-R22 = 1366.6630m(N21+A2G1F)	12-22	SNFQQPYITNR	A2G1F	N21	-1.85	0	0	Full	Automatic	26.43	992.423	3	2973.24	2974.45	2973.25	0	15855614	A
Component	493	1:S12-R22 = 1366.6630m(N21+A3G0F)[nonunique]	12-22	SNFQQPYITNR	A3G0F	N21	-2.07	100	3.7	MS2	Automatic	26.45	1006.1	3	3014.27	3015.87	3014.28	0	16969560	A
Component	494	1:L9-R22 = 1722.8689m(N21+A3G3F)[nonunique]	9-22	LDKSNFQQPYITNR	A3G3F	N21	339.36	100	0	Full	Automatic	26.47	1287.22	3	3857.95	3857.95	3856.64	1	0	A
Component	495	1:L9-R22 = 1722.8689m(N21+A4G4F)[nonunique]	9-22	LDKSNFQQPYITNR	A4G4F	N21	-1.34	100	7	MS2	Automatic	26.48	1056.95	4	4221.77	4223.94	4221.77	1	32534342	A
Component	496	1:S12-R22 = 1366.6630m(N21+A1G0F)[nonunique]	12-22	SNFQQPYITNR	A1G0F	N21	-1.68	100	1.8	MS2	Automatic	26.48	870.713	3	2608.11	2609.37	2608.12	0	4864552	A
Component	497	1:L9-R22 = 1722.8689m(N21+A4Sg1G1)[nonunique]	9-22	LDKSNFQQPYITNR	A4Sg1G1	N21	504.61	100	3.5	MS2	Automatic	26.56	1016.19	4	4060.75	4060.75	4058.7	1	9233674	A
Component	503	1:L9-R22 = 1722.8689m(N21+A3G3F)[nonunique]	9-22	LDKSNFQQPYITNR	A3G3F	N21	-1.53	100	3.5	MS2	Automatic	26.6	965.667	4	3856.63	3858.53	3856.64	1	12042450	A
Component	504	1:S12-R22 = 1366.6630m(N21+A2G0F)[nonunique]	12-22	SNFQQPYITNR	A2G0F	N21	-1.74	100	2.8	MS2	Automatic	26.61	938.405	3	2811.19	2812.36	2811.2	0	14214792	A
Component	505	1:L9-R22 = 1722.8689m(N21+A3G3F)[nonunique]	9-22	LDKSNFQQPYITNR	A3G3F	N21	-1.72	100	4.7	MS2	Automatic	26.61	1287.22	3	3856.63	3858.55	3856.64	1	39711668	A
Component	507	1:L9-R22 = 1722.8689m(N21+A3G2F)[nonunique]	9-22	LDKSNFQQPYITNR	A3G2F	N21	400.21	100	0	Full	Automatic	26.71	1233.2	3	3696.07	3696.07	3694.59	1	0	A
Component	515	1:L9-R22 = 1722.8689m(N21+A3G3F)[nonunique]	9-22	LDKSNFQQPYITNR	A3G3F	N21	410.96	100	0	Full	Automatic	26.76	1287.22	3	3858.23	3858.23	3856.64	1	0	A
Component	516	1:L9-R22 = 1722.8689m(N21+A3G3F)[nonunique]	9-22	LDKSNFQQPYITNR	A3G3F	N21	410.96	100	0	Full	Automatic	26.76	965.416	4	3858.23	3858.61	3856.64	1	0	A
Component	529	1:L9-R22 = 1722.8689m(N21+A3G0F)[nonunique]	9-22	LDKSNFQQPYITNR	A3G0F	N21	-2.4	100	3.5	MS2	Automatic	26.89	1125.17	3	3370.47	3371.95	3370.48	1	13250270	A
Component	532	1:L9-R22 = 1722.8689m(N21+A4G2F)[nonunique]	9-22	LDKSNFQQPYITNR	A4G2F	N21	-0.45	100	4.7	MS2	Automatic	26.92	1300.9	3	3897.67	3899.5	3897.67	1	6195981	A
Component	534	1:L9-R22 = 1722.8689m(N21+A3G2F)[nonunique]	9-22	LDKSNFQQPYITNR	A3G2F	N21	-1.43	100	3.5	MS2	Automatic	26.93	1233.2	3	3694.58	3696.28	3694.59	1	15501396	A
Component	535	1:L9-R22 = 1722.8689m(N21+A2G2F)[nonunique]	9-22	LDKSNFQQPYITNR	A2G2F	N21	-1.86	100	3.5	MS2	Automatic	26.93	1165.18	3	3491.5	3493.25	3491.51	1	95828872	A
Component	536	1:L9-R22 = 1722.8689m(N21+A2G2)[nonunique]	9-22	LDKSNFQQPYITNR	A2G2	N21	-1.8	100	2.8	MS2	Automatic	26.94	1116.82	3	3345.44	3347.09	3345.45	1	12570520	A
Component	537	1:L9-R22 = 1722.8689m(N21+A2G2F)[nonunique]	9-22	LDKSNFQQPYITNR	A2G2F	N21	379.22	100	0	Full	Automatic	26.94	874.134	4	3492.83	3492.83	3491.51	1	0	A
Component	539	1:T23-R40 = 1994.9731m(N35+A4S2Ga1G1)[nonunique]	23-40	TFMLAKEASLADNNTDVR	A4S2Ga1G1	N35	736.39	80.3	0	Full	Automatic	26.97	1274.78	4	5095.81	5095.81	5092.06	1	0	A
Component	541	1:E29-R40 = 1303.6004m(N35+A4S2G2F)[nonunique]	29-40	EASLADNNTDVR	A4S2G2F	N35	521.43	100	0	Full	Automatic	26.97	1097.68	4	4386.98	4386.98	4384.7	0	0	A
Component	545	1:L9-R22 = 1722.8689m(N21+A2G0F)[nonunique]	9-22	LDKSNFQQPYITNR	A2G0F	N21	-1.82	100	3.5	MS2	Automatic	26.98	1057.47	3	3167.4	3168.97	3167.4	1	12822387	A
Component	549	1:L9-R22 = 1722.8689m(N21+A4G1F)[nonunique]	9-22	LDKSNFQQPYITNR	A4G1F	N21	-1.22	100	7	MS2	Automatic	27.03	1246.54	3	3735.61	3737.22	3735.61	1	16850692	A
Component	550	1:E29-R40 = 1303.6004m(N35+A3S2G1F)[nonunique]	29-40	EASLADNNTDVR	A3S2G1F	N35	-1.17	100	6	MS2	Automatic	27.08	1006.15	4	4019.56	4021.53	4019.56	0	8327324	A
Component	551	1:L9-R22 = 1722.8689m(N21+A3G1F)[nonunique]	9-22	LDKSNFQQPYITNR	A3G1F	N21	-2.15	100	4.7	MS2	Automatic	27.09	1178.85	3	3532.53	3534.31	3532.53	1	21335872	A
Component	552	1:L9-R22 = 1722.8689m(N21+A3G1F)[nonunique]	9-22	LDKSNFQQPYITNR	A3G1F	N21	-2.91	100	7	MS2	Automatic	27.09	884.892	4	3532.52	3534.93	3532.53	1	6052112	A
Component	554	1:L9-R22 = 1722.8689m(N21+A2G1F)[nonunique]	9-22	LDKSNFQQPYITNR	A2G1F	N21	-1.7	100	4.7	MS2	Automatic	27.1	833.872	4	3329.45	3331.33	3329.46	1	8933572	A
Component	555	1:L9-R22 = 1722.8689m(N21+A3G2F)[nonunique]	9-22	LDKSNFQQPYITNR	A3G2F	N21	355.67	100	0	Full	Automatic	27.11	925.154	4	3695.9	3695.9	3694.59	1	0	A
Component	556	1:S12-R22 = 1366.6630m(N21+Gn)[nonunique]	12-22	SNFQQPYITNR	Gn	N21	-1.57	100	1.2	MS2	Automatic	27.11	785.877	2	1569.74	1570.49	1569.74	0	12566763	A
Component	557	1:L9-R22 = 1722.8689m(N21+A2G1F)[nonunique]	9-22	LDKSNFQQPYITNR	A2G1F	N21	-1.7	100	3.5	MS2	Automatic	27.11	1111.16	3	3329.45	3331.17	3329.46	1	44059144	A
Component	558	1:L9-R22 = 1722.8689m(N21+A4G1F)[nonunique]	9-22	LDKSNFQQPYITNR	A4G1F	N21	-1.74	100	7	MS2	Automatic	27.13	935.411	4	3735.61	3737.64	3735.61	1	10620873	A
Component	560	1:L9-R22 = 1722.8689m(N21+A2G0F)[nonunique]	9-22	LDKSNFQQPYITNR	A2G0F	N21	-2.21	100	1.6	MS2	Automatic	27.14	1057.14	3	3167.4	3168.86	3167.4	1	8407861	A
Component	561	1:E29-R40 = 1303.6004m(N35+A4S2G1F)[nonunique]	29-40	EASLADNNTDVR	A4S2G1F	N35	-1.58	100	6	MS2	Automatic	27.15	1057.17	4	4222.64	4224.74	4222.64	0	22485872	A
Component	564	1:E29-R40 = 1303.6004m(N35+A3S2G1F)[nonunique]	29-40	EASLADNNTDVR	A3S2G1F	N35	-1.78	100	6	MS2	Automatic	27.19	1341.19	3	4019.56	4021.55	4019.56	0	21245762	A
Component	565	1:L9-R22 = 1722.8689m(N21+A1G0F)[nonunique]	9-22	LDKSNFQQPYITNR	A1G0F	N21	-2.03	100	1.6	MS2	Automatic	27.2	989.448	3	2964.32	2965.8	2964.32	1	26760642	A
Component	566	1:L9-R22 = 1722.8689m(N21+A2G1F)[nonunique]	9-22	LDKSNFQQPYITNR	A2G1F	N21	-1.84	100	7	MS2	Automatic	27.2	833.621	4	3329.45	3331.24	3329.46	1	10322522	A
Component	567	1:L9-R22 = 1722.8689m(N21+A4G0F)[nonunique]	9-22	LDKSNFQQPYITNR	A4G0F	N21	-1.38	100	7	MS2	Automatic	27.21	894.647	4	3573.56	3575.24	3573.56	1	8.12481e+06	A
Component	568	1:L9-R22 = 1722.8689m(N21+A2G1F)[nonunique]	9-22	LDKSNFQQPYITNR	A2G1F	N21	-2.06	100	2.3	MS2	Automatic	27.21	1111.49	3	3329.45	3331.25	3329.46	1	44528408	A
Component	571	1:S12-R22 = 1366.6630m(N21+GnF)[nonunique]	12-22	SNFQQPYITNR	GnF	N21	-1.6	100	1.8	MS2	Automatic	27.23	858.906	2	1715.8	1716.75	1715.8	0	19523108	A
Component	572	1:L9-R22 = 1722.8689m(N21+A4G0F)[nonunique]	9-22	LDKSNFQQPYITNR	A4G0F	N21	-1.65	100	7	MS2	Automatic	27.24	1192.53	3	3573.56	3575.61	3573.56	1	25978986	A
Component	573	1:L9-R22 = 1722.8689m(N21+A2G1)[nonunique]	9-22	LDKSNFQQPYITNR	A2G1	N21	270.1	100	0	Full	Automatic	27.24	1062.47	3	3184.26	3184.26	3183.4	1	571913	A
Component	575	1:Q61-R77 = 2034.0422m(N64+A3S3)[nonunique]	61-77	QVLNFTLEEVLFPQSDR	A3S3	N64	485.14	0	0	Full	Automatic	27.25	1225.26	4	4897.42	4897.42	4895.04	0	0	A
Component	577	1:L9-R22 = 1722.8689m(N21+A3G0F)[nonunique]	9-22	LDKSNFQQPYITNR	A3G0F	N21	-1.39	100	4.7	MS2	Automatic	27.25	1124.83	3	3370.48	3371.98	3370.48	1	24476780	A
Component	615	1:L9-R22 = 1722.8689m(N21+A2G0F)[nonunique]	9-22	LDKSNFQQPYITNR	A2G0F	N21	-1.51	100	2.8	MS2	Automatic	27.49	1057.14	3	3167.4	3169.08	3167.4	1	10027590	A
Component	633	1:E29-R40 = 1303.6004m(N35+A2S2F)[nonunique]	29-40	EASLADNNTDVR	A2S2F	N35	-2.43	100	6	MS2	Automatic	27.61	1219.82	3	3654.42	3656.38	3654.43	0	24280598	A
Component	639	1:L9-R22 = 1722.8689m(N21+A2G0F)[nonunique]	9-22	LDKSNFQQPYITNR	A2G0F	N21	-1.75	100	2.8	MS2	Automatic	27.68	1057.14	3	3167.4	3169.05	3167.4	1	41708028	A
Component	646	1:L9-R22 = 1722.8689m(N21+Gn)[nonunique]	9-22	LDKSNFQQPYITNR	Gn	N21	-1.68	100	1.1	MS2	Automatic	27.82	642.989	3	1925.95	1926.56	1925.95	1	16800570	A
Component	662	1:L9-R22 = 1722.8689m(N21+GnF)[nonunique]	9-22	LDKSNFQQPYITNR	GnF	N21	284.51	100	0	Full	Automatic	27.94	1037.51	2	2072.6	2072.6	2072.01	1	0	A
Component	663	1:L9-R22 = 1722.8689m(N21+GnF)[nonunique]	9-22	LDKSNFQQPYITNR	GnF	N21	-1.81	100	1.4	MS2	Automatic	27.95	691.675	3	2072	2072.68	2072.01	1	28994250	A
Component	710	1:S12-R22 = 1366.6630m(N21+A4S1G3F)[nonunique]	12-22	SNFQQPYITNR	A4S1G3F	N21	-2.5	100	3.7	MS2	Automatic	28.67	1040.67	4	4156.65	4158.86	4156.66	0	23802838	A
Component	714	1:S12-R22 = 1366.6630m(N21+A3Sg1S1G0)[nonunique]	12-22	SNFQQPYITNR	A3Sg1S1G0	N21	695.71	100	0	Full	Automatic	28.87	949.139	4	3793.15	3793.15	3790.51	0	0	A
Component	715	1:S12-R22 = 1366.6630m(N21+A3Sg1S1G0)[nonunique]	12-22	SNFQQPYITNR	A3Sg1S1G0	N21	267.78	100	5.5	MS2	Automatic	28.87	1265.52	3	3791.52	3793.4	3790.51	0	40603632	A
Component	723	1:S12-R22 = 1366.6630m(N21+A3S1G2F)[nonunique]	12-22	SNFQQPYITNR	A3S1G2F	N21	-2.22	100	3.7	MS2	Automatic	28.99	1265.18	3	3791.52	3793.18	3791.53	0	27570860	A
Component	724	1:S12-R22 = 1366.6630m(N21+A4S1G2F)[nonunique]	12-22	SNFQQPYITNR	A4S1G2F	N21	385.74	100	0	Full	Automatic	29.01	1000.16	4	3996.15	3996.15	3994.61	0	0	A
Component	728	1:S12-R22 = 1366.6630m(N21+A3S1G1F)[nonunique]	12-22	SNFQQPYITNR	A3S1G1F	N21	-2.05	100	2.8	MS2	Automatic	29.05	1211.5	3	3629.47	3631.27	3629.48	0	8857677	A
Component	729	1:L9-R22 = 1722.8689m(N21+A4S1G3F)[nonunique]	9-22	LDKSNFQQPYITNR	A4S1G3F	N21	-1.85	100	7	MS2	Automatic	29.07	1129.72	4	4512.86	4515.22	4512.87	1	133802632	A
Component	731	1:S12-R22 = 1366.6630m(N21+A3S1G1F)	12-22	SNFQQPYITNR	A3S1G1F	N21	-2.19	90	0	Full	Automatic	29.16	1211.5	3	3629.47	3630.94	3629.48	0	10864221	A
Component	734	1:L9-R22 = 1722.8689m(N21+A4Sg1S1G0)[nonunique]	9-22	LDKSNFQQPYITNR	A4Sg1S1G0	N21	600.89	100	0	Full	Automatic	29.22	1088.96	4	4352.41	4352.41	4349.8	1	0	A
Component	736	1:S12-R22 = 1366.6630m(N21+A2S1G1)[nonunique]	12-22	SNFQQPYITNR	A2S1G1	N21	-1	100	2.8	MS2	Automatic	29.26	1095.46	3	3280.34	3282.02	3280.34	0	12554863	A
Component	737	1:S12-R22 = 1366.6630m(N21+A2S1G1F)[nonunique]	12-22	SNFQQPYITNR	A2S1G1F	N21	-1.82	100	2.8	MS2	Automatic	29.26	1143.81	3	3426.39	3428.1	3426.4	0	80365824	A
Component	740	1:L9-R22 = 1722.8689m(N21+A3S1G2F)[nonunique]	9-22	LDKSNFQQPYITNR	A3S1G2F	N21	-1.95	100	7	MS2	Automatic	29.32	1038.44	4	4147.73	4149.91	4147.74	1	128342648	A
Component	741	1:L9-R22 = 1722.8689m(N21+A3S1G2F)[nonunique](Na+)	9-22	LDKSNFQQPYITNR	A3S1G2F,Na+	N21	509.44	100	0	Full	Automatic	29.32	1043.94	4	4171.84	4171.84	4169.72	1	0	A
Component	742	1:S12-R22 = 1366.6630m(N21+A3S1G0F)[nonunique]	12-22	SNFQQPYITNR	A3S1G0F	N21	-1.72	100	2.8	MS2	Automatic	29.32	1157.15	3	3467.42	3469.09	3467.42	0	27422608	A
Component	744	1:L9-R22 = 1722.8689m(N21+A3S1G2)[nonunique]	9-22	LDKSNFQQPYITNR	A3S1G2	N21	-2.51	100	7	MS2	Automatic	29.33	1001.68	4	4001.67	4003.56	4001.68	1	12289957	A
Component	745	1:S12-R22 = 1366.6630m(N21+A3S1G1F)[nonunique]	12-22	SNFQQPYITNR	A3S1G1F	N21	-1.45	100	2.8	MS2	Automatic	29.35	1211.16	3	3629.47	3630.73	3629.48	0	7.25438e+06	A
Component	746	1:S12-R22 = 1366.6630m(N21+A2S1G1F)	12-22	SNFQQPYITNR	A2S1G1F	N21	-2.39	89.6	0	Full	Automatic	29.39	1143.47	3	3426.39	3428.11	3426.4	0	20403530	A
Component	747	1:S12-R22 = 1366.6630m(N21+A2S1G1)[nonunique]	12-22	SNFQQPYITNR	A2S1G1	N21	-2.27	100	2.8	MS2	Automatic	29.39	1094.79	3	3280.33	3281.65	3280.34	0	5798275	A
Component	748	1:S12-R22 = 1366.6630m(N21+A4S1G0F)[nonunique]	12-22	SNFQQPYITNR	A4S1G0F	N21	-1.7	100	3.7	MS2	Automatic	29.43	919.384	4	3670.5	3672.91	3670.5	0	3.95163e+06	A
Component	749	1:S12-R22 = 1366.6630m(N21+A4S1G0F)[nonunique]	12-22	SNFQQPYITNR	A4S1G0F	N21	-1.7	100	2.8	MS2	Automatic	29.45	1224.84	3	3670.5	3672.16	3670.5	0	9352313	A
Component	751	1:S12-R22 = 1366.6630m(N21+A2S1G0F)[nonunique]	12-22	SNFQQPYITNR	A2S1G0F	N21	-1.76	100	2.8	MS2	Automatic	29.51	1089.46	3	3264.34	3266.05	3264.35	0	55445136	A
Component	752	1:S12-R22 = 1366.6630m(N21+A2S1G0)[nonunique]	12-22	SNFQQPYITNR	A2S1G0	N21	-1.88	100	2.8	MS2	Automatic	29.52	1040.77	3	3118.28	3119.7	3118.29	0	7284784	A
Component	753	1:L9-R22 = 1722.8689m(N21+A4S1G1F)[nonunique]	9-22	LDKSNFQQPYITNR	A4S1G1F	N21	-1.82	100	14	MS2	Automatic	29.55	1048.7	4	4188.75	4190.58	4188.76	1	23391938	A
Component	756	1:L9-R22 = 1722.8689m(N21+A3S1G0F)[nonunique]	9-22	LDKSNFQQPYITNR	A3S1G0F	N21	384.37	100	0	Full	Automatic	29.58	1276.22	3	3825.1	3825.1	3823.63	1	0	A
Component	757	1:L9-R22 = 1722.8689m(N21+A3S1G1F)[nonunique]	9-22	LDKSNFQQPYITNR	A3S1G1F	N21	-2.03	100	14	MS2	Automatic	29.6	997.928	4	3985.68	3988.05	3985.68	1	54241564	A
Component	758	1:L9-R22 = 1722.8689m(N21+A3S1G1F)[nonunique]	9-22	LDKSNFQQPYITNR	A3S1G1F	N21	-1.97	100	4.7	MS2	Automatic	29.61	1330.23	3	3985.68	3987.28	3985.68	1	37917336	A
Component	759	1:L9-R22 = 1722.8689m(N21+A3S1G0F)[nonunique]	9-22	LDKSNFQQPYITNR	A3S1G0F	N21	384.37	100	0	Full	Automatic	29.62	956.913	4	3825.1	3825.28	3823.63	1	0	A
Component	761	1:L9-R22 = 1722.8689m(N21+A2G2F)[nonunique]	9-22	LDKSNFQQPYITNR	A2G2F	N21	-1.86	100	3.5	MS2	Automatic	29.7	1165.51	3	3491.5	3493.26	3491.51	1	6.39225e+06	A
Component	762	1:L9-R22 = 1722.8689m(N21+A2S1G1F)[nonunique]	9-22	LDKSNFQQPYITNR	A2S1G1F	N21	-1.62	100	3.5	MS2	Automatic	29.71	1262.21	3	3782.6	3784.56	3782.6	1	131620560	A
Component	763	1:L9-R22 = 1722.8689m(N21+A2S1G1)[nonunique]	9-22	LDKSNFQQPYITNR	A2S1G1	N21	-1.89	100	3.5	MS2	Automatic	29.72	910.643	4	3636.54	3638.28	3636.55	1	17605322	A
Component	764	1:L9-R22 = 1722.8689m(N21+A2S1G1F)[nonunique]	9-22	LDKSNFQQPYITNR	A2S1G1F	N21	-1.62	100	3.5	MS2	Automatic	29.72	946.907	4	3782.6	3784.59	3782.6	1	96209584	A
Component	765	1:L9-R22 = 1722.8689m(N21+A2S1G1)[nonunique]	9-22	LDKSNFQQPYITNR	A2S1G1	N21	-2.02	100	2.8	MS2	Automatic	29.72	1213.52	3	3636.54	3638.38	3636.55	1	33296860	A
Component	766	1:L9-R22 = 1722.8689m(N21+A4S1G0F)[nonunique]	9-22	LDKSNFQQPYITNR	A4S1G0F	N21	-1.28	100	4.7	MS2	Automatic	29.75	1008.18	4	4026.7	4029.05	4026.71	1	26921940	A
Component	769	1:L9-R22 = 1722.8689m(N21+A3S1G0F)[nonunique]	9-22	LDKSNFQQPYITNR	A3S1G0F	N21	-1.35	100	7	MS2	Automatic	29.87	957.164	4	3823.63	3825.5	3823.63	1	12195443	A
Component	771	1:L9-R22 = 1722.8689m(N21+A3S1G0F)[nonunique]	9-22	LDKSNFQQPYITNR	A3S1G0F	N21	-1.8	100	7	MS2	Automatic	29.88	1275.88	3	3823.62	3825.45	3823.63	1	14552885	A
Component	774	1:L9-R22 = 1722.8689m(N21+A2S1G0F)[nonunique]	9-22	LDKSNFQQPYITNR	A2S1G0F	N21	-1.97	100	2.8	MS2	Automatic	30.01	1208.19	3	3620.54	3622.47	3620.55	1	67844664	A
Component	776	1:L9-R22 = 1722.8689m(N21+A2S1G0F)[nonunique]	9-22	LDKSNFQQPYITNR	A2S1G0F	N21	-1.76	100	2.8	MS2	Automatic	30.02	906.394	4	3620.54	3622.51	3620.55	1	44655476	A
Component	777	1:L9-R22 = 1722.8689m(N21+A2S1G0)[nonunique]	9-22	LDKSNFQQPYITNR	A2S1G0	N21	-1.94	100	2.8	MS2	Automatic	30.05	869.88	4	3474.49	3476.17	3474.49	1	8.29953e+06	A
Component	778	1:L9-R22 = 1722.8689m(N21+A3S1G0F)[nonunique]	9-22	LDKSNFQQPYITNR	A3S1G0F	N21	-2.31	100	7	MS2	Automatic	30.05	1275.88	3	3823.62	3825.6	3823.63	1	10776524	A
Component	779	1:L9-R22 = 1722.8689m(N21+A2S1G0)[nonunique]	9-22	LDKSNFQQPYITNR	A2S1G0	N21	-1.66	100	2.8	MS2	Automatic	30.06	1159.5	3	3474.49	3476.05	3474.49	1	16790302	A
Component	780	1:L9-R22 = 1722.8689m(N21+A3S1G0F)[nonunique]	9-22	LDKSNFQQPYITNR	A3S1G0F	N21	-1.86	100	7	MS2	Automatic	30.06	957.415	4	3823.62	3825.3	3823.63	1	9160880	A
Component	789	1:L9-R22 = 1722.8689m(N21+A4S1G0F)[nonunique]	9-22	LDKSNFQQPYITNR	A4S1G0F	N21	-1.71	100	7	MS2	Automatic	30.28	1008.18	4	4026.7	4028.87	4026.71	1	23225272	A
Component	790	1:L9-R22 = 1722.8689m(N21+A4S1G0F)[nonunique]	9-22	LDKSNFQQPYITNR	A4S1G0F	N21	-1.89	100	4.7	MS2	Automatic	30.29	1343.91	3	4026.7	4028.74	4026.71	1	10884517	A
Component	804	1:E29-R40 = 1303.6004m(N35+A4S3G1F)[nonunique]	29-40	EASLADNNTDVR	A4S3G1F	N35	-1.17	100	6	MS2	Automatic	30.84	1170.45	4	4675.79	4678.24	4675.79	0	44927596	A
Component	819	1:E29-R40 = 1303.6004m(N35+A4S3G1)[nonunique]	29-40	EASLADNNTDVR	A4S3G1	N35	-1.85	100	6	MS2	Automatic	30.99	1133.94	4	4529.72	4531.8	4529.73	0	7.25972e+06	A
Component	820	1:E29-R40 = 1303.6004m(N35+A4S3G1F)[nonunique](Na+)	29-40	EASLADNNTDVR	A4S3G1F,Na+	N35	-2.72	100	4	MS2	Automatic	31.02	1175.95	4	4697.76	4700.64	4697.77	0	19495034	A
Component	822	1:E29-R40 = 1303.6004m(N35+A4S3G1F)[nonunique]	29-40	EASLADNNTDVR	A4S3G1F	N35	-1.06	100	6	MS2	Automatic	31.02	1170.45	4	4675.79	4678.25	4675.79	0	190390912	A
Component	825	1:E29-R40 = 1303.6004m(N35+A4S3G0F)[nonunique]	29-40	EASLADNNTDVR	A4S3G0F	N35	-1.8	100	6	MS2	Automatic	31.26	1129.69	4	4513.73	4515.96	4513.74	0	66108628	A
Component	828	1:E29-R40 = 1303.6004m(N35+A3S3F)[nonunique]	29-40	EASLADNNTDVR	A3S3F	N35	-1.83	100	6	MS2	Automatic	31.49	1079.17	4	4310.65	4312.8	4310.66	0	53208608	A
Component	838	1:L9-R22 = 1722.8689m(N21+A4S2G2F)[nonunique](Na+)	9-22	LDKSNFQQPYITNR	A4S2G2F,Na+	N21	-2.69	100	7	MS2	Automatic	31.99	1207.99	4	4825.93	4829.08	4825.95	1	10515281	A
Component	840	1:L9-R22 = 1722.8689m(N21+A4S2G2F)[nonunique]	9-22	LDKSNFQQPYITNR	A4S2G2F	N21	-1.58	100	4.7	MS2	Automatic	32	1202.5	4	4803.96	4806.55	4803.96	1	171667904	A
Component	841	1:L9-R22 = 1722.8689m(N21+A4S2G2F)[nonunique]	9-22	LDKSNFQQPYITNR	A4S2G2F	N21	-2.19	100	0	Full	Automatic	32	962.199	5	4803.95	4806.56	4803.96	1	11951487	A
Component	842	1:L9-R22 = 1722.8689m(N21+A4S2G2)[nonunique]	9-22	LDKSNFQQPYITNR	A4S2G2	N21	-1.89	100	7	MS2	Automatic	32.03	1165.98	4	4657.9	4660.47	4657.91	1	8492082	A
Component	847	1:L9-R22 = 1722.8689m(N21+A3S2G1F)[nonunique]	9-22	LDKSNFQQPYITNR	A3S2G1F	N21	-1.6	100	7	MS2	Automatic	32.24	1111.21	4	4438.82	4441.25	4438.83	1	92313680	A
Component	848	1:S12-R22 = 1366.6630m(N21+A4S2Ga1G1)[nonunique]	12-22	SNFQQPYITNR	A4S2Ga1G1	N21	674.68	100	0	Full	Automatic	32.28	1117.45	4	4466.76	4466.76	4463.75	0	8785164	A
Component	849	1:S12-R22 = 1366.6630m(N21+A4S2G2F)[nonunique]	12-22	SNFQQPYITNR	A4S2G2F	N21	-1.95	100	3.7	MS2	Automatic	32.29	1113.45	4	4447.75	4449.98	4447.76	0	85381184	A
Component	850	1:L9-R22 = 1722.8689m(N21+A3S2G1)[nonunique]	9-22	LDKSNFQQPYITNR	A3S2G1	N21	-2.06	100	2.8	MS2	Automatic	32.3	1074.7	4	4292.76	4294.95	4292.77	1	10932407	A
Component	852	1:L9-R22 = 1722.8689m(N21+A4S2G1F)[nonunique]	9-22	LDKSNFQQPYITNR	A4S2G1F	N21	-2.06	100	7	MS2	Automatic	32.32	1161.98	4	4641.9	4644.39	4641.91	1	23911514	A
Component	855	1:S12-R22 = 1366.6630m(N21+A4S2G1F)[nonunique]	12-22	SNFQQPYITNR	A4S2G1F	N21	-1.45	100	3.7	MS2	Automatic	32.48	1072.93	4	4285.7	4287.96	4285.7	0	7862573	A
Component	856	1:L9-R22 = 1722.8689m(N21+A4S2G0F)[nonunique]	9-22	LDKSNFQQPYITNR	A4S2G0F	N21	-1.75	100	4.7	MS2	Automatic	32.53	1121.47	4	4479.85	4482.36	4479.86	1	40638440	A
Component	857	1:L9-R22 = 1722.8689m(N21+A3S2G0F)[nonunique]	9-22	LDKSNFQQPYITNR	A3S2G0F	N21	-1.55	100	7	MS2	Automatic	32.55	1070.7	4	4276.77	4279.22	4276.78	1	28476970	A
Component	858	1:S12-R22 = 1366.6630m(N21+A4S2G1F)[nonunique]	12-22	SNFQQPYITNR	A4S2G1F	N21	-2.25	100	2.8	MS2	Automatic	32.61	1072.68	4	4285.7	4287.84	4285.7	0	16928088	A
Component	859	1:L9-R22 = 1722.8689m(N21+A2S2F)[nonunique]	9-22	LDKSNFQQPYITNR	A2S2F	N21	-1.63	100	4.7	MS2	Automatic	32.61	1019.93	4	4073.69	4075.87	4073.7	1	30680088	A
Component	860	1:S12-R22 = 1366.6630m(N21+A3S2G1F)[nonunique]	12-22	SNFQQPYITNR	A3S2G1F	N21	-1.58	100	2.8	MS2	Automatic	32.63	1022.16	4	4082.62	4084.83	4082.63	0	38732220	A
Component	864	1:L9-R22 = 1722.8689m(N21+A2S2)[nonunique]	9-22	LDKSNFQQPYITNR	A2S2	N21	-1.75	100	2.3	MS2	Automatic	32.68	983.417	4	3927.63	3929.68	3927.64	1	7.386e+06	A
Component	865	1:S12-R22 = 1366.6630m(N21+A4S2G0F)[nonunique]	12-22	SNFQQPYITNR	A4S2G0F	N21	-1.92	100	2.8	MS2	Automatic	32.8	1032.42	4	4123.64	4125.74	4123.65	0	19115388	A
Component	866	1:S12-R22 = 1366.6630m(N21+A3S2G0F)[nonunique]	12-22	SNFQQPYITNR	A3S2G0F	N21	-1.77	100	2.8	MS2	Automatic	32.94	981.65	4	3920.57	3922.67	3920.57	0	12177668	A
Component	867	1:S12-R22 = 1366.6630m(N21+A3S2G0F)[nonunique]	12-22	SNFQQPYITNR	A3S2G0F	N21	-2.09	100	2.8	MS2	Automatic	32.95	1308.2	3	3920.56	3922.66	3920.57	0	11101132	A
Component	872	1:S12-R22 = 1366.6630m(N21+A2S2F)[nonunique]	12-22	SNFQQPYITNR	A2S2F	N21	-1.08	100	3.7	MS2	Automatic	33.11	1240.51	3	3717.49	3719.48	3717.49	0	21681436	A
Component	873	1:S12-R22 = 1366.6630m(N21+A2S2F)[nonunique]	12-22	SNFQQPYITNR	A2S2F	N21	-1.02	100	1.4	MS2	Automatic	33.11	930.63	4	3717.49	3719.42	3717.49	0	6346673	A
Component	876	1:S12-R22 = 1366.6630m(N21+A2S2)[nonunique]	12-22	SNFQQPYITNR	A2S2	N21	-1.74	100	2.8	MS2	Automatic	33.19	1191.82	3	3571.43	3573.16	3571.44	0	6.13867e+06	A
Component	906	1:L9-R22 = 1722.8689m(N21+A4S3G1F)[nonunique]	9-22	LDKSNFQQPYITNR	A4S3G1F	N21	-1.83	100	4.7	MS2	Automatic	35.16	1275.27	4	5095.05	5097.76	5095.06	1	47959148	A
Component	913	1:L9-R22 = 1722.8689m(N21+A4S3G0F)[nonunique]	9-22	LDKSNFQQPYITNR	A4S3G0F	N21	-1.54	100	3.5	MS2	Automatic	35.38	1234.76	4	4933	4935.62	4933.01	1	18701040	A
Component	914	1:L9-R22 = 1722.8689m(N21+A3S3F)[nonunique]	9-22	LDKSNFQQPYITNR	A3S3F	N21	-0.11	100	14	MS2	Automatic	35.46	1183.99	4	4729.93	4732.51	4729.93	1	23221644	A
Component	926	1:E29-R40 = 1303.6004m(N35+A4S4F)[nonunique]	29-40	EASLADNNTDVR	A4S4F	N35	-0.31	100	6	MS2	Automatic	36.35	1243.23	4	4966.88	4969.48	4966.89	0	115918512	A
Component	927	1:S12-R22 = 1366.6630m(N21+A4S3G1F)[nonunique]	12-22	SNFQQPYITNR	A4S3G1F	N21	-1.37	100	5.5	MS2	Automatic	36.42	1186.22	4	4738.85	4741.38	4738.85	0	17519862	A
Component	929	1:S12-R22 = 1366.6630m(N21+A4S3G1F)[nonunique]	12-22	SNFQQPYITNR	A4S3G1F	N21	-1.26	100	3.7	MS2	Automatic	36.64	1186.22	4	4738.85	4741.42	4738.85	0	32287572	A
Component	933	1:S12-R22 = 1366.6630m(N21+A4S3G0F)[nonunique]	12-22	SNFQQPYITNR	A4S3G0F	N21	-1.57	100	3.7	MS2	Automatic	36.75	1145.71	4	4576.79	4579.22	4576.8	0	15324980	A
Component	937	1:S12-R22 = 1366.6630m(N21+A3S3F)[nonunique]	12-22	SNFQQPYITNR	A3S3F	N21	-1.26	100	3.7	MS2	Automatic	37	1094.94	4	4373.72	4375.97	4373.72	0	17286206	A
Component	962	1:L9-R22 = 1722.8689m(N21+A4S4F)[nonunique]	9-22	LDKSNFQQPYITNR	A4S4F	N21	-1.37	100	14	MS2	Automatic	38.76	1348.3	4	5386.15	5388.99	5386.15	1	14626620	A
Component	1032	1:S12-R22 = 1366.6630m(N21+A4S4F)[nonunique]	12-22	SNFQQPYITNR	A4S4F	N21	-1.58	100	3.7	MS2	Automatic	41.79	1258.99	4	5029.94	5032.63	5029.95	0	14762755	A
Component	1335	1:Q61-R77 = 2034.0422m(N64+A3G3)[nonunique]	61-77	QVLNFTLEEVLFPQSDR	A3G3	N64	-1.36	100	2.1	MS2	Automatic	48.06	1341.92	3	4021.75	4023.46	4021.76	0	9640523	A
Component	1336	1:Q61-R77 = 2034.0422m(N64+A3G3)[nonunique]	61-77	QVLNFTLEEVLFPQSDR	A3G3	N64	-1.36	100	1.9	MS2	Automatic	48.08	1006.7	4	4021.75	4022.95	4021.76	0	9479982	A
Component	1357	1:Q61-R77 = 2034.0422m(N64+A3G2)[nonunique]	61-77	QVLNFTLEEVLFPQSDR	A3G2	N64	-1.92	100	1.9	MS2	Automatic	48.23	1288.24	3	3859.7	3861.97	3859.7	0	16548897	A
Component	1362	1:Q61-R77 = 2034.0422m(N64+A2G2)[nonunique]	61-77	QVLNFTLEEVLFPQSDR	A2G2	N64	-1.83	100	2.1	MS2	Automatic	48.41	1220.21	3	3656.62	3658.44	3656.62	0	15132656	A
Component	1366	1:Q61-R77 = 2034.0422m(N64+A3G1)[nonunique]	61-77	QVLNFTLEEVLFPQSDR	A3G1	N64	-1.71	100	2.1	MS2	Automatic	48.44	1234.22	3	3697.64	3699.64	3697.65	0	22718444	A
Component	1368	1:Q61-R77 = 2034.0422m(N64+A2G1)[nonunique]	61-77	QVLNFTLEEVLFPQSDR	A2G1	N64	-1.53	100	1.7	MS2	Automatic	48.59	1166.53	3	3494.57	3496.38	3494.57	0	33234530	A
Component	1369	1:Q61-R77 = 2034.0422m(N64+A2G0)[nonunique]	61-77	QVLNFTLEEVLFPQSDR	A2G0	N64	-1.57	100	1.9	MS2	Automatic	48.61	1112.18	3	3332.51	3334.27	3332.52	0	10200885	A
Component	1378	1:Q61-R77 = 2034.0422m(N64+A4G0)[nonunique]	61-77	QVLNFTLEEVLFPQSDR	A4G0	N64	-1.49	100	2.8	MS2	Automatic	48.86	1247.57	3	3738.67	3740.67	3738.68	0	12722937	A
Component	1383	1:Q61-R77 = 2034.0422m(N64+A3G0)[nonunique]	61-77	QVLNFTLEEVLFPQSDR	A3G0	N64	-1.61	100	2.1	MS2	Automatic	48.94	1179.87	3	3535.59	3537.42	3535.6	0	33783312	A
Component	1389	1:Q61-R77 = 2034.0422m(N64+A2G0)[nonunique]	61-77	QVLNFTLEEVLFPQSDR	A2G0	N64	-1.57	100	1.7	MS2	Automatic	49.09	1112.18	3	3332.51	3334.26	3332.52	0	17844218	A
Component	1414	1:Q61-R77 = 2034.0422m(N64+A4S1G3F)[nonunique]	61-77	QVLNFTLEEVLFPQSDR	A4S1G3F	N64	-2.32	100	3.4	MS2	Automatic	50.33	1207.77	4	4824.03	4826.74	4824.04	0	11481213	A
Component	1417	1:Q61-R77 = 2034.0422m(N64+A4S1G2F)[nonunique]	61-77	QVLNFTLEEVLFPQSDR	A4S1G2F	N64	-1.88	100	2.1	MS2	Automatic	50.44	1167	4	4661.98	4664.36	4661.99	0	6.61602e+06	A
Component	1422	1:Q61-R77 = 2034.0422m(N64+A4S1G3)[nonunique]	61-77	QVLNFTLEEVLFPQSDR	A4S1G3	N64	-2.03	100	2.8	MS2	Automatic	50.48	1171	4	4677.97	4680.28	4677.98	0	20049588	A
Component	1425	1:Q61-R77 = 2034.0422m(N64+A3S1G2F)[nonunique]	61-77	QVLNFTLEEVLFPQSDR	A3S1G2F	N64	-2.02	100	1.9	MS2	Automatic	50.51	1116.23	4	4458.9	4461.12	4458.91	0	30074050	A
Component	1426	1:Q61-R77 = 2034.0422m(N64+A4S1G2)[nonunique]	61-77	QVLNFTLEEVLFPQSDR	A4S1G2	N64	-2.32	100	2.1	MS2	Automatic	50.56	1130.49	4	4515.92	4518.34	4515.93	0	14598530	A
Component	1428	1:Q61-R77 = 2034.0422m(N64+A3Ga1G2F)[nonunique]	61-77	QVLNFTLEEVLFPQSDR	A3Ga1G2F	N64	0.35	100	1.9	MS2	Automatic	50.66	1083.98	4	4329.87	4332.15	4329.87	0	13267038	A
Component	1429	1:Q61-R77 = 2034.0422m(N64+A3S1G2)[nonunique]	61-77	QVLNFTLEEVLFPQSDR	A3S1G2	N64	0.06	100	2.4	MS2	Automatic	50.67	1079.72	4	4312.85	4315.09	4312.85	0	63944956	A
Component	1430	1:Q61-R77 = 2034.0422m(N64+A3S1G1)[nonunique]	61-77	QVLNFTLEEVLFPQSDR	A3S1G1	N64	-1.7	100	2.4	MS2	Automatic	50.76	1039.21	4	4150.79	4153	4150.8	0	22757144	A
Component	1431	1:Q61-R77 = 2034.0422m(N64+A3S1G0)[nonunique]	61-77	QVLNFTLEEVLFPQSDR	A3S1G0	N64	-1.52	100	3.4	MS2	Automatic	50.85	1331.26	3	3988.74	3990.84	3988.75	0	12284999	A
Component	1432	1:Q61-R77 = 2034.0422m(N64+A3S1G0)[nonunique]	61-77	QVLNFTLEEVLFPQSDR	A3S1G0	N64	-1.46	100	2.1	MS2	Automatic	50.85	998.694	4	3988.74	3990.88	3988.75	0	11001132	A
Component	1433	1:Q61-R77 = 2034.0422m(N64+A2S1G1)[nonunique]	61-77	QVLNFTLEEVLFPQSDR	A2S1G1	N64	-1.35	100	2.1	MS2	Automatic	50.91	1317.58	3	3947.71	3949.83	3947.72	0	30563250	A
Component	1434	1:Q61-R77 = 2034.0422m(N64+A2S1G1)[nonunique]	61-77	QVLNFTLEEVLFPQSDR	A2S1G1	N64	-0.92	100	1.4	MS2	Automatic	50.91	988.437	4	3947.72	3949.81	3947.72	0	16618376	A
Component	1435	1:Q61-R77 = 2034.0422m(N64+A2S1G0)[nonunique]	61-77	QVLNFTLEEVLFPQSDR	A2S1G0	N64	-1.12	100	2.1	MS2	Automatic	50.98	1263.56	3	3785.66	3787.69	3785.67	0	19345828	A
Component	1459	1:Q61-R77 = 2034.0422m(N64+A4S2G2F)[nonunique]	61-77	QVLNFTLEEVLFPQSDR	A4S2G2F	N64	-1.47	100	2.8	MS2	Automatic	52.79	1280.54	4	5115.13	5117.88	5115.14	0	15034873	A
Component	1460	1:Q61-R77 = 2034.0422m(N64+A4S2G2)[nonunique]	61-77	QVLNFTLEEVLFPQSDR	A4S2G2	N64	-0.78	100	3.4	MS2	Automatic	52.93	1243.78	4	4969.08	4971.77	4969.08	0	25333490	A
Component	1461	1:Q61-R77 = 2034.0422m(N64+A3S2G1F)[nonunique]	61-77	QVLNFTLEEVLFPQSDR	A3S2G1F	N64	-1.07	100	2.4	MS2	Automatic	52.99	1189.01	4	4750	4752.59	4750	0	24444792	A
Component	1462	1:S12-K28 = 2058.0357m(N21+A1G1M4)[nonunique]	12-28	SNFQQPYITNRTFMLAK	A1G1M4	N21	0.2	99.9	8.5	MS2	Automatic	53.05	1160.86	3	3477.54	3479.32	3477.54	1	7.89058e+06	A
Component	1464	1:Q61-R77 = 2034.0422m(N64+A3S1Ga1G1F)[nonunique]	61-77	QVLNFTLEEVLFPQSDR	A3S1Ga1G1F	N64	0.17	100	2.1	MS2	Automatic	53.14	1156.75	4	4620.96	4623.29	4620.96	0	10660139	A
Component	1465	1:Q61-R77 = 2034.0422m(N64+A3S2G1)[nonunique]	61-77	QVLNFTLEEVLFPQSDR	A3S2G1	N64	0.22	100	2.4	MS2	Automatic	53.14	1152.49	4	4603.95	4606.33	4603.95	0	51284444	A
Component	1466	1:S12-K28 = 2058.0357m(N21+A2G1)[nonunique]	12-28	SNFQQPYITNRTFMLAK	A2G1	N21	-0.01	100	17	MS2	Automatic	53.17	1174.2	3	3518.56	3520.52	3518.56	1	9183926	A
Component	1467	1:Q61-R77 = 2034.0422m(N64+A3S2G0)[nonunique]	61-77	QVLNFTLEEVLFPQSDR	A3S2G0	N64	-0.54	100	2.4	MS2	Automatic	53.27	1111.98	4	4441.89	4444.19	4441.89	0	13658173	A
Component	1468	1:Q61-R77 = 2034.0422m(N64+A2S2)[nonunique]	61-77	QVLNFTLEEVLFPQSDR	A2S2	N64	-0.63	100	2.4	MS2	Automatic	53.4	1061.21	4	4238.81	4241.05	4238.81	0	14549002	A
Component	1474	1:S12-K28 = 2058.0357m(N21+A2S1G1M5)[nonunique]	12-28	SNFQQPYITNRTFMLAK	A2S1G1M5	N21	0.79	100	5.7	MS2	Automatic	54.95	1075.46	4	4295.82	4298.08	4295.82	1	11969366	A
Component	1475	1:S12-K28 = 2058.0357m(N21+A1S1M5)[nonunique]	12-28	SNFQQPYITNRTFMLAK	A1S1M5	N21	0.83	100	5.7	MS2	Automatic	55.1	1311.9	3	3930.69	3932.83	3930.69	1	6501983	A
Component	1476	1:Q61-R77 = 2034.0422m(N64+A4S3G1)[nonunique]	61-77	QVLNFTLEEVLFPQSDR	A4S3G1	N64	-0.64	100	2.8	MS2	Automatic	55.26	1316.55	4	5260.17	5263	5260.17	0	11794279	A
Component	1477	1:Q61-R77 = 2034.0422m(N64+A3S3F)[nonunique]	61-77	QVLNFTLEEVLFPQSDR	A3S3F	N64	0.1	100	4.2	MS2	Automatic	55.32	1261.78	4	5041.1	5043.81	5041.1	0	6978873	A
Component	1478	1:Q61-R77 = 2034.0422m(N64+A3S3)[nonunique]	61-77	QVLNFTLEEVLFPQSDR	A3S3	N64	-0.44	100	2.8	MS2	Automatic	55.4	1225.27	4	4895.04	4897.69	4895.04	0	15493273	A
Component	1479	1:S12-K28 = 2058.0357m(N21+A2S2M5)[nonunique]	12-28	SNFQQPYITNRTFMLAK	A2S2M5	N21	1	100	8.5	MS2	Automatic	56.61	1148.24	4	4586.92	4589.43	4586.91	1	6.935e+06	A

## Sheet: Fig 4g IL22_SA4_LysC
Level	No.	Identification	Positions	Peptide Sequence	Mod	Site	∆ ppm	Conf. Score	Best ASR	ID Type	Integration Type	RT	M/Z	Charge St.	Mono Mass Exp.	Avg Mass Exp.	Mono Mass Theo.	Missed Cleavages	MS Area	Protein	Comment
Component	199	1:E29-K45 = 1843.9276m(N35+A4G4F)[nonunique]	29-45	EASLADNNTDVRLIGEK	A4G4F	N35	1.05	100	5.7	MS2	Automatic	29.15	1087.22	4	4342.84	4345.04	4342.83	0	12723429	A
Component	200	1:E29-K45 = 1843.9276m(N35+A3G1F)[nonunique]	29-45	EASLADNNTDVRLIGEK	A3G1F	N35	-0.82	100	4.2	MS2	Automatic	29.42	1219.2	3	3653.59	3655.55	3653.59	0	14697148	A
Component	201	1:E29-K45 = 1843.9276m(N35+A2G1F)[nonunique]	29-45	EASLADNNTDVRLIGEK	A2G1F	N35	-1.44	100	2.4	MS2	Automatic	29.54	1151.51	3	3450.51	3452.23	3450.51	0	11504055	A
Component	202	1:E29-K45 = 1843.9276m(N35+A3G0F)[nonunique]	29-45	EASLADNNTDVRLIGEK	A3G0F	N35	-1.21	100	5.7	MS2	Automatic	29.56	874.142	4	3491.54	3493.27	3491.54	0	9809813	A
Component	203	1:E29-K45 = 1843.9276m(N35+A3G0F)[nonunique]	29-45	EASLADNNTDVRLIGEK	A3G0F	N35	-0.86	100	5.7	MS2	Automatic	29.56	1165.19	3	3491.54	3493.28	3491.54	0	52542460	A
Component	205	1:E29-K45 = 1843.9276m(N35+A2G2F)[nonunique]	29-45	EASLADNNTDVRLIGEK	A2G2F	N35	-1.88	100	4.2	MS2	Automatic	29.66	1205.53	3	3612.56	3614.48	3612.57	0	10613248	A
Component	206	1:E29-K45 = 1843.9276m(N35+A2G0F)[nonunique]	29-45	EASLADNNTDVRLIGEK	A2G0F	N35	-0.66	100	2.4	MS2	Automatic	29.72	1097.49	3	3288.46	3290.12	3288.46	0	46554900	A
Component	207	1:E29-K45 = 1843.9276m(N35+A4G2F)[nonunique]	29-45	EASLADNNTDVRLIGEK	A4G2F	N35	-0.99	100	5.7	MS2	Automatic	29.8	1005.94	4	4018.72	4020.81	4018.73	0	13062909	A
Component	208	1:E29-K45 = 1843.9276m(N35+A1G0F)[nonunique]	29-45	EASLADNNTDVRLIGEK	A1G0F	N35	-0.54	100	1.9	MS2	Automatic	29.8	1029.8	3	3085.38	3086.95	3085.38	0	19044230	A
Component	210	1:E29-K45 = 1843.9276m(N35+A2G1F)[nonunique]	29-45	EASLADNNTDVRLIGEK	A2G1F	N35	-1.3	100	3.4	MS2	Automatic	29.88	1151.51	3	3450.51	3452.22	3450.51	0	8880908	A
Component	213	1:E29-K45 = 1843.9276m(N35+A4G1F)[nonunique]	29-45	EASLADNNTDVRLIGEK	A4G1F	N35	-1.07	100	5.7	MS2	Automatic	29.93	1287.23	3	3856.67	3858.7	3856.67	0	46268024	A
Component	214	1:E29-K45 = 1843.9276m(N35+A4G1F)[nonunique]	29-45	EASLADNNTDVRLIGEK	A4G1F	N35	-0.43	100	8.5	MS2	Automatic	29.93	965.676	4	3856.67	3858.7	3856.67	0	26426588	A
Component	215	1:E29-K45 = 1843.9276m(N35+A3G1F)[nonunique]	29-45	EASLADNNTDVRLIGEK	A3G1F	N35	-1.02	100	4.2	MS2	Automatic	29.94	1219.2	3	3653.59	3655.54	3653.59	0	13040314	A
Component	219	1:E29-K45 = 1843.9276m(N35+A4G0F)[nonunique]	29-45	EASLADNNTDVRLIGEK	A4G0F	N35	-0.62	100	5.7	MS2	Automatic	30.22	1232.88	3	3694.62	3696.58	3694.62	0	145276352	A
Component	220	1:E29-K45 = 1843.9276m(N35+A4G0F)[nonunique]	29-45	EASLADNNTDVRLIGEK	A4G0F	N35	-0.35	100	8.5	MS2	Automatic	30.22	924.912	4	3694.62	3696.56	3694.62	0	51657752	A
Component	224	1:E29-K45 = 1843.9276m(N35+A2G0F)[nonunique]	29-45	EASLADNNTDVRLIGEK	A2G0F	N35	-1.32	100	2.4	MS2	Automatic	30.41	1097.49	3	3288.46	3290.11	3288.46	0	37820288	A
Component	225	1:E29-K45 = 1843.9276m(N35+A3G0F)[nonunique]	29-45	EASLADNNTDVRLIGEK	A3G0F	N35	-1.35	100	4.2	MS2	Automatic	30.44	1165.19	3	3491.54	3493.28	3491.54	0	95383928	A
Component	226	1:E29-K45 = 1843.9276m(N35+A3G0F)[nonunique]	29-45	EASLADNNTDVRLIGEK	A3G0F	N35	-1.21	100	5.7	MS2	Automatic	30.46	874.142	4	3491.54	3493.23	3491.54	0	8746974	A
Component	227	1:E29-K45 = 1843.9276m(N35+Gn)[nonunique]	29-45	EASLADNNTDVRLIGEK	Gn	N35	-0.83	100	1	MS2	Automatic	30.5	683.676	3	2047.01	2048.05	2047.01	0	10280732	A
Component	230	1:E29-K45 = 1843.9276m(N35+GnF)[nonunique]	29-45	EASLADNNTDVRLIGEK	GnF	N35	-0.84	100	1.2	MS2	Automatic	30.54	732.028	3	2193.06	2194.12	2193.06	0	6769886	A
Component	231	1:E29-K45 = 1843.9276m(N35+A4G0)[nonunique]	29-45	EASLADNNTDVRLIGEK	A4G0	N35	-1.33	100	4.2	MS2	Automatic	30.65	1184.19	3	3548.56	3550.28	3548.56	0	9799358	A
Component	248	1:E29-K45 = 1843.9276m(N35+A4S1G3F)[nonunique]	29-45	EASLADNNTDVRLIGEK	A4S1G3F	N35	-0.02	100	8.5	MS2	Automatic	31.69	1159.99	4	4633.93	4636.37	4633.93	0	76406136	A
Component	250	1:E29-K45 = 1843.9276m(N35+A4S1G3F)[nonunique](Na+)	29-45	EASLADNNTDVRLIGEK	A4S1G3F,Na+	N35	-2.54	100	4.2	MS2	Automatic	31.69	1165.73	4	4655.9	4658.57	4655.91	0	5748722	A
Component	251	1:E29-K45 = 1843.9276m(N35+A3S1G2F)[nonunique]	29-45	EASLADNNTDVRLIGEK	A3S1G2F	N35	-1.56	100	4.2	MS2	Automatic	31.72	1068.71	4	4268.79	4270.99	4268.79	0	5.60802e+06	A
Component	252	1:E29-K45 = 1843.9276m(N35+A4S1G2F)[nonunique]	29-45	EASLADNNTDVRLIGEK	A4S1G2F	N35	0.09	100	5.7	MS2	Automatic	31.8	1119.48	4	4471.87	4474.16	4471.87	0	38376568	A
Component	253	1:E29-K45 = 1843.9276m(N35+A3S1G1F)[nonunique]	29-45	EASLADNNTDVRLIGEK	A3S1G1F	N35	-1.33	100	5.7	MS2	Automatic	31.86	1028.19	4	4106.74	4108.84	4106.74	0	5863575	A
Component	255	1:E29-K45 = 1843.9276m(N35+A3S1G2F)[nonunique]	29-45	EASLADNNTDVRLIGEK	A3S1G2F	N35	0.27	100	5.7	MS2	Automatic	31.94	1068.71	4	4268.8	4271.01	4268.79	0	23736150	A
Component	256	1:E29-K45 = 1843.9276m(N35+A4S1G1F)[nonunique]	29-45	EASLADNNTDVRLIGEK	A4S1G1F	N35	-0.42	100	8.5	MS2	Automatic	31.96	1078.96	4	4309.82	4312.04	4309.82	0	33668876	A
Component	257	1:E29-K45 = 1843.9276m(N35+A3S1G0F)[nonunique]	29-45	EASLADNNTDVRLIGEK	A3S1G0F	N35	-1.2	100	4.2	MS2	Automatic	32.05	987.429	4	3944.68	3946.7	3944.69	0	8826164	A
Component	258	1:E29-K45 = 1843.9276m(N35+A3S1G0F)[nonunique]	29-45	EASLADNNTDVRLIGEK	A3S1G0F	N35	-1.2	100	4.2	MS2	Automatic	32.05	1316.57	3	3944.68	3946.76	3944.69	0	9555021	A
Component	260	1:E29-K45 = 1843.9276m(N35+A4S1G0F)[nonunique]	29-45	EASLADNNTDVRLIGEK	A4S1G0F	N35	0.16	100	5.7	MS2	Automatic	32.14	1038.45	4	4147.77	4149.94	4147.77	0	25919934	A
Component	261	1:E29-K45 = 1843.9276m(N35+A2S1G1F)[nonunique]	29-45	EASLADNNTDVRLIGEK	A2S1G1F	N35	-1.21	100	4.2	MS2	Automatic	32.15	1302.89	3	3903.66	3905.76	3903.66	0	16290982	A
Component	262	1:E29-K45 = 1843.9276m(N35+A2S1G1F)[nonunique]	29-45	EASLADNNTDVRLIGEK	A2S1G1F	N35	-1.15	100	3.4	MS2	Automatic	32.15	977.173	4	3903.66	3905.73	3903.66	0	8978347	A
Component	263	1:E29-K45 = 1843.9276m(N35+A4S1G1F)[nonunique]	29-45	EASLADNNTDVRLIGEK	A4S1G1F	N35	-1.09	100	5.7	MS2	Automatic	32.22	1078.96	4	4309.82	4312.09	4309.82	0	9251652	A
Component	264	1:E29-K45 = 1843.9276m(N35+A3S1G0F)[nonunique]	29-45	EASLADNNTDVRLIGEK	A3S1G0F	N35	-0.64	100	4.2	MS2	Automatic	32.27	987.68	4	3944.69	3946.78	3944.69	0	5982714	A
Component	265	1:E29-K45 = 1843.9276m(N35+A3S1G0F)[nonunique]	29-45	EASLADNNTDVRLIGEK	A3S1G0F	N35	-0.82	100	5.7	MS2	Automatic	32.27	1316.57	3	3944.69	3946.77	3944.69	0	10275167	A
Component	266	1:E29-K45 = 1843.9276m(N35+A4S1G0F)[nonunique]	29-45	EASLADNNTDVRLIGEK	A4S1G0F	N35	0.28	100	8.5	MS2	Automatic	32.33	1038.45	4	4147.77	4149.9	4147.77	0	14383615	A
Component	270	1:E29-K45 = 1843.9276m(N35+A2S1G0F)[nonunique]	29-45	EASLADNNTDVRLIGEK	A2S1G0F	N35	-0.74	100	3.4	MS2	Automatic	32.37	1248.54	3	3741.61	3743.57	3741.61	0	9000907	A
Component	272	1:E29-K45 = 1843.9276m(N35+A4S1G0F)[nonunique]	29-45	EASLADNNTDVRLIGEK	A4S1G0F	N35	-1.49	100	5.7	MS2	Automatic	32.57	1038.2	4	4147.76	4149.95	4147.77	0	15706767	A
Component	310	1:E29-K45 = 1843.9276m(N35+A4S2G2F)[nonunique]	29-45	EASLADNNTDVRLIGEK	A4S2G2F	N35	-0.76	100	8.5	MS2	Automatic	34.57	1232.76	4	4925.02	4927.6	4925.02	0	58623504	A
Component	316	1:E29-K45 = 1843.9276m(N35+A4S2G1F)[nonunique]	29-45	EASLADNNTDVRLIGEK	A4S2G1F	N35	-1.61	100	8.5	MS2	Automatic	34.78	1192.25	4	4762.96	4765.48	4762.97	0	21550020	A
Component	320	1:E29-K45 = 1843.9276m(N35+A3S2G1F)[nonunique]	29-45	EASLADNNTDVRLIGEK	A3S2G1F	N35	-1.14	100	4.2	MS2	Automatic	34.87	1141.48	4	4559.88	4562.18	4559.89	0	20590460	A
Component	321	1:E29-K45 = 1843.9276m(N35+A4S2G0F)[nonunique]	29-45	EASLADNNTDVRLIGEK	A4S2G0F	N35	-1.18	100	8.5	MS2	Automatic	34.89	1151.74	4	4600.91	4603.4	4600.92	0	32637814	A
Component	323	1:E29-K45 = 1843.9276m(N35+A3S2G0F)[nonunique]	29-45	EASLADNNTDVRLIGEK	A3S2G0F	N35	-1.41	100	4.2	MS2	Automatic	35.01	1100.97	4	4397.83	4400.21	4397.84	0	8505382	A
Component	328	1:E29-K45 = 1843.9276m(N35+A2S2F)[nonunique]	29-45	EASLADNNTDVRLIGEK	A2S2F	N35	-1.65	100	4.2	MS2	Automatic	35.11	1050.2	4	4194.75	4196.94	4194.76	0	6.12471e+06	A
Component	333	1:S12-K28 = 2058.0357m(N21+A3G3F)[nonunique]	12-28	SNFQQPYITNRTFMLAK	A3G3F	N21	-1.81	100	2.8	MS2	Automatic	35.54	1049.46	4	4191.8	4194.01	4191.81	0	6.41696e+06	A
Component	334	1:S12-K28 = 2058.0357m(N21+A4G4F)[nonunique](Na+)	12-28	SNFQQPYITNRTFMLAK	A4G4F,Na+	N21	-2.68	100	8.5	MS2	Automatic	35.56	1146.24	4	4578.91	4581.59	4578.92	0	7704772	A
Component	335	1:S12-K28 = 2058.0357m(N21+A4G4F)[nonunique]	12-28	SNFQQPYITNRTFMLAK	A4G4F	N21	-0.01	100	17	MS2	Automatic	35.56	1140.74	4	4556.94	4559.46	4556.94	0	145519952	A
Component	337	1:S12-K28 = 2058.0357m(N21+A4G3F)[nonunique]	12-28	SNFQQPYITNRTFMLAK	A4G3F	N21	-0.79	100	8.5	MS2	Automatic	35.68	1100.23	4	4394.88	4397.37	4394.89	0	41935828	A
Component	338	1:S12-K28 = 2058.0357m(N21+A3G2F)[nonunique]	12-28	SNFQQPYITNRTFMLAK	A3G2F	N21	-1.55	100	2.8	MS2	Automatic	35.69	1008.95	4	4029.75	4031.9	4029.75	0	9600637	A
Component	340	1:S12-K28 = 2058.0357m(N21+A2G2F)[nonunique]	12-28	SNFQQPYITNRTFMLAK	A2G2F	N21	-1.51	100	2.4	MS2	Automatic	35.74	958.176	4	3826.67	3828.78	3826.68	0	4984686	A
Component	341	1:S12-K28 = 2058.0357m(N21+A2G2F)[nonunique]	12-28	SNFQQPYITNRTFMLAK	A2G2F	N21	-1.64	100	2.8	MS2	Automatic	35.74	1277.23	3	3826.67	3828.85	3826.68	0	6313117	A
Component	342	1:S12-K28 = 2058.0357m(N21+A3G3F)[nonunique](Na+)	12-28	SNFQQPYITNRTFMLAK	A3G3F,Na+	N21	-2.85	100	3.4	MS2	Automatic	35.74	1054.95	4	4213.78	4216.34	4213.79	0	5.66491e+06	A
Component	343	1:S12-K28 = 2058.0357m(N21+A3G3F)[nonunique]	12-28	SNFQQPYITNRTFMLAK	A3G3F	N21	0.17	100	2.8	MS2	Automatic	35.74	1049.46	4	4191.81	4194.06	4191.81	0	96592080	A
Component	345	1:S12-K28 = 2058.0357m(N21+A3G1F)[nonunique]	12-28	SNFQQPYITNRTFMLAK	A3G1F	N21	-1.27	100	3.4	MS2	Automatic	35.84	1290.91	3	3867.7	3869.81	3867.7	0	10152192	A
Component	346	1:S12-K28 = 2058.0357m(N21+A4G3F)[nonunique]	12-28	SNFQQPYITNRTFMLAK	A4G3F	N21	-1.01	100	8.5	MS2	Automatic	35.87	1100.23	4	4394.88	4397.21	4394.89	0	25950500	A
Component	347	1:S12-K28 = 2058.0357m(N21+A3G2F)[nonunique]	12-28	SNFQQPYITNRTFMLAK	A3G2F	N21	-0.95	100	3.4	MS2	Automatic	35.89	1008.95	4	4029.75	4031.97	4029.75	0	20453256	A
Component	348	1:S12-K28 = 2058.0357m(N21+A3G2F)[nonunique]	12-28	SNFQQPYITNRTFMLAK	A3G2F	N21	-1.61	100	4.2	MS2	Automatic	35.89	1344.92	3	4029.75	4031.98	4029.75	0	15657311	A
Component	350	1:S12-K28 = 2058.0357m(N21+A2G1F)[nonunique]	12-28	SNFQQPYITNRTFMLAK	A2G1F	N21	-1.21	100	2.4	MS2	Automatic	35.92	917.663	4	3664.62	3666.63	3664.62	0	7719576	A
Component	351	1:S12-K28 = 2058.0357m(N21+A2G1F)[nonunique]	12-28	SNFQQPYITNRTFMLAK	A2G1F	N21	-1.41	100	2.4	MS2	Automatic	35.93	1223.21	3	3664.62	3666.64	3664.62	0	13053010	A
Component	352	1:S12-K28 = 2058.0357m(N21+A3G0F)[nonunique]	12-28	SNFQQPYITNRTFMLAK	A3G0F	N21	-1.39	100	3.4	MS2	Automatic	35.95	1236.89	3	3705.64	3707.74	3705.65	0	24272722	A
Component	353	1:S12-K28 = 2058.0357m(N21+A3G0F)[nonunique]	12-28	SNFQQPYITNRTFMLAK	A3G0F	N21	-0.87	100	5.7	MS2	Automatic	35.96	927.92	4	3705.65	3707.73	3705.65	0	17678572	A
Component	354	1:S12-K28 = 2058.0357m(N21+A1G1F)[nonunique]	12-28	SNFQQPYITNRTFMLAK	A1G1F	N21	-1.42	100	2.4	MS2	Automatic	35.96	1155.52	3	3461.54	3463.49	3461.54	0	7164844	A
Component	355	1:S12-K28 = 2058.0357m(N21+A2G2F)[nonunique]	12-28	SNFQQPYITNRTFMLAK	A2G2F	N21	-0.81	100	2.4	MS2	Automatic	36	1277.23	3	3826.67	3828.79	3826.68	0	86069848	A
Component	356	1:S12-K28 = 2058.0357m(N21+A2G2F)[nonunique]	12-28	SNFQQPYITNRTFMLAK	A2G2F	N21	0.79	100	2.8	MS2	Automatic	36.01	958.176	4	3826.68	3828.78	3826.68	0	62017656	A
Component	359	1:S12-K28 = 2058.0357m(N21+A2G0F)[nonunique]	12-28	SNFQQPYITNRTFMLAK	A2G0F	N21	-1.44	100	2.8	MS2	Automatic	36.1	1169.2	3	3502.56	3504.54	3502.57	0	35389020	A
Component	360	1:S12-K28 = 2058.0357m(N21+A2G0F)[nonunique]	12-28	SNFQQPYITNRTFMLAK	A2G0F	N21	-0.95	100	2.4	MS2	Automatic	36.1	877.15	4	3502.57	3504.54	3502.57	0	14554444	A
Component	361	1:S12-K28 = 2058.0357m(N21+A3G2F)[nonunique]	12-28	SNFQQPYITNRTFMLAK	A3G2F	N21	-1.61	100	2.8	MS2	Automatic	36.12	1344.92	3	4029.75	4031.95	4029.75	0	21406260	A
Component	362	1:S12-K28 = 2058.0357m(N21+A3G2F)[nonunique]	12-28	SNFQQPYITNRTFMLAK	A3G2F	N21	-0.95	100	4.2	MS2	Automatic	36.12	1008.95	4	4029.75	4031.97	4029.75	0	33529410	A
Component	364	1:S12-K28 = 2058.0357m(N21+A4G2F)[nonunique]	12-28	SNFQQPYITNRTFMLAK	A4G2F	N21	-1.16	100	8.5	MS2	Automatic	36.19	1059.72	4	4232.83	4235.12	4232.83	0	46377820	A
Component	365	1:S12-K28 = 2058.0357m(N21+A1G0F)[nonunique]	12-28	SNFQQPYITNRTFMLAK	A1G0F	N21	-1.23	100	1.9	MS2	Automatic	36.23	826.129	4	3299.49	3301.25	3299.49	0	5243998	A
Component	366	1:S12-K28 = 2058.0357m(N21+A1G0F)[nonunique]	12-28	SNFQQPYITNRTFMLAK	A1G0F	N21	-1.16	100	1.7	MS2	Automatic	36.23	1101.17	3	3299.49	3301.23	3299.49	0	36240804	A
Component	370	1:S12-K28 = 2058.0357m(N21+A3G1F)[nonunique]	12-28	SNFQQPYITNRTFMLAK	A3G1F	N21	-1.52	100	2.8	MS2	Automatic	36.41	1290.91	3	3867.7	3869.85	3867.7	0	40600568	A
Component	371	1:S12-K28 = 2058.0357m(N21+A3G1F)[nonunique]	12-28	SNFQQPYITNRTFMLAK	A3G1F	N21	-1.33	100	4.2	MS2	Automatic	36.41	968.433	4	3867.7	3869.83	3867.7	0	58863872	A
Component	372	1:S12-K28 = 2058.0357m(N21+A2G1F)[nonunique]	12-28	SNFQQPYITNRTFMLAK	A2G1F	N21	-0.81	100	2.8	MS2	Automatic	36.42	917.413	4	3664.62	3666.66	3664.62	0	45769340	A
Component	373	1:S12-K28 = 2058.0357m(N21+A2G1F)[nonunique]	12-28	SNFQQPYITNRTFMLAK	A2G1F	N21	-1.21	100	2.4	MS2	Automatic	36.43	1223.21	3	3664.62	3666.69	3664.62	0	95543936	A
Component	374	1:S12-K28 = 2058.0357m(N21+A4G1F)[nonunique]	12-28	SNFQQPYITNRTFMLAK	A4G1F	N21	0.32	100	8.5	MS2	Automatic	36.53	1019.2	4	4070.78	4072.99	4070.78	0	58546248	A
Component	375	1:S12-K28 = 2058.0357m(N21+A2G1)[nonunique]	12-28	SNFQQPYITNRTFMLAK	A2G1	N21	-1.95	100	2.4	MS2	Automatic	36.62	1174.19	3	3518.56	3520.39	3518.56	0	6768435	A
Component	376	1:S12-K28 = 2058.0357m(N21+A4G0F)[nonunique]	12-28	SNFQQPYITNRTFMLAK	A4G0F	N21	-1.51	100	5.7	MS2	Automatic	36.66	1304.58	3	3908.72	3910.86	3908.73	0	60654620	A
Component	377	1:S12-K28 = 2058.0357m(N21+A4G0F)[nonunique]	12-28	SNFQQPYITNRTFMLAK	A4G0F	N21	0.3	100	17	MS2	Automatic	36.66	978.689	4	3908.73	3910.86	3908.73	0	85303432	A
Component	378	1:S12-K28 = 2058.0357m(N21+A3G0F)[nonunique]	12-28	SNFQQPYITNRTFMLAK	A3G0F	N21	-1.2	100	3.4	MS2	Automatic	36.67	1236.89	3	3705.64	3707.71	3705.65	0	94257448	A
Component	379	1:S12-K28 = 2058.0357m(N21+A3G0F)[nonunique]	12-28	SNFQQPYITNRTFMLAK	A3G0F	N21	-0.14	100	8.5	MS2	Automatic	36.68	927.92	4	3705.65	3707.7	3705.65	0	77766640	A
Component	385	1:S12-K28 = 2058.0357m(N21+A2G0F)[nonunique]	12-28	SNFQQPYITNRTFMLAK	A2G0F	N21	-0.6	100	4.2	MS2	Automatic	36.91	876.9	4	3502.57	3504.53	3502.57	0	47033240	A
Component	386	1:S12-K28 = 2058.0357m(N21+A2G0F)[nonunique]	12-28	SNFQQPYITNRTFMLAK	A2G0F	N21	-1.02	100	2.8	MS2	Automatic	36.91	1168.86	3	3502.57	3504.55	3502.57	0	128765056	A
Component	387	1:S12-K28 = 2058.0357m(N21+GnF)[nonunique]	12-28	SNFQQPYITNRTFMLAK	GnF	N21	-0.24	100	1.1	MS2	Automatic	36.97	803.732	3	2407.17	2408.41	2407.17	0	49572284	A
Component	389	1:S12-K28 = 2058.0357m(N21+Gn)[nonunique]	12-28	SNFQQPYITNRTFMLAK	Gn	N21	-0.79	100	1.2	MS2	Automatic	37.1	755.046	3	2261.11	2262.29	2261.12	0	18901828	A
Component	390	1:S12-K28 = 2058.0357m(N21+A3G0)[nonunique]	12-28	SNFQQPYITNRTFMLAK	A3G0	N21	-1.69	100	2.8	MS2	Automatic	37.11	1187.87	3	3559.59	3561.58	3559.59	0	12888568	A
Component	391	1:S12-K28 = 2058.0357m(N21+A3G0)[nonunique]	12-28	SNFQQPYITNRTFMLAK	A3G0	N21	-1.14	100	3.4	MS2	Automatic	37.12	891.155	4	3559.59	3561.58	3559.59	0	8.03069e+06	A
Component	393	1:S12-K28 = 2058.0357m(N21+A2G0)[nonunique]	12-28	SNFQQPYITNRTFMLAK	A2G0	N21	-1.28	100	2.1	MS2	Automatic	37.25	1120.18	3	3356.51	3358.42	3356.51	0	18355902	A
Component	399	1:E29-K45 = 1843.9276m(N35+A4Sg1S2G1F)[nonunique]	29-45	EASLADNNTDVRLIGEK	A4Sg1S2G1F	N35	682.7	100	0	Full	Automatic	37.81	1309.79	4	5235.68	5235.68	5232.11	0	0	A
Component	400	1:E29-K45 = 1843.9276m(N35+A4S3G1F)[nonunique]	29-45	EASLADNNTDVRLIGEK	A4S3G1F	N35	0.17	100	8.5	MS2	Automatic	37.81	1305.54	4	5216.12	5218.84	5216.12	0	57391416	A
Component	402	1:S12-K28 = 2058.0357m(N21+A4S1Ga1G2)[nonunique]	12-28	SNFQQPYITNRTFMLAK	A4S1Ga1G2	N21	-2.22	100	4.2	MS2	Automatic	37.91	1217.77	4	4864.02	4867.4	4864.03	0	8636644	A
Component	403	1:S12-K28 = 2058.0357m(N21+A4S1G3F)[nonunique]	12-28	SNFQQPYITNRTFMLAK	A4S1G3F	N21	-1.27	100	8.5	MS2	Automatic	37.91	1213.52	4	4848.03	4850.71	4848.03	0	104673848	A
Component	404	1:S12-K28 = 2058.0357m(N21+A4S1G3F)[nonunique](Na+)	12-28	SNFQQPYITNRTFMLAK	A4S1G3F,Na+	N21	438.19	100	0	Full	Automatic	37.92	1219.01	4	4872.15	4872.15	4870.02	0	625.9	A
Component	405	1:E29-K45 = 1843.9276m(N35+A4S3G0F)[nonunique]	29-45	EASLADNNTDVRLIGEK	A4S3G0F	N35	-2.29	100	5.7	MS2	Automatic	37.94	1265.27	4	5054.05	5056.91	5054.06	0	19408444	A
Component	410	1:S12-K28 = 2058.0357m(N21+A4S1G2F)[nonunique]	12-28	SNFQQPYITNRTFMLAK	A4S1G2F	N21	-1.73	100	4.2	MS2	Automatic	38.05	1173	4	4685.97	4688.56	4685.98	0	57922944	A
Component	411	1:E29-K45 = 1843.9276m(N35+A3S3F)[nonunique]	29-45	EASLADNNTDVRLIGEK	A3S3F	N35	-2.73	100	5.7	MS2	Automatic	38.06	1214.25	4	4850.97	4853.62	4850.99	0	9828773	A
Component	412	1:S12-K28 = 2058.0357m(N21+A3S1G2F)[nonunique]	12-28	SNFQQPYITNRTFMLAK	A3S1G2F	N21	-1.32	100	2.8	MS2	Automatic	38.12	1122.23	4	4482.9	4485.35	4482.9	0	86836552	A
Component	415	1:S12-K28 = 2058.0357m(N21+A4S1G1F)[nonunique]	12-28	SNFQQPYITNRTFMLAK	A4S1G1F	N21	-1.52	100	2.8	MS2	Automatic	38.23	1132.49	4	4523.92	4526.45	4523.93	0	30548220	A
Component	416	1:S12-K28 = 2058.0357m(N21+A3S1G1F)[nonunique]	12-28	SNFQQPYITNRTFMLAK	A3S1G1F	N21	-1.76	100	2.8	MS2	Automatic	38.28	1081.72	4	4320.84	4323.16	4320.85	0	43204740	A
Component	418	1:S12-K28 = 2058.0357m(N21+A2S1G1F)[nonunique]	12-28	SNFQQPYITNRTFMLAK	A2S1G1F	N21	-1.43	100	2.1	MS2	Automatic	38.33	1030.95	4	4117.76	4119.98	4117.77	0	42306004	A
Component	419	1:S12-K28 = 2058.0357m(N21+A4S1G0F)[nonunique]	12-28	SNFQQPYITNRTFMLAK	A4S1G0F	N21	-1.58	100	5.7	MS2	Automatic	38.38	1091.98	4	4361.87	4364.15	4361.88	0	30072438	A
Component	420	1:S12-K28 = 2058.0357m(N21+A4S1G1F)[nonunique]	12-28	SNFQQPYITNRTFMLAK	A4S1G1F	N21	-1.52	100	2.8	MS2	Automatic	38.4	1132.49	4	4523.92	4526.52	4523.93	0	19436150	A
Component	424	1:S12-K28 = 2058.0357m(N21+A3S1G0F)[nonunique]	12-28	SNFQQPYITNRTFMLAK	A3S1G0F	N21	-1.48	100	3.4	MS2	Automatic	38.48	1041.21	4	4158.79	4161.08	4158.8	0	40389412	A
Component	426	1:S12-K28 = 2058.0357m(N21+A2S1G0F)[nonunique]	12-28	SNFQQPYITNRTFMLAK	A2S1G0F	N21	-1.61	100	2.4	MS2	Automatic	38.59	1320.25	3	3955.71	3957.94	3955.72	0	34651708	A
Component	427	1:S12-K28 = 2058.0357m(N21+A2S1G0F)[nonunique]	12-28	SNFQQPYITNRTFMLAK	A2S1G0F	N21	-1.55	100	2.4	MS2	Automatic	38.59	990.437	4	3955.71	3957.86	3955.72	0	33032404	A
Component	431	1:S12-K28 = 2058.0357m(N21+A4S1G0F)[nonunique]	12-28	SNFQQPYITNRTFMLAK	A4S1G0F	N21	-1.35	100	4.2	MS2	Automatic	38.79	1091.98	4	4361.87	4364.2	4361.88	0	24557592	A
Component	434	1:S12-K28 = 2058.0357m(N21+A3S1G0F)[nonunique]	12-28	SNFQQPYITNRTFMLAK	A3S1G0F	N21	-1.95	100	2.8	MS2	Automatic	38.93	1041.21	4	4158.79	4161.05	4158.8	0	7.91224e+06	A
Component	465	1:S12-K28 = 2058.0357m(N21+A4S2G2F)[nonunique]	12-28	SNFQQPYITNRTFMLAK	A4S2G2F	N21	-1.72	100	5.7	MS2	Automatic	40.48	1286.54	4	5139.12	5142.01	5139.13	0	42470584	A
Component	466	1:S12-K28 = 2058.0357m(N21+A4S2G1F)[nonunique]	12-28	SNFQQPYITNRTFMLAK	A4S2G1F	N21	-2.07	100	3.4	MS2	Automatic	40.65	1245.78	4	4977.07	4979.79	4977.08	0	26589738	A
Component	467	1:S12-K28 = 2058.0357m(N21+A3S2G1F)[nonunique]	12-28	SNFQQPYITNRTFMLAK	A3S2G1F	N21	-1.54	100	2.4	MS2	Automatic	40.73	1195.01	4	4773.99	4776.77	4774	0	26141338	A
Component	468	1:S12-K28 = 2058.0357m(N21+A4S2G0F)[nonunique]	12-28	SNFQQPYITNRTFMLAK	A4S2G0F	N21	-1.88	100	5.7	MS2	Automatic	40.79	1205.51	4	4815.02	4817.47	4815.02	0	27537000	A
Component	469	1:S12-K28 = 2058.0357m(N21+A3S2G0F)[nonunique]	12-28	SNFQQPYITNRTFMLAK	A3S2G0F	N21	-2.13	100	2.8	MS2	Automatic	40.88	1154.49	4	4611.94	4614.24	4611.95	0	17495660	A
Component	470	1:S12-K28 = 2058.0357m(N21+A2S2F)[nonunique]	12-28	SNFQQPYITNRTFMLAK	A2S2F	N21	-1.61	100	2.4	MS2	Automatic	40.96	1103.72	4	4408.86	4411.14	4408.87	0	9426753	A
Component	518	1:S12-K28 = 2058.0357m(N21+A3S3F)[nonunique]	12-28	SNFQQPYITNRTFMLAK	A3S3F	N21	-1.4	100	4.2	MS2	Automatic	43.57	1268.03	4	5065.09	5067.85	5065.09	0	6.15366e+06	A

## Sheet: Fig 4g IL22_SA4_tryp
Level	No.	Identification	Positions	Peptide Sequence	Mod	Site	∆ ppm	Conf. Score	Best ASR	ID Type	Integration Type	RT	M/Z	Charge St.	Mono Mass Exp.	Avg Mass Exp.	Mono Mass Theo.	Missed Cleavages	MS Area	Protein	Comment
Component	154	1:E29-R40 = 1303.6004m(N35+A3Sg1G1)[nonunique]	29-40	EASLADNNTDVR	A3Sg1G1	N35	570.69	100	0	Full	Automatic	20.68	1147.13	3	3438.31	3438.31	3436.35	0	0	A
Component	155	1:E29-R40 = 1303.6004m(N35+A3G2F)[nonunique]	29-40	EASLADNNTDVR	A3G2F	N35	-1.7	100	6	MS2	Automatic	20.74	1093.11	3	3275.31	3276.73	3275.32	0	7.27361e+06	A
Component	156	1:E29-R40 = 1303.6004m(N35+A4G4F)[nonunique]	29-40	EASLADNNTDVR	A4G4F	N35	-1.69	100	6	MS2	Automatic	20.77	1268.84	3	3802.5	3804.58	3802.5	0	27322640	A
Component	157	1:E29-R40 = 1303.6004m(N35+A4G4F)[nonunique]	29-40	EASLADNNTDVR	A4G4F	N35	-1.5	100	6	MS2	Automatic	20.77	951.883	4	3802.5	3804.51	3802.5	0	5849966	A
Component	158	1:E29-R40 = 1303.6004m(N35+A4G3F)[nonunique]	29-40	EASLADNNTDVR	A4G3F	N35	-1.97	100	6	MS2	Automatic	20.8	1214.82	3	3640.44	3642.26	3640.45	0	13263895	A
Component	159	1:E29-R40 = 1303.6004m(N35+A3G3F)	29-40	EASLADNNTDVR	A3G3F	N35	-2.3	90	0	Full	Automatic	20.81	1147.13	3	3437.36	3439.06	3437.37	0	9970066	A
Component	161	1:E29-R40 = 1303.6004m(N35+A3G0)[nonunique]	29-40	EASLADNNTDVR	A3G0	N35	-1.99	100	6	MS2	Automatic	20.82	936.057	3	2805.15	2806.31	2805.16	0	4.72902e+06	A
Component	162	1:E29-R40 = 1303.6004m(N35+A4G2F)[nonunique]	29-40	EASLADNNTDVR	A4G2F	N35	-1.85	100	6	MS2	Automatic	20.85	1160.81	3	3478.39	3480.1	3478.4	0	12928922	A
Component	163	1:E29-R40 = 1303.6004m(N35+A3G2F)[nonunique]	29-40	EASLADNNTDVR	A3G2F	N35	-2.22	100	6	MS2	Automatic	20.87	1093.11	3	3275.31	3276.85	3275.32	0	17268440	A
Component	165	1:E29-R40 = 1303.6004m(N35+A4G3F)[nonunique]	29-40	EASLADNNTDVR	A4G3F	N35	-2.17	100	6	MS2	Automatic	20.91	1214.82	3	3640.44	3641.87	3640.45	0	6152949	A
Component	167	1:E29-R40 = 1303.6004m(N35+A3G1F)[nonunique]	29-40	EASLADNNTDVR	A3G1F	N35	-1.83	100	6	MS2	Automatic	20.97	1039.1	3	3113.26	3114.8	3113.27	0	47815140	A
Component	168	1:E29-R40 = 1303.6004m(N35+A4G2F)[nonunique]	29-40	EASLADNNTDVR	A4G2F	N35	-1.78	100	6	MS2	Automatic	20.97	1160.81	3	3478.39	3480.15	3478.4	0	10500192	A
Component	169	1:E29-R40 = 1303.6004m(N35+A2G1F)[nonunique]	29-40	EASLADNNTDVR	A2G1F	N35	-2.04	100	3	MS2	Automatic	20.99	971.402	3	2910.18	2911.45	2910.19	0	10970906	A
Component	170	1:E29-R40 = 1303.6004m(N35+A4G1F)[nonunique]	29-40	EASLADNNTDVR	A4G1F	N35	-1.9	100	6	MS2	Automatic	21.03	1106.79	3	3316.34	3317.92	3316.35	0	24957604	A
Component	171	1:E29-R40 = 1303.6004m(N35+A4G3F)[nonunique]	29-40	EASLADNNTDVR	A4G3F	N35	-1.36	100	6	MS2	Automatic	21.05	1215.16	3	3640.45	3642.42	3640.45	0	5409199	A
Component	172	1:E29-R40 = 1303.6004m(N35+A3G0F)[nonunique]	29-40	EASLADNNTDVR	A3G0F	N35	-1.85	100	6	MS2	Automatic	21.11	985.078	3	2951.21	2952.71	2951.21	0	100236016	A
Component	173	1:E29-R40 = 1303.6004m(N35+A2G0F)[nonunique]	29-40	EASLADNNTDVR	A2G0F	N35	-2.03	100	6	MS2	Automatic	21.12	917.385	3	2748.13	2749.6	2748.13	0	28511786	A
Component	174	1:E29-R40 = 1303.6004m(N35+A4G2F)[nonunique]	29-40	EASLADNNTDVR	A4G2F	N35	-2.27	100	6	MS2	Automatic	21.15	1161.14	3	3478.39	3480.11	3478.4	0	30755096	A
Component	175	1:E29-R40 = 1303.6004m(N35+A2G0)[nonunique]	29-40	EASLADNNTDVR	A2G0	N35	-2.24	100	6	MS2	Automatic	21.16	868.364	3	2602.07	2603.09	2602.08	0	3.50073e+06	A
Component	176	1:E29-R40 = 1303.6004m(N35+A3G3F)[nonunique]	29-40	EASLADNNTDVR	A3G3F	N35	-2.44	100	6	MS2	Automatic	21.2	1147.13	3	3437.36	3439.09	3437.37	0	14586738	A
Component	178	1:E29-R40 = 1303.6004m(N35+A2G2F)[nonunique]	29-40	EASLADNNTDVR	A2G2F	N35	-2.05	100	6	MS2	Automatic	21.21	1025.42	3	3072.23	3073.75	3072.24	0	30042184	A
Component	179	1:E29-R40 = 1303.6004m(N35+A4G1F)[nonunique]	29-40	EASLADNNTDVR	A4G1F	N35	-1.98	100	6	MS2	Automatic	21.22	1106.79	3	3316.34	3317.96	3316.35	0	116982960	A
Component	180	1:E29-R40 = 1303.6004m(N35+A4G0)[nonunique]	29-40	EASLADNNTDVR	A4G0	N35	-1.97	100	6	MS2	Automatic	21.24	1004.09	3	3008.23	3009.56	3008.24	0	21320770	A
Component	181	1:E29-R40 = 1303.6004m(N35+A3G0)[nonunique]	29-40	EASLADNNTDVR	A3G0	N35	-2.34	100	6	MS2	Automatic	21.25	936.391	3	2805.15	2806.49	2805.16	0	7064658	A
Component	183	1:E29-R40 = 1303.6004m(N35+A3G2F)[nonunique]	29-40	EASLADNNTDVR	A3G2F	N35	-2.15	100	6	MS2	Automatic	21.29	1093.11	3	3275.31	3276.98	3275.32	0	8869679	A
Component	184	1:E29-R40 = 1303.6004m(N35+A1G1F)[nonunique]	29-40	EASLADNNTDVR	A1G1F	N35	-2.01	100	1.7	MS2	Automatic	21.32	903.709	3	2707.1	2708.32	2707.11	0	7.53125e+06	A
Component	185	1:E29-R40 = 1303.6004m(N35+A2G1F)[nonunique]	29-40	EASLADNNTDVR	A2G1F	N35	-2.12	100	6	MS2	Automatic	21.33	971.402	3	2910.18	2911.61	2910.19	0	17711300	A
Component	186	1:E29-R40 = 1303.6004m(N35+Gn)[nonunique]	29-40	EASLADNNTDVR	Gn	N35	-1.53	100	1.2	MS2	Automatic	21.37	754.346	2	1506.68	1507.31	1506.68	0	18775470	A
Component	188	1:E29-R40 = 1303.6004m(N35+A4G0F)[nonunique](Na+)	29-40	EASLADNNTDVR	A4G0F,Na+	N35	-1.72	100	4	MS2	Automatic	21.38	1060.1	3	3176.27	3177.98	3176.28	0	27962968	A
Component	192	1:E29-R40 = 1303.6004m(N35+A4G0F)[nonunique]	29-40	EASLADNNTDVR	A4G0F	N35	-1.5	100	6	MS2	Automatic	21.4	1052.77	3	3154.29	3155.87	3154.29	0	316334432	A
Component	193	1:E29-R40 = 1303.6004m(N35+A2G0)[nonunique]	29-40	EASLADNNTDVR	A2G0	N35	-1.49	100	4	MS2	Automatic	21.4	868.699	3	2602.07	2603.14	2602.08	0	4020475	A
Component	194	1:E29-R40 = 1303.6004m(N35+A2G1F)[nonunique]	29-40	EASLADNNTDVR	A2G1F	N35	-1.79	100	4	MS2	Automatic	21.4	971.402	3	2910.18	2911.42	2910.19	0	13835387	A
Component	197	1:E29-R40 = 1303.6004m(N35+A1G0F)[nonunique]	29-40	EASLADNNTDVR	A1G0F	N35	-1.42	100	2.4	MS2	Automatic	21.44	849.692	3	2545.05	2546.38	2545.05	0	26373208	A
Component	198	1:E29-R40 = 1303.6004m(N35+A1G0F)[nonunique]	29-40	EASLADNNTDVR	A1G0F	N35	-1.61	100	2	MS2	Automatic	21.44	1274.03	2	2545.05	2546.35	2545.05	0	14408578	A
Component	199	1:E29-R40 = 1303.6004m(N35+A2G0F)[nonunique]	29-40	EASLADNNTDVR	A2G0F	N35	-1.5	100	6	MS2	Automatic	21.45	917.385	3	2748.13	2749.64	2748.13	0	47467072	A
Component	206	1:E29-R40 = 1303.6004m(N35+A3G1F)[nonunique]	29-40	EASLADNNTDVR	A3G1F	N35	-1.83	100	6	MS2	Automatic	21.58	1039.1	3	3113.26	3114.62	3113.27	0	11294002	A
Component	208	1:E29-R40 = 1303.6004m(N35+A2G0F)[nonunique]	29-40	EASLADNNTDVR	A2G0F	N35	-1.58	100	6	MS2	Automatic	21.6	917.385	3	2748.13	2749.53	2748.13	0	48932380	A
Component	210	1:E29-R40 = 1303.6004m(N35+A1G0F)[nonunique]	29-40	EASLADNNTDVR	A1G0F	N35	-1.9	100	4	MS2	Automatic	21.63	1274.04	2	2545.05	2546.05	2545.05	0	4.18098e+06	A
Component	211	1:E29-R40 = 1303.6004m(N35+A3G0F)[nonunique]	29-40	EASLADNNTDVR	A3G0F	N35	-2.1	100	6	MS2	Automatic	21.66	985.078	3	2951.21	2952.72	2951.21	0	81655680	A
Component	221	1:E29-R40 = 1303.6004m(N35+GnF)[nonunique]	29-40	EASLADNNTDVR	GnF	N35	-2.08	100	1.2	MS2	Automatic	21.76	827.374	2	1652.73	1653.41	1652.74	0	14993522	A
Component	296	1:E29-R40 = 1303.6004m(N35+A4S1G3F)[nonunique]	29-40	EASLADNNTDVR	A4S1G3F	N35	-1.75	100	6	MS2	Automatic	23.57	1024.66	4	4093.59	4095.75	4093.6	0	44070780	A
Component	298	1:E29-R40 = 1303.6004m(N35+A3S1G2F)[nonunique]	29-40	EASLADNNTDVR	A3S1G2F	N35	-1.59	100	6	MS2	Automatic	23.67	1244.16	3	3728.46	3730.46	3728.47	0	17195018	A
Component	300	1:E29-R40 = 1303.6004m(N35+A4S1G2F)[nonunique]	29-40	EASLADNNTDVR	A4S1G2F	N35	-1.57	100	6	MS2	Automatic	23.7	984.394	4	3931.54	3933.59	3931.55	0	15062612	A
Component	301	1:E29-R40 = 1303.6004m(N35+A4S1G2F)[nonunique]	29-40	EASLADNNTDVR	A4S1G2F	N35	-1.63	100	6	MS2	Automatic	23.7	1312.19	3	3931.54	3933.56	3931.55	0	32424616	A
Component	304	1:E29-R40 = 1303.6004m(N35+A4S1G1F)[nonunique]	29-40	EASLADNNTDVR	A4S1G1F	N35	-1.38	100	6	MS2	Automatic	23.77	1258.17	3	3769.49	3771.51	3769.49	0	25549610	A
Component	308	1:E29-R40 = 1303.6004m(N35+A3S1G2F)[nonunique]	29-40	EASLADNNTDVR	A3S1G2F	N35	-1.79	100	6	MS2	Automatic	23.79	1244.16	3	3728.46	3730.32	3728.47	0	10847208	A
Component	309	1:E29-R40 = 1303.6004m(N35+A4S1G2F)[nonunique]	29-40	EASLADNNTDVR	A4S1G2F	N35	-1.76	100	6	MS2	Automatic	23.82	1312.19	3	3931.54	3933.56	3931.55	0	10993400	A
Component	311	1:E29-R40 = 1303.6004m(N35+A3S1G1F)[nonunique]	29-40	EASLADNNTDVR	A3S1G1F	N35	-1.67	100	6	MS2	Automatic	23.84	1190.14	3	3566.41	3568.18	3566.41	0	28182944	A
Component	312	1:E29-R40 = 1303.6004m(N35+A4S1G1F)[nonunique]	29-40	EASLADNNTDVR	A4S1G1F	N35	-1.71	100	6	MS2	Automatic	23.89	1257.84	3	3769.49	3771.45	3769.49	0	21534032	A
Component	313	1:E29-R40 = 1303.6004m(N35+A4S1G0F)[nonunique]	29-40	EASLADNNTDVR	A4S1G0F	N35	-1.92	100	6	MS2	Automatic	23.95	903.117	4	3607.43	3609.07	3607.44	0	19654654	A
Component	315	1:E29-R40 = 1303.6004m(N35+A3S1G2F)[nonunique]	29-40	EASLADNNTDVR	A3S1G2F	N35	-1.92	100	6	MS2	Automatic	23.97	1244.16	3	3728.46	3730.4	3728.47	0	22767594	A
Component	316	1:E29-R40 = 1303.6004m(N35+A3S1G0F)[nonunique]	29-40	EASLADNNTDVR	A3S1G0F	N35	-1.74	100	6	MS2	Automatic	23.97	1136.13	3	3404.36	3406.02	3404.36	0	33511216	A
Component	319	1:E29-R40 = 1303.6004m(N35+A4S1G1F)[nonunique]	29-40	EASLADNNTDVR	A4S1G1F	N35	-1.77	100	6	MS2	Automatic	24.01	1257.84	3	3769.49	3771.48	3769.49	0	22610844	A
Component	321	1:E29-R40 = 1303.6004m(N35+A4S1G0F)[nonunique]	29-40	EASLADNNTDVR	A4S1G0F	N35	-1.78	100	6	MS2	Automatic	24.08	1203.82	3	3607.43	3609.35	3607.44	0	124973592	A
Component	323	1:E29-R40 = 1303.6004m(N35+A3S1G1F)[nonunique]	29-40	EASLADNNTDVR	A3S1G1F	N35	-3.17	100	6	MS2	Automatic	24.15	1190.48	3	3566.4	3567.91	3566.41	0	17580054	A
Component	331	1:E29-R40 = 1303.6004m(N35+A2S1G1F)[nonunique]	29-40	EASLADNNTDVR	A2S1G1F	N35	-1.98	100	6	MS2	Automatic	24.18	1122.45	3	3363.33	3365.05	3363.34	0	42202356	A
Component	332	1:E29-R40 = 1303.6004m(N35+A3S1G0F)[nonunique]	29-40	EASLADNNTDVR	A3S1G0F	N35	-1.6	100	6	MS2	Automatic	24.25	1136.13	3	3404.36	3406.06	3404.36	0	30709932	A
Component	333	1:E29-R40 = 1303.6004m(N35+A2S1G0F)[nonunique]	29-40	EASLADNNTDVR	A2S1G0F	N35	-1.78	100	6	MS2	Automatic	24.3	1068.43	3	3201.28	3202.87	3201.28	0	31757460	A
Component	334	1:E29-R40 = 1303.6004m(N35+A1S1F)[nonunique]	29-40	EASLADNNTDVR	A1S1F	N35	-1.78	100	2.4	MS2	Automatic	24.36	1000.74	3	2998.2	2999.72	2998.2	0	4871322	A
Component	346	1:E29-R40 = 1303.6004m(N35+A3S1G0F)[nonunique]	29-40	EASLADNNTDVR	A3S1G0F	N35	-1.67	100	6	MS2	Automatic	24.47	1136.13	3	3404.36	3406.06	3404.36	0	8898440	A
Component	369	1:S12-R22 = 1366.6630m(N21+A4G4F)[nonunique]	12-22	SNFQQPYITNR	A4G4F	N21	-0.85	100	11	MS2	Automatic	25.7	1290.2	3	3865.56	3867.62	3865.57	0	42587052	A
Component	370	1:S12-R22 = 1366.6630m(N21+A4G4F)[nonunique]	12-22	SNFQQPYITNR	A4G4F	N21	0.47	100	3.7	MS2	Automatic	25.71	967.899	4	3865.57	3867.61	3865.57	0	34474740	A
Component	371	1:S12-R22 = 1366.6630m(N21+A4G3F)[nonunique]	12-22	SNFQQPYITNR	A4G3F	N21	-1.42	100	2.8	MS2	Automatic	25.81	927.135	4	3703.51	3705.55	3703.51	0	11328332	A
Component	372	1:S12-R22 = 1366.6630m(N21+A4G3F)[nonunique]	12-22	SNFQQPYITNR	A4G3F	N21	-1.22	100	5.5	MS2	Automatic	25.81	1235.85	3	3703.51	3705.42	3703.51	0	23163906	A
Component	374	1:S12-R22 = 1366.6630m(N21+A3G3F)[nonunique]	12-22	SNFQQPYITNR	A3G3F	N21	-1.01	100	2.8	MS2	Automatic	25.88	876.366	4	3500.43	3502.33	3500.43	0	7899129	A
Component	375	1:S12-R22 = 1366.6630m(N21+A3G3F)[nonunique]	12-22	SNFQQPYITNR	A3G3F	N21	-0.17	100	3.7	MS2	Automatic	25.88	1168.15	3	3500.43	3502.19	3500.43	0	52784700	A
Component	376	1:S12-R22 = 1366.6630m(N21+A3G2F)[nonunique]	12-22	SNFQQPYITNR	A3G2F	N21	-1.02	100	2.8	MS2	Automatic	25.98	1114.13	3	3338.38	3340.09	3338.38	0	25850036	A
Component	377	1:S12-R22 = 1366.6630m(N21+A4G3F)[nonunique]	12-22	SNFQQPYITNR	A4G3F	N21	-1.15	100	11	MS2	Automatic	26.04	1236.18	3	3703.51	3705.5	3703.51	0	12923911	A
Component	378	1:S12-R22 = 1366.6630m(N21+A3G3F)[nonunique]	12-22	SNFQQPYITNR	A3G3F	N21	-1.29	100	2.8	MS2	Automatic	26.07	1168.15	3	3500.43	3502.18	3500.43	0	13991212	A
Component	379	1:S12-R22 = 1366.6630m(N21+A3G1F)[nonunique]	12-22	SNFQQPYITNR	A3G1F	N21	-1.11	100	2.8	MS2	Automatic	26.09	1060.12	3	3176.33	3177.95	3176.33	0	17068344	A
Component	380	1:S12-R22 = 1366.6630m(N21+A2G1F)[nonunique]	12-22	SNFQQPYITNR	A2G1F	N21	316.42	100	0	Full	Automatic	26.16	992.423	3	2974.19	2974.19	2973.25	0	744191	A
Component	381	1:S12-R22 = 1366.6630m(N21+A3G2F)[nonunique]	12-22	SNFQQPYITNR	A3G2F	N21	-1.32	100	2.8	MS2	Automatic	26.18	1114.47	3	3338.38	3340.07	3338.38	0	16924978	A
Component	382	1:S12-R22 = 1366.6630m(N21+A4G2F)[nonunique]	12-22	SNFQQPYITNR	A4G2F	N21	-1.76	100	5.5	MS2	Automatic	26.2	1181.83	3	3541.46	3542.14	3541.46	0	15316017	A
Component	384	1:S12-R22 = 1366.6630m(N21+A3G0F)[nonunique]	12-22	SNFQQPYITNR	A3G0F	N21	-1.58	100	3.7	MS2	Automatic	26.21	1006.1	3	3014.27	3015.24	3014.28	0	13196308	A
Component	385	1:S12-R22 = 1366.6630m(N21+A2G2F)[nonunique]	12-22	SNFQQPYITNR	A2G2F	N21	-1.48	100	2.8	MS2	Automatic	26.22	1046.44	3	3135.3	3136.84	3135.3	0	57857468	A
Component	392	1:S12-R22 = 1366.6630m(N21+A4G1F)[nonunique]	12-22	SNFQQPYITNR	A4G1F	N21	-2.24	100	3.7	MS2	Automatic	26.29	1128.14	3	3379.4	3381.23	3379.41	0	14442428	A
Component	394	1:S12-R22 = 1366.6630m(N21+A2G0F)[nonunique]	12-22	SNFQQPYITNR	A2G0F	N21	-1.48	100	2.8	MS2	Automatic	26.31	938.405	3	2811.19	2812.54	2811.2	0	13430136	A
Component	396	1:S12-R22 = 1366.6630m(N21+A3G1F)[nonunique]	12-22	SNFQQPYITNR	A3G1F	N21	-2.27	100	2.8	MS2	Automatic	26.36	1060.12	3	3176.32	3177.77	3176.33	0	24451410	A
Component	397	1:S12-R22 = 1366.6630m(N21+A2G1F)[nonunique]	12-22	SNFQQPYITNR	A2G1F	N21	385.39	100	0	Full	Automatic	26.39	992.423	3	2974.4	2974.4	2973.25	0	0	A
Component	398	1:S12-R22 = 1366.6630m(N21+A4G1F)[nonunique]	12-22	SNFQQPYITNR	A4G1F	N21	-1.95	100	2.8	MS2	Automatic	26.4	1127.81	3	3379.4	3381.33	3379.41	0	15768470	A
Component	402	1:S12-R22 = 1366.6630m(N21+A4G0F)[nonunique]	12-22	SNFQQPYITNR	A4G0F	N21	-1.71	100	3.7	MS2	Automatic	26.49	1074.13	3	3217.35	3219	3217.36	0	46010384	A
Component	403	1:S12-R22 = 1366.6630m(N21+A2G1F)[nonunique]	12-22	SNFQQPYITNR	A2G1F	N21	-1.85	100	2.8	MS2	Automatic	26.5	992.423	3	2973.24	2974.78	2973.25	0	31730234	A
Component	404	1:S12-R22 = 1366.6630m(N21+A1G0F)[nonunique]	12-22	SNFQQPYITNR	A1G0F	N21	-1.4	100	2.2	MS2	Automatic	26.52	870.712	3	2608.11	2609.07	2608.12	0	9278159	A
Component	405	1:S12-R22 = 1366.6630m(N21+A1G0F)[nonunique]	12-22	SNFQQPYITNR	A1G0F	N21	-1.03	100	2.2	MS2	Automatic	26.53	1305.57	2	2608.11	2609.49	2608.12	0	8729656	A
Component	406	1:S12-R22 = 1366.6630m(N21+A3G0F)[nonunique]	12-22	SNFQQPYITNR	A3G0F	N21	-1.74	100	3.7	MS2	Automatic	26.54	1006.1	3	3014.27	3015.85	3014.28	0	48606040	A
Component	407	1:L9-R22 = 1722.8689m(N21+A4G4F)[nonunique]	9-22	LDKSNFQQPYITNR	A4G4F	N21	-1.57	100	4.7	MS2	Automatic	26.54	1056.95	4	4221.77	4224.03	4221.77	1	60900976	A
Component	408	1:S12-R22 = 1366.6630m(N21+A3G1F)[nonunique]	12-22	SNFQQPYITNR	A3G1F	N21	236.01	100	0	Full	Automatic	26.55	1060.12	3	3177.08	3177.08	3176.33	0	1.60351e+06	A
Component	409	1:S12-R22 = 1366.6630m(N21+A3G0)[nonunique]	12-22	SNFQQPYITNR	A3G0	N21	-1.79	100	5.5	MS2	Automatic	26.59	957.413	3	2868.21	2869.42	2868.22	0	4352402	A
Component	416	1:L9-R22 = 1722.8689m(N21+A4G3F)[nonunique]	9-22	LDKSNFQQPYITNR	A4G3F	N21	-1.75	100	7	MS2	Automatic	26.65	1016.44	4	4059.71	4061.62	4059.72	1	13629146	A
Component	417	1:S12-R22 = 1366.6630m(N21+A2G0F)[nonunique]	12-22	SNFQQPYITNR	A2G0F	N21	-1.56	100	2.8	MS2	Automatic	26.68	938.406	3	2811.19	2812.76	2811.2	0	38948572	A
Component	418	1:S12-R22 = 1366.6630m(N21+A1G0F)[nonunique]	12-22	SNFQQPYITNR	A1G0F	N21	271.56	100	0	Full	Automatic	26.69	1305.57	2	2608.83	2608.83	2608.12	0	0	A
Component	419	1:L9-R22 = 1722.8689m(N21+A2G2F)[nonunique]	9-22	LDKSNFQQPYITNR	A2G2F	N21	-2.49	100	2.8	MS2	Automatic	26.69	1165.51	3	3491.5	3493.04	3491.51	1	7.081e+06	A
Component	420	1:L9-R22 = 1722.8689m(N21+A3G3F)[nonunique]	9-22	LDKSNFQQPYITNR	A3G3F	N21	493.82	100	0	Full	Automatic	26.69	965.417	4	3858.55	3858.54	3856.64	1	0	A
Component	421	1:L9-R22 = 1722.8689m(N21+A3G3F)[nonunique]	9-22	LDKSNFQQPYITNR	A3G3F	N21	-1.91	100	4.7	MS2	Automatic	26.71	1287.22	3	3856.63	3858.64	3856.64	1	55804084	A
Component	426	1:L9-R22 = 1722.8689m(N21+A3G2F)[nonunique]	9-22	LDKSNFQQPYITNR	A3G2F	N21	-1.43	100	7	MS2	Automatic	26.81	1233.2	3	3694.58	3696.36	3694.59	1	20277772	A
Component	437	1:L9-R22 = 1722.8689m(N21+A3G3F)[nonunique]	9-22	LDKSNFQQPYITNR	A3G3F	N21	-1.66	100	7	MS2	Automatic	26.87	1286.89	3	3856.63	3858.71	3856.64	1	14068566	A
Component	438	1:L9-R22 = 1722.8689m(N21+A3G1F)[nonunique]	9-22	LDKSNFQQPYITNR	A3G1F	N21	-2.22	100	4.7	MS2	Automatic	26.88	1178.85	3	3532.53	3533.81	3532.53	1	7.00617e+06	A
Component	441	1:L9-R22 = 1722.8689m(N21+A3G0F)[nonunique]	9-22	LDKSNFQQPYITNR	A3G0F	N21	-1.89	100	3.5	MS2	Automatic	26.96	1124.83	3	3370.48	3372.4	3370.48	1	24768120	A
Component	442	1:L9-R22 = 1722.8689m(N21+A4G2F)[nonunique]	9-22	LDKSNFQQPYITNR	A4G2F	N21	-1.2	100	0	Full	Automatic	26.99	976.174	4	3897.66	3900.01	3897.67	1	4.83129e+06	A
Component	443	1:L9-R22 = 1722.8689m(N21+A3G1F)	9-22	LDKSNFQQPYITNR	A3G1F	N21	-1.19	90	0	Full	Automatic	26.99	1179.18	3	3532.53	3533.99	3532.53	1	7.80134e+06	A
Component	444	1:L9-R22 = 1722.8689m(N21+A4G2F)[nonunique]	9-22	LDKSNFQQPYITNR	A4G2F	N21	-1.2	100	4.7	MS2	Automatic	27	1300.9	3	3897.66	3899.28	3897.67	1	16785868	A
Component	445	1:L9-R22 = 1722.8689m(N21+A2G2F)[nonunique]	9-22	LDKSNFQQPYITNR	A2G2F	N21	-2.07	100	2.8	MS2	Automatic	27	1165.17	3	3491.5	3493.48	3491.51	1	88062064	A
Component	446	1:E29-R40 = 1303.6004m(N35+A4S2G2F)[nonunique]	29-40	EASLADNNTDVR	A4S2G2F	N35	507.73	100	0	Full	Automatic	27.01	1097.68	4	4386.92	4386.92	4384.7	0	268435	A
Component	447	1:L9-R22 = 1722.8689m(N21+A2G2F)[nonunique]	9-22	LDKSNFQQPYITNR	A2G2F	N21	-1.93	100	1.8	MS2	Automatic	27.01	874.133	4	3491.5	3492.98	3491.51	1	16779848	A
Component	448	1:L9-R22 = 1722.8689m(N21+A2G0F)[nonunique]	9-22	LDKSNFQQPYITNR	A2G0F	N21	-1.75	100	3.5	MS2	Automatic	27.04	1057.47	3	3167.4	3169.32	3167.4	1	32396104	A
Component	453	1:L9-R22 = 1722.8689m(N21+A1G1F)[nonunique]	9-22	LDKSNFQQPYITNR	A1G1F	N21	-2.04	100	1.3	MS2	Automatic	27.07	1043.46	3	3126.37	3127.76	3126.38	1	6050097	A
Component	454	1:L9-R22 = 1722.8689m(N21+A4G1F)[nonunique]	9-22	LDKSNFQQPYITNR	A4G1F	N21	-2.26	100	7	MS2	Automatic	27.1	1246.88	3	3735.61	3737.72	3735.61	1	39548108	A
Component	457	1:L9-R22 = 1722.8689m(N21+A4G1F)[nonunique]	9-22	LDKSNFQQPYITNR	A4G1F	N21	436.92	100	0	Full	Automatic	27.13	935.41	4	3737.25	3737.25	3735.61	1	0	A
Component	459	1:L9-R22 = 1722.8689m(N21+A3G1F)[nonunique]	9-22	LDKSNFQQPYITNR	A3G1F	N21	-1.19	100	14	MS2	Automatic	27.15	884.641	4	3532.53	3534.4	3532.53	1	10771618	A
Component	460	1:L9-R22 = 1722.8689m(N21+A3G1F)[nonunique]	9-22	LDKSNFQQPYITNR	A3G1F	N21	-2.15	100	4.7	MS2	Automatic	27.16	1178.85	3	3532.53	3534.47	3532.53	1	47445708	A
Component	466	1:S12-R22 = 1366.6630m(N21+Gn)[nonunique]	12-22	SNFQQPYITNR	Gn	N21	-1.65	100	1.2	MS2	Automatic	27.19	785.877	2	1569.74	1570.37	1569.74	0	9819407	A
Component	471	1:L9-R22 = 1722.8689m(N21+A2G1F)[nonunique]	9-22	LDKSNFQQPYITNR	A2G1F	N21	303.12	100	1.8	MS2	Automatic	27.24	833.62	4	3330.46	3330.46	3329.46	1	11261629	A
Component	473	1:L9-R22 = 1722.8689m(N21+A1G0F)[nonunique]	9-22	LDKSNFQQPYITNR	A1G0F	N21	-2.03	100	1.6	MS2	Automatic	27.24	989.448	3	2964.32	2965.85	2964.32	1	42683276	A
Component	475	1:S12-R22 = 1366.6630m(N21+GnF)[nonunique]	12-22	SNFQQPYITNR	GnF	N21	-1.74	100	1.8	MS2	Automatic	27.27	858.906	2	1715.8	1716.47	1715.8	0	24642874	A
Component	476	1:L9-R22 = 1722.8689m(N21+A2G1F)[nonunique]	9-22	LDKSNFQQPYITNR	A2G1F	N21	-2.06	100	3.5	MS2	Automatic	27.28	1111.16	3	3329.45	3331.11	3329.46	1	110853352	A
Component	477	1:Q61-R77 = 2034.0422m(N64+A3S3)[nonunique]	61-77	QVLNFTLEEVLFPQSDR	A3S3	N64	-6.83	100	2.8	MS2	Automatic	27.3	1225.26	4	4895.01	4897.75	4895.04	0	20326724	A
Component	480	1:L9-R22 = 1722.8689m(N21+A4G0F)[nonunique]	9-22	LDKSNFQQPYITNR	A4G0F	N21	-1.92	100	4.7	MS2	Automatic	27.32	1192.53	3	3573.55	3575.56	3573.56	1	85362864	A
Component	495	1:L9-R22 = 1722.8689m(N21+A3G0F)[nonunique]	9-22	LDKSNFQQPYITNR	A3G0F	N21	-1.82	100	4.7	MS2	Automatic	27.4	1124.83	3	3370.48	3372.15	3370.48	1	78972784	A
Component	498	1:L9-R22 = 1722.8689m(N21+A3G0F)[nonunique]	9-22	LDKSNFQQPYITNR	A3G0F	N21	362.74	100	0	Full	Automatic	27.42	843.877	4	3371.7	3371.7	3370.48	1	0	A
Component	535	1:L9-R22 = 1722.8689m(N21+A2G0F)[nonunique]	9-22	LDKSNFQQPYITNR	A2G0F	N21	293.93	100	0	Full	Automatic	27.75	793.108	4	3168.33	3168.33	3167.4	1	0	A
Component	536	1:L9-R22 = 1722.8689m(N21+A2G0F)[nonunique]	9-22	LDKSNFQQPYITNR	A2G0F	N21	-1.82	100	3.5	MS2	Automatic	27.76	1057.14	3	3167.4	3169.02	3167.4	1	132860864	A
Component	539	1:L9-R22 = 1722.8689m(N21+A3G0F)[nonunique]	9-22	LDKSNFQQPYITNR	A3G0F	N21	-1.53	100	7	MS2	Automatic	27.79	1125.17	3	3370.48	3372.2	3370.48	1	32050998	A
Component	551	1:L9-R22 = 1722.8689m(N21+Gn)[nonunique]	9-22	LDKSNFQQPYITNR	Gn	N21	-1.68	100	1	MS2	Automatic	27.87	643.323	3	1925.95	1926.7	1925.95	1	12072464	A
Component	552	1:L9-R22 = 1722.8689m(N21+A2G0)[nonunique]	9-22	LDKSNFQQPYITNR	A2G0	N21	-1.75	100	3.5	MS2	Automatic	27.88	1008.46	3	3021.34	3022.6	3021.34	1	5.89015e+06	A
Component	557	1:L9-R22 = 1722.8689m(N21+GnF)[nonunique]	9-22	LDKSNFQQPYITNR	GnF	N21	-0.75	100	1.3	MS2	Automatic	27.97	1037.51	2	2072	2072.78	2072.01	1	3.70272e+06	A
Component	558	1:L9-R22 = 1722.8689m(N21+GnF)[nonunique]	9-22	LDKSNFQQPYITNR	GnF	N21	-1.58	100	1.1	MS2	Automatic	27.98	692.009	3	2072	2072.89	2072.01	1	42924844	A
Component	600	1:S12-R22 = 1366.6630m(N21+A4S1G3F)[nonunique]	12-22	SNFQQPYITNR	A4S1G3F	N21	-1.32	100	3.7	MS2	Automatic	28.71	1040.67	4	4156.66	4158.64	4156.66	0	34671500	A
Component	603	1:S12-R22 = 1366.6630m(N21+A4Sg1S1G0)[nonunique]	12-22	SNFQQPYITNR	A4Sg1S1G0	N21	490.5	100	0	Full	Automatic	28.84	1332.88	3	3995.55	3995.55	3993.59	0	0	A
Component	608	1:S12-R22 = 1366.6630m(N21+A3S1G2F)[nonunique]	12-22	SNFQQPYITNR	A3S1G2F	N21	-1.38	100	5.5	MS2	Automatic	28.93	1265.85	3	3791.52	3793.63	3791.53	0	24733066	A
Component	609	1:S12-R22 = 1366.6630m(N21+A3S1G2F)[nonunique]	12-22	SNFQQPYITNR	A3S1G2F	N21	412.84	100	0	Full	Automatic	28.94	949.139	4	3793.1	3793.09	3791.53	0	0	A
Component	613	1:S12-R22 = 1366.6630m(N21+A4S1G2F)[nonunique]	12-22	SNFQQPYITNR	A4S1G2F	N21	462.57	100	0	Full	Automatic	28.98	1000.16	4	3996.46	3996.46	3994.61	0	0	A
Component	615	1:S12-R22 = 1366.6630m(N21+A4S1G2F)[nonunique]	12-22	SNFQQPYITNR	A4S1G2F	N21	249.57	100	11	MS2	Automatic	29	1333.55	3	3995.61	3997.32	3994.61	0	9731248	A
Component	620	1:S12-R22 = 1366.6630m(N21+A3S1G2F)[nonunique]	12-22	SNFQQPYITNR	A3S1G2F	N21	-2.22	100	2.2	MS2	Automatic	29.06	949.639	4	3791.52	3793.42	3791.53	0	7.09514e+06	A
Component	621	1:S12-R22 = 1366.6630m(N21+A3S1G2F)[nonunique]	12-22	SNFQQPYITNR	A3S1G2F	N21	-1.64	100	3.7	MS2	Automatic	29.06	1265.52	3	3791.52	3793.63	3791.53	0	16710334	A
Component	624	1:L9-R22 = 1722.8689m(N21+A4S1G3F)[nonunique]	9-22	LDKSNFQQPYITNR	A4S1G3F	N21	-1.96	100	7	MS2	Automatic	29.14	1129.72	4	4512.86	4515.14	4512.87	1	117092232	A
Component	626	1:S12-R22 = 1366.6630m(N21+A4S1G1F)[nonunique]	12-22	SNFQQPYITNR	A4S1G1F	N21	-1.56	100	2.8	MS2	Automatic	29.17	1279.19	3	3832.55	3834.25	3832.56	0	21311770	A
Component	627	1:S12-R22 = 1366.6630m(N21+A3S1G1F)[nonunique]	12-22	SNFQQPYITNR	A3S1G1F	N21	-2.32	100	2.8	MS2	Automatic	29.19	1211.17	3	3629.47	3631	3629.48	0	19817214	A
Component	629	1:S12-R22 = 1366.6630m(N21+A4S1G1F)[nonunique]	12-22	SNFQQPYITNR	A4S1G1F	N21	330.26	100	0	Full	Automatic	29.25	959.646	4	3833.82	3833.82	3832.56	0	0	A
Component	631	1:S12-R22 = 1366.6630m(N21+A4S1G0F)[nonunique]	12-22	SNFQQPYITNR	A4S1G0F	N21	-2.09	100	5.5	MS2	Automatic	29.27	1225.17	3	3670.5	3672.43	3670.5	0	16517235	A
Component	632	1:S12-R22 = 1366.6630m(N21+A2S1G1F)[nonunique]	12-22	SNFQQPYITNR	A2S1G1F	N21	-1.53	100	3.7	MS2	Automatic	29.3	1143.47	3	3426.39	3428.09	3426.4	0	40579432	A
Component	636	1:S12-R22 = 1366.6630m(N21+A3S1G1F)[nonunique]	12-22	SNFQQPYITNR	A3S1G1F	N21	-1.65	100	2.8	MS2	Automatic	29.34	1211.5	3	3629.47	3631.26	3629.48	0	10382720	A
Component	639	1:L9-R22 = 1722.8689m(N21+A3S1G2F)[nonunique]	9-22	LDKSNFQQPYITNR	A3S1G2F	N21	-1.83	100	14	MS2	Automatic	29.36	1038.19	4	4147.73	4149.97	4147.74	1	90691136	A
Component	640	1:S12-R22 = 1366.6630m(N21+A2S1G1F)[nonunique]	12-22	SNFQQPYITNR	A2S1G1F	N21	-2.24	100	2.8	MS2	Automatic	29.42	1143.81	3	3426.39	3428.13	3426.4	0	9598560	A
Component	641	1:L9-R22 = 1722.8689m(N21+A4S1G2F)[nonunique]	9-22	LDKSNFQQPYITNR	A4S1G2F	N21	-2.7	100	14	MS2	Automatic	29.43	1089.21	4	4350.8	4352.97	4350.82	1	52472168	A
Component	642	1:S12-R22 = 1366.6630m(N21+A3S1G0F)[nonunique]	12-22	SNFQQPYITNR	A3S1G0F	N21	-2.71	100	2.8	MS2	Automatic	29.44	1157.15	3	3467.41	3468.91	3467.42	0	31621632	A
Component	643	1:S12-R22 = 1366.6630m(N21+A4S1G0F)[nonunique]	12-22	SNFQQPYITNR	A4S1G0F	N21	-1.7	100	3.7	MS2	Automatic	29.49	1225.17	3	3670.5	3672.42	3670.5	0	13547807	A
Component	645	1:L9-R22 = 1722.8689m(N21+A4S1G2F)[nonunique]	9-22	LDKSNFQQPYITNR	A4S1G2F	N21	-2.37	100	14	MS2	Automatic	29.54	1088.96	4	4350.81	4353.04	4350.82	1	5.80444e+06	A
Component	650	1:L9-R22 = 1722.8689m(N21+A4S1G1F)[nonunique]	9-22	LDKSNFQQPYITNR	A4S1G1F	N21	-2.17	100	7	MS2	Automatic	29.63	1048.95	4	4188.75	4190.87	4188.76	1	60988732	A
Component	651	1:L9-R22 = 1722.8689m(N21+A3S1G0F)[nonunique]	9-22	LDKSNFQQPYITNR	A3S1G0F	N21	477.27	100	0	Full	Automatic	29.64	957.415	4	3825.46	3825.45	3823.63	1	410116	A
Component	652	1:L9-R22 = 1722.8689m(N21+A3S1G0F)[nonunique]	9-22	LDKSNFQQPYITNR	A3S1G0F	N21	477.27	100	0	Full	Automatic	29.68	1275.88	3	3825.46	3825.14	3823.63	1	0	A
Component	654	1:L9-R22 = 1722.8689m(N21+A2S1G1F)[nonunique]	9-22	LDKSNFQQPYITNR	A2S1G1F	N21	-2.01	100	4.7	MS2	Automatic	29.74	1262.54	3	3782.6	3784.63	3782.6	1	45524296	A
Component	655	1:L9-R22 = 1722.8689m(N21+A2S1G1F)[nonunique]	9-22	LDKSNFQQPYITNR	A2S1G1F	N21	-2.14	100	4.7	MS2	Automatic	29.74	947.158	4	3782.6	3784.48	3782.6	1	37423048	A
Component	656	1:L9-R22 = 1722.8689m(N21+A4S1G0F)[nonunique]	9-22	LDKSNFQQPYITNR	A4S1G0F	N21	-2.19	100	7	MS2	Automatic	29.76	1343.58	3	4026.7	4028.64	4026.71	1	9672597	A
Component	657	1:L9-R22 = 1722.8689m(N21+A4S1G0F)[nonunique]	9-22	LDKSNFQQPYITNR	A4S1G0F	N21	-2.01	100	4.7	MS2	Automatic	29.77	1007.93	4	4026.7	4028.86	4026.71	1	35556072	A
Component	660	1:L9-R22 = 1722.8689m(N21+A3S1G0F)[nonunique]	9-22	LDKSNFQQPYITNR	A3S1G0F	N21	-2.18	100	14	MS2	Automatic	29.87	957.415	4	3823.62	3825.56	3823.63	1	19259662	A
Component	661	1:L9-R22 = 1722.8689m(N21+A3S1G0F)[nonunique]	9-22	LDKSNFQQPYITNR	A3S1G0F	N21	-1.54	100	4.7	MS2	Automatic	29.88	1276.22	3	3823.62	3825.47	3823.63	1	16360717	A
Component	667	1:L9-R22 = 1722.8689m(N21+A2S1G0F)[nonunique]	9-22	LDKSNFQQPYITNR	A2S1G0F	N21	-2.03	100	2.8	MS2	Automatic	30.03	1208.19	3	3620.54	3622.48	3620.55	1	48647332	A
Component	668	1:L9-R22 = 1722.8689m(N21+A2S1G0F)[nonunique]	9-22	LDKSNFQQPYITNR	A2S1G0F	N21	-1.63	100	4.7	MS2	Automatic	30.04	906.394	4	3620.55	3622.33	3620.55	1	33381242	A
Component	670	1:L9-R22 = 1722.8689m(N21+A3S1G0F)[nonunique]	9-22	LDKSNFQQPYITNR	A3S1G0F	N21	-1.86	100	7	MS2	Automatic	30.08	957.164	4	3823.62	3825.44	3823.63	1	11352698	A
Component	671	1:L9-R22 = 1722.8689m(N21+A3S1G0F)[nonunique]	9-22	LDKSNFQQPYITNR	A3S1G0F	N21	-1.41	100	4.7	MS2	Automatic	30.1	1275.88	3	3823.62	3825.27	3823.63	1	10512231	A
Component	681	1:L9-R22 = 1722.8689m(N21+A4S1G0F)[nonunique]	9-22	LDKSNFQQPYITNR	A4S1G0F	N21	-1.83	100	7	MS2	Automatic	30.35	1343.91	3	4026.7	4028.93	4026.71	1	11851345	A
Component	682	1:L9-R22 = 1722.8689m(N21+A4S1G0F)[nonunique]	9-22	LDKSNFQQPYITNR	A4S1G0F	N21	-1.77	100	7	MS2	Automatic	30.36	1008.18	4	4026.7	4028.89	4026.71	1	27928506	A
Component	696	1:E29-R40 = 1303.6004m(N35+A4S3G1F)[nonunique]	29-40	EASLADNNTDVR	A4S3G1F	N35	-1.9	100	4	MS2	Automatic	30.92	1170.7	4	4675.78	4678.12	4675.79	0	19005140	A
Component	703	1:E29-R40 = 1303.6004m(N35+A4S3G1F)[nonunique]	29-40	EASLADNNTDVR	A4S3G1F	N35	-1.58	100	6	MS2	Automatic	31.11	1170.45	4	4675.78	4678.29	4675.79	0	89516328	A
Component	706	1:E29-R40 = 1303.6004m(N35+A4S3G0F)[nonunique]	29-40	EASLADNNTDVR	A4S3G0F	N35	-1.37	100	6	MS2	Automatic	31.31	1129.94	4	4513.73	4516.05	4513.74	0	33520244	A
Component	716	1:L9-R22 = 1722.8689m(N21+A4S2G2F)[nonunique]	9-22	LDKSNFQQPYITNR	A4S2G2F	N21	-1.68	100	7	MS2	Automatic	32.06	1202.5	4	4803.96	4806.6	4803.96	1	39665652	A
Component	718	1:L9-R22 = 1722.8689m(N21+A3S2G1F)[nonunique]	9-22	LDKSNFQQPYITNR	A3S2G1F	N21	-1.82	100	7	MS2	Automatic	32.3	1111.21	4	4438.82	4441.27	4438.83	1	20021856	A
Component	719	1:S12-R22 = 1366.6630m(N21+A4S2G2F)[nonunique]	12-22	SNFQQPYITNR	A4S2G2F	N21	-2.61	100	2.8	MS2	Automatic	32.32	1113.7	4	4447.75	4450.14	4447.76	0	15894726	A
Component	724	1:L9-R22 = 1722.8689m(N21+A4S2G0F)[nonunique]	9-22	LDKSNFQQPYITNR	A4S2G0F	N21	-1.86	100	4.7	MS2	Automatic	32.55	1121.47	4	4479.85	4482.3	4479.86	1	21539968	A
Component	725	1:S12-R22 = 1366.6630m(N21+A4S2G1F)[nonunique]	12-22	SNFQQPYITNR	A4S2G1F	N21	-1.79	100	2.2	MS2	Automatic	32.63	1072.93	4	4285.7	4288.05	4285.7	0	13401370	A
Component	726	1:L9-R22 = 1722.8689m(N21+A2S2F)[nonunique]	9-22	LDKSNFQQPYITNR	A2S2F	N21	-1.51	100	7	MS2	Automatic	32.64	1019.93	4	4073.69	4075.91	4073.7	1	6850965	A
Component	730	1:S12-R22 = 1366.6630m(N21+A4S2G0F)[nonunique]	12-22	SNFQQPYITNR	A4S2G0F	N21	-1.57	100	2.2	MS2	Automatic	32.8	1032.42	4	4123.65	4125.82	4123.65	0	12670593	A
Component	770	1:E29-R40 = 1303.6004m(N35+A4S4F)[nonunique]	29-40	EASLADNNTDVR	A4S4F	N35	-1.1	100	6	MS2	Automatic	36.55	1243.23	4	4966.88	4969.47	4966.89	0	32983898	A
Component	1100	1:Q61-R77 = 2034.0422m(N64+A3G3)[nonunique]	61-77	QVLNFTLEEVLFPQSDR	A3G3	N64	-0.75	100	1.9	MS2	Automatic	48.06	1006.95	4	4021.75	4023.93	4021.76	0	11671772	A
Component	1101	1:Q61-R77 = 2034.0422m(N64+A3G3)[nonunique]	61-77	QVLNFTLEEVLFPQSDR	A3G3	N64	-1.48	100	3.4	MS2	Automatic	48.07	1342.26	3	4021.75	4023.89	4021.76	0	14110544	A
Component	1122	1:Q61-R77 = 2034.0422m(N64+A3G2)[nonunique]	61-77	QVLNFTLEEVLFPQSDR	A3G2	N64	-1.92	100	1.9	MS2	Automatic	48.23	1287.91	3	3859.7	3861.63	3859.7	0	20570712	A
Component	1123	1:Q61-R77 = 2034.0422m(N64+A3G2)[nonunique]	61-77	QVLNFTLEEVLFPQSDR	A3G2	N64	-2.17	100	1.4	MS2	Automatic	48.23	966.182	4	3859.69	3861.56	3859.7	0	14869278	A
Component	1127	1:Q61-R77 = 2034.0422m(N64+A2G1)[nonunique]	61-77	QVLNFTLEEVLFPQSDR	A2G1	N64	-1.88	100	1.9	MS2	Automatic	48.32	1166.2	3	3494.56	3496.36	3494.57	0	13152137	A
Component	1128	1:Q61-R77 = 2034.0422m(N64+A2G2)[nonunique]	61-77	QVLNFTLEEVLFPQSDR	A2G2	N64	-1.49	100	1.9	MS2	Automatic	48.38	1220.21	3	3656.62	3658.59	3656.62	0	16006959	A
Component	1129	1:Q61-R77 = 2034.0422m(N64+A3G1)[nonunique]	61-77	QVLNFTLEEVLFPQSDR	A3G1	N64	-1.71	100	2.4	MS2	Automatic	48.41	1233.89	3	3697.64	3699.64	3697.65	0	35842592	A
Component	1132	1:Q61-R77 = 2034.0422m(N64+A2G1)[nonunique]	61-77	QVLNFTLEEVLFPQSDR	A2G1	N64	-1.11	100	1.9	MS2	Automatic	48.56	1166.2	3	3494.57	3496.37	3494.57	0	43073516	A
Component	1133	1:Q61-R77 = 2034.0422m(N64+A2G0)[nonunique]	61-77	QVLNFTLEEVLFPQSDR	A2G0	N64	-1.13	100	1.9	MS2	Automatic	48.6	1112.18	3	3332.51	3334.23	3332.52	0	16565047	A
Component	1138	1:Q61-R77 = 2034.0422m(N64+A4G0)[nonunique]	61-77	QVLNFTLEEVLFPQSDR	A4G0	N64	-1.1	100	2.8	MS2	Automatic	48.82	1247.9	3	3738.67	3740.68	3738.68	0	22102306	A
Component	1141	1:Q61-R77 = 2034.0422m(N64+A3G0)[nonunique]	61-77	QVLNFTLEEVLFPQSDR	A3G0	N64	-1.48	100	1.4	MS2	Automatic	48.91	885.407	4	3535.59	3537.4	3535.6	0	13685798	A
Component	1142	1:Q61-R77 = 2034.0422m(N64+A3G0)[nonunique]	61-77	QVLNFTLEEVLFPQSDR	A3G0	N64	-1.06	100	2.4	MS2	Automatic	48.92	1180.21	3	3535.59	3537.54	3535.6	0	69645720	A
Component	1149	1:Q61-R77 = 2034.0422m(N64+A2G0)[nonunique]	61-77	QVLNFTLEEVLFPQSDR	A2G0	N64	-1.49	100	1.7	MS2	Automatic	49.08	1112.18	3	3332.51	3334.24	3332.52	0	36007440	A
Component	1168	1:Q61-R77 = 2034.0422m(N64+A4S1G3)[nonunique]	61-77	QVLNFTLEEVLFPQSDR	A4S1G3	N64	-2.55	100	2.4	MS2	Automatic	50.46	1171.25	4	4677.97	4680.88	4677.98	0	21528734	A
Component	1174	1:Q61-R77 = 2034.0422m(N64+A3S1G2F)[nonunique]	61-77	QVLNFTLEEVLFPQSDR	A3S1G2F	N64	-2.24	100	2.1	MS2	Automatic	50.53	1116.23	4	4458.9	4461.39	4458.91	0	24733218	A
Component	1176	1:Q61-R77 = 2034.0422m(N64+A3S1G2)[nonunique]	61-77	QVLNFTLEEVLFPQSDR	A3S1G2	N64	-0.62	100	1.9	MS2	Automatic	50.67	1079.72	4	4312.85	4315.09	4312.85	0	36773788	A
Component	1177	1:Q61-R77 = 2034.0422m(N64+A2S1G1)[nonunique]	61-77	QVLNFTLEEVLFPQSDR	A2S1G1	N64	-1.41	100	1.7	MS2	Automatic	50.92	1317.58	3	3947.71	3949.83	3947.72	0	15253203	A
Component	1196	1:S12-K28 = 2058.0357m(N21+A2G2)[nonunique]	12-28	SNFQQPYITNRTFMLAK	A2G2	N21	0.29	100	8.5	MS2	Automatic	52.92	1228.21	3	3680.62	3682.61	3680.62	1	9764826	A
Component	1197	1:S12-K28 = 2058.0357m(N21+A1G1M4)[nonunique]	12-28	SNFQQPYITNRTFMLAK	A1G1M4	N21	0.62	100	5.7	MS2	Automatic	53.03	1160.86	3	3477.54	3479.29	3477.54	1	10784680	A
Component	1198	1:S12-K28 = 2058.0357m(N21+A2G1)[nonunique]	12-28	SNFQQPYITNRTFMLAK	A2G1	N21	0.54	100	5.7	MS2	Automatic	53.15	1174.53	3	3518.57	3520.38	3518.56	1	16589429	A
Component	1200	1:S12-K28 = 2058.0357m(N21+A2S1G1M5)[nonunique]	12-28	SNFQQPYITNRTFMLAK	A2S1G1M5	N21	0.9	100	4.2	MS2	Automatic	54.95	1075.46	4	4295.82	4298.02	4295.82	1	5890577	A

## Sheet: Fig 5d ctrl vs desial rel poten
Replicate	Control				Desialylated
	n=1	n=2	n=3	mean	n=1	n=2	Mean
1	109	112		111	179	174	177
2	73	72	65	70	146	152	149
3	62	54	55	57	131	130	131
4	69	63	62	65	151	125	138
5	70	63	61	65	160	155	158
Values reported are % relative potency
